# Supplementary material for: Retinoids Promote Mouse Bone Marrow-Derived Macrophage Differentiation and Efferocytosis via Upregulating Bone Morphogenetic Protein-2 and Smad3
Source: Cells. 2022 Sep 19;11(18):2928. doi: 10.3390/cells11182928 (PMC9497139; doi:10.3390/cells11182928)
Supplement: Supplementary file 1 [file cells-11-02928-s001.zip]

Archive with 2 entries (2 files):
- cells-1885345-supplementary/Supplementary data - RNA sequencing raw and log2 normalized data.xlsx
- cells-1885345-supplementary/Supplementary tables.pdf
