# Supplementary material for: Retinoids Promote Mouse Bone Marrow-Derived Macrophage Differentiation and Efferocytosis via Upregulating Bone Morphogenetic Protein-2 and Smad3
Source: Cells. 2022 Sep 19;11(18):2928. doi: 10.3390/cells11182928 (PMC9497139; doi:10.3390/cells11182928)
Supplement: Supplementary file 1 [file cells-11-02928-s001.zip › cells-1885345-supplementary/Supplementary data - RNA sequencing raw and log2 normalized data.xlsx]

## Sheet: all_genes.txt
Gene ID	WT1-C-2h(raw)	WT3-C-2h(raw)	WT4-C-2h(raw)	WT1-C-48h(raw)	WT3-C-48h(raw)	WT4-C-48h(raw)	WT1-DHR-2h(raw)	WT3-DHR-2h(raw)	WT4-DHR-2h(raw)	WT1-DHR-48h(raw)	WT3-DHR-48h(raw)	WT4-DHR-48h(raw)	WT1-retinol-2h(raw)	WT3-retinol-2h(raw)	WT4-retinol-2h(raw)	WT1-C-2h(normalized)	WT3-C-2h(normalized)	WT4-C-2h(normalized)	WT1-C-48h(normalized)	WT3-C-48h(normalized)	WT4-C-48h(normalized)	WT1-DHR-2h(normalized)	WT3-DHR-2h(normalized)	WT4-DHR-2h(normalized)	WT1-DHR-48h(normalized)	WT3-DHR-48h(normalized)	WT4-DHR-48h(normalized)	WT1-retinol-2h(normalized)	WT3-retinol-2h(normalized)	WT4-retinol-2h(normalized)	Gene Symbol	Description
ENSMUSG00000090025	0.0	0.2	0.0	0.2	0.0	0.1	0.0	0.0	0.0	0.2	0.3	0.3	0.1	0.1	0.0	0.0	0.0	0.0	0.0	0.0	0.0	0.0	0.0	0.0	0.0	0.0	0.0	0.0	0.0	0.0	Gm16088	predicted gene 16088 [Source:MGI Symbol;Acc:MGI:3801900]
ENSMUSG00000064842	0.0	0.0	0.0	0.0	0.0	0.0	0.0	0.0	0.0	0.0	0.0	0.0	0.0	0.0	0.0	0.0	0.0	0.0	0.0	0.0	0.0	0.0	0.0	0.0	0.0	0.0	0.0	0.0	0.0	0.0	U6	U6 spliceosomal RNA [Source:RFAM;Acc:RF00026]
ENSMUSG00000051951	0.0	0.0	0.0	0.0	0.0	0.0	0.0	0.0	0.0	0.0	0.0	0.0	0.0	0.0	0.0	0.0	0.0	0.0	0.0	0.0	0.0	0.0	0.0	0.0	0.0	0.0	0.0	0.0	0.0	0.0	Xkr4	X Kell blood group precursor related family member 4 [Source:MGI Symbol;Acc:MGI:3528744]
ENSMUSG00000089699	0.0	0.0	0.0	0.0	0.0	0.0	0.0	0.0	0.0	0.0	0.0	0.0	0.0	0.0	0.0	0.0	0.0	0.0	0.0	0.0	0.0	0.0	0.0	0.0	0.0	0.0	0.0	0.0	0.0	0.0	Gm1992	predicted gene 1992 [Source:MGI Symbol;Acc:MGI:3780162]
ENSMUSG00000088390	0.0	0.0	0.0	0.0	0.0	0.0	0.0	0.0	0.0	0.0	0.0	0.0	0.0	0.0	0.0	0.0	0.0	0.0	0.0	0.0	0.0	0.0	0.0	0.0	0.0	0.0	0.0	0.0	0.0	0.0	U7	U7 small nuclear RNA [Source:RFAM;Acc:RF00066]
ENSMUSG00000089420	0.0	0.0	0.0	0.0	0.0	0.0	0.0	0.0	0.0	0.0	0.0	0.0	0.0	0.0	0.0	0.0	0.0	0.0	0.0	0.0	0.0	0.0	0.0	0.0	0.0	0.0	0.0	0.0	0.0	0.0	U7	U7 small nuclear RNA [Source:RFAM;Acc:RF00066]
ENSMUSG00000025900	0.0	0.0	0.0	0.0	0.0	0.0	0.0	0.0	0.0	0.0	0.0	1.0	0.0	0.0	0.0	0.0	0.0	0.0	0.0	0.0	0.0	0.0	0.0	0.0	0.0	0.0	0.029773176	0.0	0.0	0.0	Rp1	retinitis pigmentosa 1 (human) [Source:MGI Symbol;Acc:MGI:1341105]
ENSMUSG00000025902	1.0	0.0	0.0	3.0	1.0	2.0	5.0	1.0	1.0	2.0	0.0	0.0	3.0	2.0	1.0	-0.20047016	-0.20047016	-0.20047016	1.011084	0.45196974	0.5512777	2.0601935	-0.02867414	0.0	0.71145064	-0.20047016	-0.20047016	1.2015371	0.68807113	-0.047026217	Sox17	SRY-box containing gene 17 [Source:MGI Symbol;Acc:MGI:107543]
ENSMUSG00000096126	0.0	0.0	0.0	0.0	0.0	0.0	0.0	0.0	0.0	0.0	0.0	0.0	0.0	0.0	0.0	0.0	0.0	0.0	0.0	0.0	0.0	0.0	0.0	0.0	0.0	0.0	0.0	0.0	0.0	0.0	U6	U6 spliceosomal RNA [Source:RFAM;Acc:RF00026]
ENSMUSG00000088000	0.0	0.0	0.0	0.0	0.0	0.0	0.0	0.0	0.0	0.0	0.0	0.0	0.0	0.0	0.0	0.0	0.0	0.0	0.0	0.0	0.0	0.0	0.0	0.0	0.0	0.0	0.0	0.0	0.0	0.0	U6	U6 spliceosomal RNA [Source:RFAM;Acc:RF00026]
ENSMUSG00000033845	738.1371	924.12775	638.57745	659.14484	368.64932	661.1579	733.60474	564.9736	600.3816	550.15796	525.9734	505.74963	778.18414	732.0075	622.72595	0.09824276	0.15324783	0.0	-0.39880943	-0.21130753	-0.26925373	0.06774235	-0.07601738	0.040353775	-0.37422943	-0.33743095	-0.3778	0.031160355	0.014403343	0.046045303	Mrpl15	mitochondrial ribosomal protein L15 [Source:MGI Symbol;Acc:MGI:1351639]
ENSMUSG00000025903	1598.8732	1922.0381	1306.8651	1780.2029	810.48047	1518.7451	1480.472	1175.7611	1246.5613	1374.0071	1298.33	1301.3693	1603.804	1486.1571	1321.1393	0.17877293	0.17515564	-0.0013885498	0.0	-0.10934353	-0.10400581	0.046159744	-0.053242683	0.05979061	-0.08832264	-0.06840038	-0.04882908	0.039909363	0.0014944077	0.09659386	Lypla1	lysophospholipase 1 [Source:MGI Symbol;Acc:MGI:1344588]
ENSMUSG00000033813	1259.9984	1481.6915	1108.9937	1346.1506	657.0358	1126.8575	1281.3623	985.7724	1051.9576	1148.1338	1075.908	948.322	1294.1885	1389.7883	1054.009	0.10468006	0.069304466	0.03129387	-0.13366127	-0.14260864	-0.26503944	0.10732174	-0.03796959	0.08445454	-0.07788086	-0.0699625	-0.23587036	0.0	0.17431355	0.04023838	Tcea1	transcription elongation factor A (SII) 1 [Source:MGI Symbol;Acc:MGI:1196624]
ENSMUSG00000062588	155.12547	201.98457	145.73334	123.73336	71.416664	125.75265	153.48337	124.83334	113.240555	103.98597	86.77965	101.5	151.8667	145.18335	139.70003	0.17393589	0.2855463	0.19461536	-0.4860239	-0.2530775	-0.33751345	0.13696766	0.071949005	-0.03998947	-0.45154047	-0.61084604	-0.3685975	0.0	0.0065670013	0.21592617	Gm6104	predicted gene 6104 [Source:MGI Symbol;Acc:MGI:3648587]
ENSMUSG00000002459	0.0	0.0	3.0	0.0	0.0	0.0	0.0	0.0	0.0	1.0	0.0	1.0	0.0	0.0	0.0	0.0	0.0	1.6560973	0.0	0.0	0.0	0.0	0.0	0.0	0.0	0.0	0.029773176	0.0	0.0	0.0	Rgs20	regulator of G-protein signaling 20 [Source:MGI Symbol;Acc:MGI:1929866]
ENSMUSG00000091305	0.0	0.0	0.0	0.0	0.0	0.0	0.0	0.0	0.0	0.0	0.0	0.0	0.0	0.0	0.0	0.0	0.0	0.0	0.0	0.0	0.0	0.0	0.0	0.0	0.0	0.0	0.0	0.0	0.0	0.0	Gm17100	predicted gene 17100 [Source:MGI Symbol;Acc:MGI:4937927]
ENSMUSG00000085623	0.0	0.0	0.0	0.0	0.0	0.0	0.0	0.0	0.0	0.0	0.0	0.0	1.0	0.0	0.0	0.0	0.0	0.0	0.0	0.0	0.0	0.0	0.0	0.0	0.0	0.0	0.0	0.0	0.0	0.0	Gm16041	predicted gene 16041 [Source:MGI Symbol;Acc:MGI:3801909]
ENSMUSG00000091665	0.0	0.0	0.0	0.0	0.0	0.0	0.0	0.0	0.0	0.0	0.0	0.0	0.0	0.0	0.0	0.0	0.0	0.0	0.0	0.0	0.0	0.0	0.0	0.0	0.0	0.0	0.0	0.0	0.0	0.0	Gm17101	predicted gene 17101 [Source:MGI Symbol;Acc:MGI:4937928]
ENSMUSG00000033793	4253.476	4982.771	3624.1707	3548.956	1817.6844	3379.4849	3927.7754	3356.8833	3512.0532	3117.6516	2687.7156	2800.7163	4726.683	4281.425	3611.4998	0.1300745	0.08918095	0.009867668	-0.46493244	-0.40437698	-0.410367	-0.0064706802	0.0	0.09386635	-0.36653805	-0.4789629	-0.40334892	0.13895416	0.06771374	0.08712387	Atp6v1h	ATPase, H+ transporting, lysosomal V1 subunit H [Source:MGI Symbol;Acc:MGI:1914864]
ENSMUSG00000025905	0.0	0.0	0.0	0.0	0.0	0.0	0.0	0.0	0.0	0.0	0.0	0.0	0.0	0.0	0.0	0.0	0.0	0.0	0.0	0.0	0.0	0.0	0.0	0.0	0.0	0.0	0.0	0.0	0.0	0.0	Oprk1	opioid receptor, kappa 1 [Source:MGI Symbol;Acc:MGI:97439]
ENSMUSG00000093015	0.0	0.0	0.0	0.0	0.0	0.0	0.0	0.0	0.0	0.0	0.098684214	0.0	0.0	0.0	0.0	0.0	0.0	0.0	0.0	0.0	0.0	0.0	0.0	0.0	0.0	0.0	0.0	0.0	0.0	0.0	AC103663.1
ENSMUSG00000033774	0.0	0.0	0.0	0.0	0.0	0.0	0.0	0.0	0.0	0.0	0.0	0.0	0.0	0.0	0.0	0.0	0.0	0.0	0.0	0.0	0.0	0.0	0.0	0.0	0.0	0.0	0.0	0.0	0.0	0.0	Npbwr1	neuropeptides B/W receptor 1 [Source:MGI Symbol;Acc:MGI:891989]
ENSMUSG00000025907	363.78946	482.49295	386.78284	911.99646	386.48026	704.91376	428.22528	294.3617	399.87488	733.5922	710.42847	653.4076	400.57883	456.3159	345.94083	-0.25512028	-0.11691475	-0.055915833	0.73704624	0.5242605	0.4906206	-0.04146862	-0.34918785	0.1214447	0.7083254	0.76369095	0.65918255	-0.25944328	0.0	-0.13460445	Rb1cc1	RB1-inducible coiled-coil 1 [Source:MGI Symbol;Acc:MGI:1341850]
ENSMUSG00000090031	1.5921053	3.2631578	1.7236842	2.5657895	2.5526316	3.6973684	1.2631578	1.0131578	3.0	1.7236842	2.1973684	1.1842105	2.4342105	0.5263158	1.0	-0.22534424	0.5407901	0.0	0.12936431	1.1477951	0.78161645	-0.58085966	-0.6659752	0.9288024	-0.15921396	0.292722	-0.58293134	0.24386847	-0.8566302	-0.7031863	4732440D04Rik	RIKEN cDNA 4732440D04 gene [Source:MGI Symbol;Acc:MGI:3604103]
ENSMUSG00000073741	3.0	1.3092105	4.4276314	8.723684	4.125	5.157895	1.5460527	2.6907895	3.5328948	7.8026314	7.072369	3.493421	3.6578946	5.4210525	5.6776314	-0.5732174	-2.0386815	0.09913969	0.63299894	0.5783036	0.0	-1.5512052	-0.5187048	-0.09720945	0.75735116	0.71723866	-0.2841165	-0.4304719	0.20858407	0.54020286	4732440D04Rik	RIKEN cDNA 4732440D04 gene [Source:MGI Symbol;Acc:MGI:3604103]
ENSMUSG00000087247	0.0	0.0	0.0	0.0	0.0	0.0	0.0	0.0	0.0	0.0	0.0	0.0	0.0	0.0	0.0	0.0	0.0	0.0	0.0	0.0	0.0	0.0	0.0	0.0	0.0	0.0	0.0	0.0	0.0	0.0	Fam150a	family with sequence similarity 150, member A [Source:MGI Symbol;Acc:MGI:3645495]
ENSMUSG00000033740	174.98593	220.7021	175.0329	266.4079	116.0	208.0	167.88702	135.94736	158.71054	183.36842	180.55267	159.5	168.07895	196.5921	164.19737	-0.065662384	0.0	0.04550886	0.20697689	0.033312798	-0.024920464	-0.14702559	-0.21840763	0.033616543	-0.046586037	0.032743454	-0.12992239	-0.2670679	0.03049469	0.035623074	St18	suppression of tumorigenicity 18 [Source:MGI Symbol;Acc:MGI:2446700]
ENSMUSG00000051285	547.0921	692.2237	547.2237	1257.0	481.6184	948.2895	589.7894	444.92105	574.7632	927.0395	933.6778	803.6316	677.1974	670.2646	518.1974	-0.221138	-0.15088177	-0.11000633	0.6452322	0.28705883	0.3638029	-0.13433647	-0.30792713	0.09016609	0.4912796	0.60322857	0.40303516	-0.056651115	0.0	-0.1063261	Pcmtd1	protein-L-isoaspartate (D-aspartate) O-methyltransferase domain containing 1 [Source:MGI Symbol;Acc:MGI:2441773]
ENSMUSG00000048538	78.03733	100.803276	78.02305	78.573784	45.01588	74.56147	84.763824	84.98366	65.86108	70.27672	63.106342	58.54165	106.57087	80.90926	76.78378	0.0046186447	0.104726315	0.11513901	-0.3192563	-0.09702206	-0.2697177	0.102288246	0.3390851	0.0	-0.19492865	-0.24853563	-0.34065962	0.3108902	-0.015049934	0.17434978	Gm9826	predicted gene 9826 [Source:MGI Symbol;Acc:MGI:3642725]
ENSMUSG00000077244	0.0	0.0	0.0	0.0	0.0	0.0	0.0	0.0	0.0	0.0	0.0	0.0	0.0	0.0	0.0	0.0	0.0	0.0	0.0	0.0	0.0	0.0	0.0	0.0	0.0	0.0	0.0	0.0	0.0	0.0	SNORA17	Small nucleolar RNA SNORA17 [Source:RFAM;Acc:RF00560]
ENSMUSG00000097797	2.5263157	3.0	0.27631578	1.0	0.0	1.0	3.25	0.47368422	2.7368422	0.0	1.5263158	0.8947368	1.0960706	1.9864864	2.880244	1.2973852	1.276114	0.0	0.0	0.0	0.0	1.6391753	0.0	1.6529824	0.0	0.6236289	0.0	0.0	0.8787602	1.679635	AC103380.1
ENSMUSG00000025909	0.0	0.0	0.0	0.0	0.0	0.0	0.0	0.0	0.0	0.0	0.0	0.0	1.8684211	0.0	0.0	0.0	0.0	0.0	0.0	0.0	0.0	0.0	0.0	0.0	0.0	0.0	0.0	0.71886444	0.0	0.0	Sntg1	syntrophin, gamma 1 [Source:MGI Symbol;Acc:MGI:1918346]
ENSMUSG00000086235	2.5	3.5	1.0	1.5	2.0	1.5	1.0	3.0	2.0	2.0	3.5	0.5	2.8026314	1.0	2.5	0.08180821	0.29803622	-1.1293354	-0.98891604	0.45196962	-0.8637599	-1.2004702	0.55628824	0.0	-0.28854942	0.62046015	-1.2004702	0.1033566	-1.2004702	0.274902	Gm16284	predicted gene 16284 [Source:MGI Symbol;Acc:MGI:3826541]
ENSMUSG00000093970	0.0	0.0	0.0	0.0	0.0	0.0	0.0	0.0	0.0	0.0	0.0	0.0	0.0	0.0	0.0	0.0	0.0	0.0	0.0	0.0	0.0	0.0	0.0	0.0	0.0	0.0	0.0	0.0	0.0	0.0	AC102703.1
ENSMUSG00000084353	10.48836	12.6611805	5.532983	15.709573	12.061401	18.974285	13.309206	9.915245	7.7652025	10.666917	11.947366	10.686403	12.770415	12.994646	5.754717	-0.13037682	-0.12795281	-0.94225216	0.11871934	0.7633209	0.5162771	0.19164371	0.0	-0.32395053	-0.15445232	0.11075163	-0.03396678	0.010334015	0.106942415	-0.8032553	Gm15452	predicted gene 15452 [Source:MGI Symbol;Acc:MGI:3768636]
ENSMUSG00000076135	52.751793	61.010067	45.32784	64.48911	35.29	55.245148	52.08197	39.820316	43.50889	59.945637	56.994568	55.240902	52.417824	51.075314	37.280376	0.0439229	-0.01544857	-0.064115524	0.0	0.15605164	-0.098052025	0.0038719177	-0.15034676	0.0061326027	0.17992783	0.20875216	0.1798625	-0.1085453	-0.07448006	-0.26378727	AC163389.1
ENSMUSG00000086195	0.12719299	0.1491228	0.0	0.0	0.0	0.1491228	0.15789475	0.0	0.0	0.0	0.0	0.0	0.14035088	0.39473686	0.0	0.0	0.0	0.0	0.0	0.0	0.0	0.0	0.0	0.0	0.0	0.0	0.0	0.0	0.0	0.0	Gm6152	predicted gene 6152 [Source:MGI Symbol;Acc:MGI:3648859]
ENSMUSG00000066693	4.7999997	5.4333324	4.85	2.0666666	1.5333333	4.233333	7.3166656	5.683771	4.7333336	2.7614036	2.4890351	2.8999999	7.17456	4.6000004	4.2315793	0.09039569	0.0	0.2161305	-1.4590917	-0.8638778	-0.29944706	0.67693305	0.5456555	0.31033778	-0.7556664	-0.8038269	-0.5671629	0.5269463	-0.042813778	0.10165143	Gm7493	predicted gene 7493 [Source:MGI Symbol;Acc:MGI:3643471]
ENSMUSG00000065625	0.0	0.0	0.0	0.0	0.0	0.0	0.0	0.0	0.0	0.0	0.0	0.0	0.0	0.0	0.0	0.0	0.0	0.0	0.0	0.0	0.0	0.0	0.0	0.0	0.0	0.0	0.0	0.0	0.0	0.0	U6	U6 spliceosomal RNA [Source:RFAM;Acc:RF00026]
ENSMUSG00000061024	1164.1233	1305.1674	1019.333	800.3902	374.16675	734.6665	1206.334	993.33307	963.59625	660.1664	516.00006	639.6665	1189.6672	1199.4392	1004.0306	0.10420799	0.0	0.023374557	-0.7700186	-0.8411932	-0.7684765	0.13397884	0.08675957	0.0715847	-0.7625637	-1.016367	-0.69022083	-0.007782936	0.07551575	0.08386135	Rrs1	RRS1 ribosome biogenesis regulator homolog (S. cerevisiae) [Source:MGI Symbol;Acc:MGI:1929721]
ENSMUSG00000025911	18.554409	23.317387	16.657894	28.836687	15.2814045	25.118422	13.002982	18.419086	14.571803	33.457893	25.139122	19.769735	21.236845	23.796051	20.473684	-0.2008853	-0.14043999	-0.24565697	0.10149956	0.21121931	0.027495861	-0.7354195	0.0	-0.3093481	0.6012697	0.29051208	-0.03993082	-0.14938307	0.08626604	0.13421726	Adhfe1	alcohol dehydrogenase, iron containing, 1 [Source:MGI Symbol;Acc:MGI:1923437]
ENSMUSG00000079671	58.93421	51.69079	47.224033	102.73682	31.842104	86.68421	49.407894	46.75126	42.144733	64.308525	48.407894	49.677635	67.28947	67.690796	51.120148	0.12265444	-0.33574295	-0.0861454	0.59067154	-0.07342577	0.47071552	-0.15332413	0.0	-0.12097883	0.20012951	-0.10798359	-0.05443144	0.17062426	0.25069952	0.11053467	2610203C22Rik	RIKEN cDNA 2610203C22 gene [Source:MGI Symbol;Acc:MGI:1919731]
ENSMUSG00000081441	200.771	239.63626	178.50821	180.0491	113.17303	192.35468	200.0157	168.13887	172.85619	172.5051	158.49594	158.32996	224.42963	235.65607	166.35892	0.0587759	0.044872284	0.0	-0.4321432	-0.076155186	-0.21160841	0.0317235	0.014324188	0.08291721	-0.20856571	-0.22910404	-0.21441793	0.07618284	0.21809864	-0.019382	Gm6161	predicted gene 6161 [Source:MGI Symbol;Acc:MGI:3644104]
ENSMUSG00000067879	0.0	1.0	0.34210527	0.68421054	0.0	2.2368422	1.7631578	0.6447369	1.0	1.3421053	2.4276316	0.0	0.875	2.5	0.0	0.0	0.0	0.0	0.0	0.0	0.9132113	0.7568972	0.0	0.20047016	0.33641857	1.2931249	0.0	0.0	1.2104694	0.0	3110035E14Rik	RIKEN cDNA 3110035E14 gene [Source:MGI Symbol;Acc:MGI:1924232]
ENSMUSG00000025912	51.0	69.0	45.0	148.99998	67.30049	126.460526	49.0	37.99342	51.0	90.93421	91.723694	134.08667	54.0	84.97369	54.0	-0.2755556	-0.10865545	-0.3453436	0.9374285	0.8166537	0.8259597	-0.35488605	-0.48885775	-0.035435677	0.5103407	0.6244664	1.1884637	-0.33639908	0.38915396	0.0	Mybl1	myeloblastosis oncogene-like 1 [Source:MGI Symbol;Acc:MGI:99925]
ENSMUSG00000045210	1076.6448	1273.5	1053.5	2392.5	981.0	1848.4736	1060.1052	897.8684	921.0	1863.5492	1855.8816	1648.0001	1109.0	1117.6316	963.8947	-0.033498764	-0.060441017	0.045933723	0.78471947	0.524374	0.5376911	-0.07744789	-0.08401966	-0.018648148	0.7095823	0.80528927	0.6500988	-0.13408661	-0.051404953	0.0	Vcpip1	valosin containing protein (p97)/p47 complex interacting protein 1 [Source:MGI Symbol;Acc:MGI:1917925]
ENSMUSG00000097893	33.30263	43.07895	35.289474	81.13158	39.0	63.460526	33.0	37.592106	26.0	62.19737	62.5	62.0	35.30263	34.5	38.894737	-0.38623953	-0.28409147	-0.19185305	0.56462955	0.53368807	0.3353815	-0.42102385	0.0	-0.5032439	0.46654844	0.5752058	0.57981586	-0.445405	-0.40708828	0.03079319	AC158928.1
ENSMUSG00000025915	1136.3953	1310.6042	1060.6488	1810.0181	798.4934	1550.3054	1149.8352	893.4451	900.4605	1169.5162	1107.8357	1062.5396	1214.5262	1204.817	870.89453	0.0046520233	-0.058779716	0.015918732	0.34243298	0.18762875	0.24413681	0.0	-0.1309166	-0.090958595	-0.00233078	0.021156311	-0.022873878	-0.04272461	0.017191887	-0.1861496	Sgk3	serum/glucocorticoid regulated kinase 3 [Source:MGI Symbol;Acc:MGI:2182368]
ENSMUSG00000046334	0.0	0.0	0.0	0.0	0.0	1.0	0.0	0.0	0.0	0.0	0.0	0.0	0.90789473	1.0	0.0	0.0	0.0	0.0	0.0	0.0	0.0	0.0	0.0	0.0	0.0	0.0	0.0	0.0	0.0	0.0	Gm6195	predicted pseudogene 6195 [Source:MGI Symbol;Acc:MGI:3647661]
ENSMUSG00000088916	0.0	0.0	0.0	0.0	0.0	0.0	0.0	0.0	0.0	0.0	0.0	0.0	0.0	0.0	0.0	0.0	0.0	0.0	0.0	0.0	0.0	0.0	0.0	0.0	0.0	0.0	0.0	0.0	0.0	0.0	U6	U6 spliceosomal RNA [Source:RFAM;Acc:RF00026]
ENSMUSG00000046101	5.7114034	12.8815775	5.848245	10.672886	4.608861	14.606782	14.483696	4.213365	8.940255	11.657785	13.757138	8.302097	7.708492	11.226057	8.156754	-0.70724344	0.19694972	-0.5623007	-0.13896894	-0.324589	0.4388752	0.6136544	-0.9346702	0.17934704	0.27370334	0.6142447	-0.09819007	-0.41794562	0.1958816	0.0	6030422M02Rik	RIKEN cDNA 6030422M02 gene [Source:MGI Symbol;Acc:MGI:3045334]
ENSMUSG00000093178	2.473684	2.4473684	0.0	1.8421053	0.0	0.0	2.368421	3.2210526	1.0921053	0.57894737	0.15789473	3.118421	1.8289473	3.3558524	0.013157895	0.7590644	0.47443557	-0.50794715	0.0	-0.50794715	-0.50794715	0.674714	1.3513811	-0.18036503	-0.50794715	-0.50794715	1.1626418	0.18011123	1.1272733	-0.50794715	Snord87	small nucleolar RNA, C/D box 87 [Source:MGI Symbol;Acc:MGI:2387894]
ENSMUSG00000073738	6.0	3.0	1.0	3.0	1.0	4.0	5.0	3.8378377	6.8421054	15.0	25.0	11.0	6.0	9.0	10.0	0.14330554	-1.1258934	-2.3308725	-1.1904532	-1.7495675	-0.6502595	-0.1413436	-0.2899177	0.57290316	1.4168041	2.2554243	1.0871975	0.0	0.65645885	1.0733647	Gm10567	predicted gene 10567 [Source:MGI Symbol;Acc:MGI:3642215]
ENSMUSG00000025916	0.0	0.0	0.0	0.0	0.0	0.93421054	0.0	0.0	0.0	0.0	1.0	1.0	0.0	0.0	0.0	0.0	0.0	0.0	0.0	0.0	0.0	0.0	0.0	0.0	0.0	0.013575357	0.029773176	0.0	0.0	0.0	Ppp1r42	protein phosphatase 1, regulatory subunit 42 [Source:MGI Symbol;Acc:MGI:1921138]
ENSMUSG00000087199	0.0	0.0	0.0	0.0	0.0	0.0	0.0	0.0	0.0	0.0	0.0	0.0	0.0	0.0	0.0	0.0	0.0	0.0	0.0	0.0	0.0	0.0	0.0	0.0	0.0	0.0	0.0	0.0	0.0	0.0	Gm15818	predicted gene 15818 [Source:MGI Symbol;Acc:MGI:3801960]
ENSMUSG00000095780	0.0	0.0	0.0	0.0	0.0	0.0	0.0	0.0	0.0	0.0	0.0	0.0	0.0	0.0	0.0	0.0	0.0	0.0	0.0	0.0	0.0	0.0	0.0	0.0	0.0	0.0	0.0	0.0	0.0	0.0	U6	U6 spliceosomal RNA [Source:RFAM;Acc:RF00026]
ENSMUSG00000025917	1573.2764	1951.8744	1490.5809	1339.0902	709.86847	1234.9261	1537.4142	1314.0596	1373.0845	1102.9624	1025.9569	1054.0459	1619.7472	1772.055	1273.9352	0.10130882	0.14319801	0.13419628	-0.46496868	-0.35474968	-0.45664024	0.046427727	0.0530138	0.14507675	-0.4595089	-0.46226788	-0.40710258	0.0	0.2011509	-0.0100774765	Cops5	COP9 (constitutive photomorphogenic) homolog, subunit 5 (Arabidopsis thaliana) [Source:MGI Symbol;Acc:MGI:1349415]
ENSMUSG00000056763	145.85529	210.15643	180.37001	337.80246	151.24998	290.79724	162.94736	151.32895	149.78949	264.89423	278.0066	246.13263	167.86606	205.61842	135.71053	-0.4172063	-0.15947914	0.0	0.46067715	0.32728052	0.36966705	-0.2789526	-0.1526103	-0.13868761	0.39524317	0.5666008	0.40711498	-0.35773897	0.0064167976	-0.32811737	Cspp1	centrosome and spindle pole associated protein 1 [Source:MGI Symbol;Acc:MGI:2681832]
ENSMUSG00000067851	1493.8433	1802.7736	1500.4985	2418.423	1080.242	1903.7019	1396.9424	1278.0488	1380.8093	1828.1508	1788.8623	1643.6499	1745.8021	1723.1141	1371.4948	-0.12660503	-0.124614716	-0.009407043	0.23467445	0.097810745	0.01457119	-0.24497604	-0.14024544	0.0	0.11632156	0.18663406	0.08069229	-0.045048714	0.007575989	-0.056790352	Arfgef1	ADP-ribosylation factor guanine nucleotide-exchange factor 1(brefeldin A-inhibited) [Source:MGI Symbol;Acc:MGI:2442988]
ENSMUSG00000088153	0.0	1.5	0.0	0.0	1.0	0.0	0.0	1.0	1.0	0.0	0.0	0.0	0.0	0.57894737	0.0	0.0	0.27611405	0.0	0.0	0.6524399	0.0	0.0	0.17179602	0.20047016	0.0	0.0	0.0	0.0	0.0	0.0	7SK	7SK RNA [Source:RFAM;Acc:RF00100]
ENSMUSG00000042501	0.0	0.0	0.0	0.0	0.0	2.7631578	0.0	0.0	0.0	0.0	0.0	1.0	0.0	0.0	0.0	0.0	0.0	0.0	0.0	0.0	1.2180657	0.0	0.0	0.0	0.0	0.0	0.029773176	0.0	0.0	0.0	Cpa6	carboxypeptidase A6 [Source:MGI Symbol;Acc:MGI:3045348]
ENSMUSG00000083422	0.0	0.0	0.0	0.0	0.0	0.0	0.0	0.0	0.0	0.0	0.0	0.5	0.0	0.0	2.0	0.0	0.0	0.0	0.0	0.0	0.0	0.0	0.0	0.0	0.0	0.0	0.0	0.0	0.0	1.1534439	Gm15604	predicted gene 15604 [Source:MGI Symbol;Acc:MGI:3783051]
ENSMUSG00000094979	0.0	0.0	0.0	0.0	0.0	0.0	0.0	0.0	0.0	0.0	0.0	0.0	0.0	0.0	0.0	0.0	0.0	0.0	0.0	0.0	0.0	0.0	0.0	0.0	0.0	0.0	0.0	0.0	0.0	0.0	U6	U6 spliceosomal RNA [Source:RFAM;Acc:RF00026]
ENSMUSG00000081417	0.0	0.0	0.0	0.0	0.0	0.0	0.0	0.0	0.0	0.0	0.0	0.0	0.0	0.0	0.0	0.0	0.0	0.0	0.0	0.0	0.0	0.0	0.0	0.0	0.0	0.0	0.0	0.0	0.0	0.0	Gm15603	predicted gene 15603 [Source:MGI Symbol;Acc:MGI:3783050]
ENSMUSG00000088585	0.0	0.0	0.0	0.0	0.0	0.0	0.0	0.0	0.0	0.0	0.0	0.0	0.0	0.0	0.0	0.0	0.0	0.0	0.0	0.0	0.0	0.0	0.0	0.0	0.0	0.0	0.0	0.0	0.0	0.0	SNORA66	Small nucleolar RNA SNORA66 [Source:RFAM;Acc:RF00155]
ENSMUSG00000048960	4.083333	3.1527777	2.2083333	1.45	2.25	4.0495496	2.9999998	2.8333333	2.5	2.7499998	1.75	5.583334	8.160088	2.8114033	1.7083334	0.4676993	-0.17462337	-0.3083055	-1.3597535	0.29996657	0.24711108	0.0012997389	0.15189803	0.0	-0.15104604	-0.7014679	0.9885018	1.3232312	-0.14256656	-0.59636474	Prex2	phosphatidylinositol-3,4,5-trisphosphate-dependent Rac exchange factor 2 [Source:MGI Symbol;Acc:MGI:1923385]
ENSMUSG00000077318	0.0	0.0	0.0	0.0	0.0	1.0	0.0	0.0	0.0	0.0	0.0	0.0	0.0	0.0	0.0	0.0	0.0	0.0	0.0	0.0	0.0	0.0	0.0	0.0	0.0	0.0	0.0	0.0	0.0	0.0	SNORA40	Small nucleolar RNA SNORA40 [Source:RFAM;Acc:RF00561]
ENSMUSG00000057715	0.0	0.0	0.0	0.0	0.0	0.0	0.0	0.0	0.0	0.0	0.0	0.0	0.0	0.0	0.0	0.0	0.0	0.0	0.0	0.0	0.0	0.0	0.0	0.0	0.0	0.0	0.0	0.0	0.0	0.0	A830018L16Rik	RIKEN cDNA A830018L16 gene [Source:MGI Symbol;Acc:MGI:2444149]
ENSMUSG00000095719	0.0	0.0	0.0	0.0	0.0	0.0	0.0	0.0	0.0	0.0	0.0	0.0	0.0	0.0	0.0	0.0	0.0	0.0	0.0	0.0	0.0	0.0	0.0	0.0	0.0	0.0	0.0	0.0	0.0	0.0	A830018L16RIK	Uncharacterized protein [Source:UniProtKB/TrEMBL;Acc:Q3UY15]
ENSMUSG00000093864	0.0	0.0	0.0	0.0	0.0	0.0	0.0	0.0	0.0	0.0	0.0	0.0	0.0	0.0	0.0	0.0	0.0	0.0	0.0	0.0	0.0	0.0	0.0	0.0	0.0	0.0	0.0	0.0	0.0	0.0	U6	U6 spliceosomal RNA [Source:RFAM;Acc:RF00026]
ENSMUSG00000097628	24.349178	30.77508	22.214083	16.600027	9.449999	17.513996	21.714334	20.543022	21.912806	13.2500105	17.583208	15.565812	27.1834	22.68163	24.452688	0.1741581	0.24284887	0.15254402	-0.71228814	-0.49923944	-0.50980926	-0.012681961	0.14037895	0.2621789	-0.75215125	-0.24229145	-0.4019115	0.18970537	0.0	0.3733716	RP23-138D5.1
ENSMUSG00000097171	0.0	0.0	0.0	1.0	0.0	0.0	0.0	0.0	0.0	0.0	0.0	0.0	0.0	0.0	0.0	0.0	0.0	0.0	0.0	0.0	0.0	0.0	0.0	0.0	0.0	0.0	0.0	0.0	0.0	0.0	AC136316.1
ENSMUSG00000016918	2.0	3.0	0.0	0.0	0.0	1.0	1.0	2.25	1.0	1.0	0.0	0.0	5.328947	1.0	0.0	0.96035033	1.276114	0.0	0.0	0.0	0.0	0.0	1.341721	0.20047016	0.0	0.0	0.0	2.2308953	0.0	0.0	Sulf1	sulfatase 1 [Source:MGI Symbol;Acc:MGI:2138563]
ENSMUSG00000025938	3.0	9.0	4.0	5.0	2.0	2.0	7.0	2.0	2.0	3.0	4.0	7.0	14.0	6.0	4.0	-0.46826243	0.8475013	0.05755949	-0.06505549	-0.36113548	-1.2618275	0.7325151	-0.84177923	-0.8131051	-0.51669204	0.0	0.82355285	1.6108246	0.4599285	0.13986874	Slco5a1	solute carrier organic anion transporter family, member 5A1 [Source:MGI Symbol;Acc:MGI:2443431]
ENSMUSG00000069620	0.0	0.0	0.0	0.0	0.0	0.0	0.0	0.0	0.0	0.0	0.0	0.0	0.0	0.0	0.0	0.0	0.0	0.0	0.0	0.0	0.0	0.0	0.0	0.0	0.0	0.0	0.0	0.0	0.0	0.0	Dppa5b	developmental pluripotency associated 5B [Source:MGI Symbol;Acc:MGI:3765340]
ENSMUSG00000042414	0.0	0.0	0.0	0.0	1.0	0.0	0.0	0.0	0.0	0.0	0.0	1.5698246	0.0	1.0	1.0	0.0	0.0	0.0	0.0	0.6524399	0.0	0.0	0.0	0.0	0.0	0.0	0.6803766	0.0	0.0	0.15344395	Prdm14	PR domain containing 14 [Source:MGI Symbol;Acc:MGI:3588194]
ENSMUSG00000005886	801.71063	924.8915	796.0263	1745.6577	788.1344	1430.1268	875.87335	801.8045	714.2763	1311.7448	1310.25	1137.7599	987.5921	947.2184	738.67114	-0.16880608	-0.23180294	-0.06828785	0.62005234	0.49864292	0.45758057	-0.06278038	0.042808533	-0.095285416	0.4930973	0.5931072	0.40565872	-0.0112781525	0.0	-0.09386158	Ncoa2	nuclear receptor coactivator 2 [Source:MGI Symbol;Acc:MGI:1276533]
ENSMUSG00000087782	0.0	0.0	0.39473686	0.0	0.0	0.0	0.0	0.0	0.0	0.0	0.0	0.0	0.0	0.0	0.0	0.0	0.0	0.0	0.0	0.0	0.0	0.0	0.0	0.0	0.0	0.0	0.0	0.0	0.0	0.0	U6	U6 spliceosomal RNA [Source:RFAM;Acc:RF00026]
ENSMUSG00000025935	4304.1265	5293.7295	3867.1755	5098.751	2401.1858	4384.16	4342.21	3616.0017	3541.008	4305.2427	4295.257	4014.2383	4462.705	4456.559	3462.902	0.041440964	0.07080555	-0.0022153854	-0.047894478	-0.10844326	-0.14058208	0.0325346	0.0015611649	0.0	-0.006614685	0.09168911	0.010269165	-0.04966736	0.019841194	-0.07920456	Tram1	translocating chain-associating membrane protein 1 [Source:MGI Symbol;Acc:MGI:1919515]
ENSMUSG00000025937	686.8343	764.1595	600.1	1015.3616	486.8737	965.8888	609.2932	553.1526	536.2373	846.8141	811.44556	721.09705	766.9619	652.9151	521.6798	0.0	-0.11528683	-0.08397484	0.23020077	0.1956749	0.28329277	-0.19443989	-0.10083866	-0.116971016	0.25365353	0.29375744	0.13965416	0.01588726	-0.14487553	-0.20370388	Lactb2	lactamase, beta 2 [Source:MGI Symbol;Acc:MGI:2442551]
ENSMUSG00000067813	1.0	0.0	1.0	0.0	0.0	0.0	0.0	0.0	0.0	2.0	1.0	0.0	0.0	0.0	0.0	0.0	0.0	0.07113482	0.0	0.0	0.0	0.0	0.0	0.0	0.9119208	0.013575357	0.0	0.0	0.0	0.0	Xkr9	X Kell blood group precursor related family member 9 homolog [Source:MGI Symbol;Acc:MGI:2686466]
ENSMUSG00000077368	0.0	0.0	0.0	0.0	0.0	0.0	0.0	0.0	0.0	0.0	0.0	0.0	0.0	0.0	0.0	0.0	0.0	0.0	0.0	0.0	0.0	0.0	0.0	0.0	0.0	0.0	0.0	0.0	0.0	0.0	SNORA17	Small nucleolar RNA SNORA17 [Source:RFAM;Acc:RF00560]
ENSMUSG00000097711	18.5553	30.000038	19.818441	11.500011	8.600001	18.100027	14.200023	16.000027	21.673359	9.4315815	9.100001	14.900021	18.202734	14.092126	15.100023	0.24444175	0.6683762	0.45023847	-0.77951264	-0.1728909	0.0	-0.16311073	0.242131	0.7086532	-0.7802472	-0.73022556	-0.0026521683	0.07346034	-0.2243092	0.14025521	RP23-70F22.1
ENSMUSG00000089358	0.0	0.0	0.0	0.0	0.0	0.0	0.0	0.0	0.0	0.0	0.0	0.0	0.0	0.0	0.0	0.0	0.0	0.0	0.0	0.0	0.0	0.0	0.0	0.0	0.0	0.0	0.0	0.0	0.0	0.0	7SK	7SK RNA [Source:RFAM;Acc:RF00100]
ENSMUSG00000025932	261.90768	341.98676	269.16382	705.1041	325.14474	644.37445	263.9832	219.25003	203.75003	616.06586	712.526	593.8711	268.9079	295.5395	212.59315	-0.11568308	0.0	0.03452778	0.97933674	0.8884306	0.97455597	-0.1259098	-0.16071844	-0.2378211	1.0699139	1.3814268	1.1348314	-0.22093439	-0.013199806	-0.22355223	Eya1	eyes absent 1 homolog (Drosophila) [Source:MGI Symbol;Acc:MGI:109344]
ENSMUSG00000095853	0.0	0.0	0.0	0.0	0.10526316	0.0	0.0	0.0	0.0	0.0	0.0	0.0	0.0	0.07368421	0.0	0.0	0.0	0.0	0.0	0.0	0.0	0.0	0.0	0.0	0.0	0.0	0.0	0.0	0.0	0.0	AC156988.1
ENSMUSG00000025930	0.0	0.0	0.0	0.0	0.0	1.0	0.0	0.0	0.0	0.0	0.0	0.0	2.0	0.0	0.0	0.0	0.0	0.0	0.0	0.0	0.0	0.0	0.0	0.0	0.0	0.0	0.0	0.81704485	0.0	0.0	Msc	musculin [Source:MGI Symbol;Acc:MGI:1333884]
ENSMUSG00000054493	0.0	0.0	0.0	0.0	0.0	0.28947368	0.0	0.0	0.0	1.0	0.0	0.0	0.0	0.0	0.0	0.0	0.0	0.0	0.0	0.0	0.0	0.0	0.0	0.0	0.0	0.0	0.0	0.0	0.0	0.0	Gm9947	predicted gene 9947 [Source:MGI Symbol;Acc:MGI:3642739]
ENSMUSG00000081201	57.532158	75.8511	54.440105	61.185772	32.757996	59.022305	56.9925	55.91209	54.648685	55.11593	52.291527	54.791775	68.13565	65.45176	51.99478	0.0	0.12960291	0.031085968	-0.24493074	-0.1204319	-0.17171049	-0.035211086	0.17023754	0.16593838	-0.110328674	-0.08456612	-9.860992E-4	0.10073614	0.114254475	0.04709196	Smt3h2-ps4	SMT3 suppressor of mif two 3 homolog 2, pseudogene 4 (S. cerevisiae) [Source:MGI Symbol;Acc:MGI:2149598]
ENSMUSG00000082193	1003.60693	1189.712	923.27765	1170.8815	647.9514	1149.1948	991.88354	814.4546	850.3572	1143.1246	1166.6334	1075.0099	1075.4152	1046.0986	816.25555	0.011983871	-0.011796951	0.0024108887	-0.09937382	0.072836876	-0.0011892319	-0.026582718	-0.077858925	0.013050079	0.15134239	0.2823658	0.18056297	-0.031621933	0.0	-0.0930233	Rpl5-ps1	ribosomal protein L5, pseudogene 1 [Source:MGI Symbol;Acc:MGI:3647110]
ENSMUSG00000032769	0.0	1.0	2.0	2.0	0.0	2.0	1.0	0.0	0.0	3.0	0.0	1.0	0.0	1.8684211	0.0	0.0	0.0	1.0711348	0.6265917	0.0	0.75174785	0.0	0.0	0.0	1.4968833	0.0	0.029773176	0.0	0.7903609	0.0	Trpa1	transient receptor potential cation channel, subfamily A, member 1 [Source:MGI Symbol;Acc:MGI:3522699]
ENSMUSG00000088159	0.0	0.0	0.0	0.0	0.0	0.0	0.0	0.0	0.0	0.0	0.0	0.0	0.0	0.0	0.0	0.0	0.0	0.0	0.0	0.0	0.0	0.0	0.0	0.0	0.0	0.0	0.0	0.0	0.0	0.0	SNORA17	Small nucleolar RNA SNORA17 [Source:RFAM;Acc:RF00560]
ENSMUSG00000073737	56.92471	71.69525	46.245872	38.95229	22.733383	38.88901	53.83296	45.091553	43.771076	36.56946	34.420662	42.434994	64.678055	53.89808	45.173836	0.15063	0.2142539	-0.038315773	-0.7304754	-0.48152256	-0.6076646	0.048449993	0.025877953	0.011672974	-0.5362148	-0.521925	-0.20374727	0.19154596	0.0	0.010156155	Gm10566	predicted gene 10566 [Source:MGI Symbol;Acc:MGI:3642220]
ENSMUSG00000092083	0.0	0.0	0.0	0.0	0.0	0.0	0.0	0.0	0.0	0.0	0.0	0.0	0.0	0.0	0.0	0.0	0.0	0.0	0.0	0.0	0.0	0.0	0.0	0.0	0.0	0.0	0.0	0.0	0.0	0.0	Kcnb2	potassium voltage gated channel, Shab-related subfamily, member 2 [Source:MGI Symbol;Acc:MGI:99632]
ENSMUSG00000088829	0.0	0.0	0.0	0.0	0.0	0.0	0.0	0.0	0.0	0.0	0.0	0.0	0.0	0.0	0.0	0.0	0.0	0.0	0.0	0.0	0.0	0.0	0.0	0.0	0.0	0.0	0.0	0.0	0.0	0.0	SNORA17	Small nucleolar RNA SNORA17 [Source:RFAM;Acc:RF00560]
ENSMUSG00000090498	1.0	0.0	0.0	0.0	0.0	0.0	0.0	0.0	0.0	0.0	0.0	0.0	0.0	0.0	0.0	0.0	0.0	0.0	0.0	0.0	0.0	0.0	0.0	0.0	0.0	0.0	0.0	0.0	0.0	0.0	Kcnb2	potassium voltage gated channel, Shab-related subfamily, member 2 [Source:MGI Symbol;Acc:MGI:99632]
ENSMUSG00000077377	0.0	0.0	0.0	0.0	0.0	0.0	0.0	0.0	0.0	0.0	0.0	0.0	0.0	0.0	0.0	0.0	0.0	0.0	0.0	0.0	0.0	0.0	0.0	0.0	0.0	0.0	0.0	0.0	0.0	0.0	SNORA17	Small nucleolar RNA SNORA17 [Source:RFAM;Acc:RF00560]
ENSMUSG00000025925	121.64327	166.17105	110.52633	200.89473	76.33641	175.83134	126.01911	116.39474	114.64702	151.40106	143.90785	154.86844	141.10606	154.48685	96.29605	-0.15466213	0.02615118	-0.18214417	0.23536205	-0.13478613	0.16827106	-0.12529087	-0.0068473816	0.0	0.11262703	0.14105177	0.26314735	-0.083844185	0.11835623	-0.2986765	Terf1	telomeric repeat binding factor 1 [Source:MGI Symbol;Acc:MGI:109634]
ENSMUSG00000032719	0.0	2.0	0.8947368	1.0	1.0	2.0	2.0	1.0	1.0	0.0	1.9078947	0.0	0.0	0.0	0.0	0.0	0.6911515	0.0	0.0	0.6524399	0.75174785	0.9387356	0.17179602	0.20047016	0.0	0.945557	0.0	0.0	0.0	0.0	Gm106	predicted gene 106 [Source:MGI Symbol;Acc:MGI:2684952]
ENSMUSG00000088943	0.0	0.0	0.0	0.0	0.0	0.0	0.0	0.0	0.0	0.0	0.0	0.0	0.0	0.0	0.0	0.0	0.0	0.0	0.0	0.0	0.0	0.0	0.0	0.0	0.0	0.0	0.0	0.0	0.0	0.0	7SK	7SK RNA [Source:RFAM;Acc:RF00100]
ENSMUSG00000067795	0.0	0.0	0.0	0.0	0.0	0.0	1.0	0.118421055	0.0	0.0	0.0	0.0	0.0	0.0	0.0	0.0	0.0	0.0	0.0	0.0	0.0	0.0	0.0	0.0	0.0	0.0	0.0	0.0	0.0	0.0	4930444P10Rik	RIKEN cDNA 4930444P10 gene [Source:MGI Symbol;Acc:MGI:1923049]
ENSMUSG00000043716	7210.57	8649.44	6536.7227	9290.183	5008.7217	8654.798	7194.718	6065.347	6243.204	8315.002	7800.986	7289.134	7717.409	7365.5176	5699.6753	0.0	-0.006705284	-0.030761719	0.031834602	0.16641903	0.05478382	-0.02478981	-0.038077354	0.03229332	0.15717316	0.16676807	0.08505726	-0.04530239	-0.041135788	-0.1461401	Rpl7	ribosomal protein L7 [Source:MGI Symbol;Acc:MGI:98073]
ENSMUSG00000025921	123.36842	185.6907	151.19495	249.11842	110.960526	214.28947	150.36841	113.39971	126.88158	176.1579	159.64105	164.14474	128.0	138.85684	125.8421	-0.32072926	0.0	0.0834918	0.3593707	0.21843338	0.26725578	-0.056815624	-0.23083973	-0.040100098	0.14473677	0.10435438	0.16068888	-0.41086435	-0.22191334	-0.098994255	Rdh10	retinol dehydrogenase 10 (all-trans) [Source:MGI Symbol;Acc:MGI:1924238]
ENSMUSG00000025920	269.3027	375.87878	280.0	377.07462	169.3158	338.90787	284.5264	246.88158	242.26315	362.95938	330.52524	322.32864	309.61273	292.9605	244.98685	-0.08746624	0.12437439	0.07951641	0.06439686	-0.064888	0.035595894	-0.02974701	-0.0014295578	0.0	0.29468346	0.26129055	0.24126053	-0.029535294	-0.037796974	-0.030896187	Stau2	staufen (RNA binding protein) homolog 2 (Drosophila) [Source:MGI Symbol;Acc:MGI:1352508]
ENSMUSG00000089982	0.0	0.0	0.0	0.0	0.0	0.0	0.0	0.0	0.0	0.0	0.0	0.0	0.84210527	0.0	0.0	0.0	0.0	0.0	0.0	0.0	0.0	0.0	0.0	0.0	0.0	0.0	0.0	0.0	0.0	0.0	Gm7568	predicted gene 7568 [Source:MGI Symbol;Acc:MGI:3649156]
ENSMUSG00000025939	512.25	606.31573	434.73685	683.6776	333.6316	577.2765	484.22366	418.95355	420.57895	509.0	499.54602	479.60068	516.7367	522.8945	358.6448	0.042137146	0.016159058	-0.0837841	0.12484646	0.115633965	0.0059490204	-0.060652733	-0.03647518	-0.0022144318	-0.015475273	0.059131622	0.016545296	-0.08858681	0.0	-0.27906132	Ube2w	ubiquitin-conjugating enzyme E2W (putative) [Source:MGI Symbol;Acc:MGI:1914049]
ENSMUSG00000079658	991.10944	1133.3745	833.5629	959.533	476.95926	946.2101	896.4795	817.4817	835.763	844.33575	736.80066	871.62177	1047.6465	1079.697	846.5609	0.11591911	0.040228844	-0.023049355	-0.26455116	-0.2471695	-0.15956688	-0.0504694	0.04950714	0.11008835	-0.16373825	-0.25862598	0.0	0.052649498	0.16762066	0.08158207	Tceb1	transcription elongation factor B (SIII), polypeptide 1 [Source:MGI Symbol;Acc:MGI:1915173]
ENSMUSG00000097744	0.0	0.0	0.0	0.0	0.0	0.0	0.0	0.0	0.0	0.0	0.0	0.0	0.23684211	1.0	0.0	0.0	0.0	0.0	0.0	0.0	0.0	0.0	0.0	0.0	0.0	0.0	0.0	0.0	0.0	0.0	AC157362.1
ENSMUSG00000025940	475.5263	543.3553	422.77634	596.8526	324.8773	586.3259	484.1052	423.95184	381.40332	484.73682	452.6907	459.57492	557.19086	494.78378	434.06256	0.0	-0.07682896	-0.058846474	-0.0059099197	0.14245892	0.093574524	0.0041799545	0.045820236	-0.07808876	-0.02075386	-0.017774582	0.020196915	0.0853405	-0.014536858	0.061470985	Tmem70	transmembrane protein 70 [Source:MGI Symbol;Acc:MGI:1915068]
ENSMUSG00000025779	187.65349	210.103	163.80916	297.16458	149.17908	242.4218	153.44075	98.52136	112.565765	180.57216	188.49341	151.67096	150.31029	164.91328	139.59207	0.10617304	0.0	0.020902634	0.43560553	0.46723652	0.2670188	-0.20583105	-0.6119437	-0.39101028	0.0022478104	0.1658411	-0.13153028	-0.35725975	-0.15199947	-0.12758732	Ly96	lymphocyte antigen 96 [Source:MGI Symbol;Acc:MGI:1341909]
ENSMUSG00000091020	18.5	30.0	23.5	35.0	18.0	27.5	23.5	28.828947	19.5	31.5	25.0	27.0	28.5	27.5	24.5	-0.48762798	-0.05938959	-0.031707764	0.09844303	0.1649332	-0.12432432	-0.16410732	0.36381054	-0.17155933	0.23176908	0.0	0.12722921	-0.007496834	0.012469292	0.110722065	Gm5828	predicted gene 5828 [Source:MGI Symbol;Acc:MGI:3644176]
ENSMUSG00000042686	9.0	12.0	7.0	6.0	5.0	5.0	9.0	6.0	2.0	3.4342105	6.0	8.0	2.0	5.0	6.0	0.39186883	0.53770757	0.14008331	-0.52685237	0.23596144	-0.66473055	0.37025428	0.018352032	-1.5379362	-1.0465071	-0.1398685	0.29136682	-1.9213616	-0.5279372	0.0	Jph1	junctophilin 1 [Source:MGI Symbol;Acc:MGI:1891495]
ENSMUSG00000025777	10.0	15.0	13.0	16.0	7.0	21.0	14.0	13.0	18.0	17.0	15.0	11.0	15.0	13.0	13.0	-0.4638121	-0.1480484	0.025484085	-0.11949873	-0.28629565	0.39797497	0.0	0.12614536	0.6243048	0.25329304	0.17437553	-0.25688553	-0.022155046	-0.1571095	0.10779333	Gdap1	ganglioside-induced differentiation-associated-protein 1 [Source:MGI Symbol;Acc:MGI:1338002]
ENSMUSG00000089534	0.0	0.0	0.0	0.0	0.0	0.0	0.0	0.0	0.0	0.0	0.0	0.0	0.0	0.0	0.0	0.0	0.0	0.0	0.0	0.0	0.0	0.0	0.0	0.0	0.0	0.0	0.0	0.0	0.0	0.0	SNORA17	Small nucleolar RNA SNORA17 [Source:RFAM;Acc:RF00560]
ENSMUSG00000067780	1.0	0.0	0.0	0.0	1.0	1.0	0.0	0.0	0.0	0.0	0.0	0.0	1.0	0.0	0.0	0.0	0.0	0.0	0.0	0.6524399	0.0	0.0	0.0	0.0	0.0	0.0	0.0	0.0	0.0	0.0	Pi15	peptidase inhibitor 15 [Source:MGI Symbol;Acc:MGI:1934659]
ENSMUSG00000085125	1.0	0.0	0.0	0.0	0.0	0.0	0.0	0.0	0.0	0.0	0.0	0.0	0.0	0.0	0.0	0.0	0.0	0.0	0.0	0.0	0.0	0.0	0.0	0.0	0.0	0.0	0.0	0.0	0.0	0.0	Gm16070	predicted gene 16070 [Source:MGI Symbol;Acc:MGI:3801761]
ENSMUSG00000025776	1.0	0.0	0.0	0.0	0.0	1.0	0.0	0.0	0.0	0.0	0.0	0.0	0.0	0.0	0.0	0.0	0.0	0.0	0.0	0.0	0.0	0.0	0.0	0.0	0.0	0.0	0.0	0.0	0.0	0.0	Crispld1	cysteine-rich secretory protein LCCL domain containing 1 [Source:MGI Symbol;Acc:MGI:1934666]
ENSMUSG00000025774	0.0	0.0	0.0	0.0	0.0	0.0	0.0	0.0	0.0	0.0	0.0	0.0	0.0	0.0	0.0	0.0	0.0	0.0	0.0	0.0	0.0	0.0	0.0	0.0	0.0	0.0	0.0	0.0	0.0	0.0	Crisp4	cysteine-rich secretory protein 4 [Source:MGI Symbol;Acc:MGI:1925331]
ENSMUSG00000070977	0.0	0.0	0.0	0.0	0.0	0.0	0.0	0.0	0.0	0.0	0.0	0.0	0.0	0.0	0.0	0.0	0.0	0.0	0.0	0.0	0.0	0.0	0.0	0.0	0.0	0.0	0.0	0.0	0.0	0.0	Defb44-ps	defensin beta 44, pseudogene [Source:MGI Symbol;Acc:MGI:3646526]
ENSMUSG00000073735	0.0	0.0	0.0	0.0	0.0	0.0	0.0	0.0	0.0	0.0	0.0	0.0	0.0	0.0	0.0	0.0	0.0	0.0	0.0	0.0	0.0	0.0	0.0	0.0	0.0	0.0	0.0	0.0	0.0	0.0	Defb18	defensin beta 18 [Source:MGI Symbol;Acc:MGI:3648148]
ENSMUSG00000067773	0.0	0.0	0.0	0.0	0.0	0.0	0.0	0.0	0.0	0.0	0.0	0.0	0.0	0.0	0.0	0.0	0.0	0.0	0.0	0.0	0.0	0.0	0.0	0.0	0.0	0.0	0.0	0.0	0.0	0.0	Defb41	defensin beta 41 [Source:MGI Symbol;Acc:MGI:1924923]
ENSMUSG00000089923	0.0	0.0	0.0	0.0	0.0	0.0	0.0	0.0	0.0	0.0	0.0	0.0	0.0	0.0	0.0	0.0	0.0	0.0	0.0	0.0	0.0	0.0	0.0	0.0	0.0	0.0	0.0	0.0	0.0	0.0	Gm15386	predicted gene 15386 [Source:MGI Symbol;Acc:MGI:3840135]
ENSMUSG00000088800	0.0	0.0	0.0	0.0	0.0	0.0	0.0	0.0	0.0	0.0	0.0	0.0	0.0	0.0	0.0	0.0	0.0	0.0	0.0	0.0	0.0	0.0	0.0	0.0	0.0	0.0	0.0	0.0	0.0	0.0	SNORA17	Small nucleolar RNA SNORA17 [Source:RFAM;Acc:RF00560]
ENSMUSG00000089787	0.0	0.0	0.0	0.0	0.0	0.0	0.0	0.0	0.0	0.0	0.0	0.0	0.0	0.0	0.0	0.0	0.0	0.0	0.0	0.0	0.0	0.0	0.0	0.0	0.0	0.0	0.0	0.0	0.0	0.0	Gm15825	predicted gene 15825 [Source:MGI Symbol;Acc:MGI:3801887]
ENSMUSG00000042596	0.0	0.0	0.0	0.0	0.0	0.0	0.0	0.0	0.0	0.0	0.0	0.0	0.0	0.0	0.0	0.0	0.0	0.0	0.0	0.0	0.0	0.0	0.0	0.0	0.0	0.0	0.0	0.0	0.0	0.0	Tfap2d	transcription factor AP-2, delta [Source:MGI Symbol;Acc:MGI:2153466]
ENSMUSG00000060128	49.507744	62.976624	50.371468	57.73502	33.241386	59.085228	51.034264	43.139862	43.07313	55.149246	51.941837	55.79562	56.693115	58.10644	44.464096	-0.052214146	0.025749207	0.08352327	-0.16418028	0.06520176	-0.0056734085	-0.0300169	-0.039401054	-0.012959957	0.05504322	0.07025385	0.1897068	0.0	0.107020855	-0.014133453	Gm10075	predicted gene 10075 [Source:MGI Symbol;Acc:MGI:3710521]
ENSMUSG00000025927	1.0	0.0	1.0	0.0	0.0	0.0	0.0	2.0	0.0	1.0	1.0	0.0	2.0	0.0	0.0	0.0	0.0	0.07113482	0.0	0.0	0.0	0.0	1.1717961	0.0	0.0	0.013575357	0.0	0.81704485	0.0	0.0	Tfap2b	transcription factor AP-2 beta [Source:MGI Symbol;Acc:MGI:104672]
ENSMUSG00000084668	0.0	0.0	0.0	0.0	0.0	0.0	0.0	0.0	0.0	0.0	0.0	0.0	0.0	0.0	0.0	0.0	0.0	0.0	0.0	0.0	0.0	0.0	0.0	0.0	0.0	0.0	0.0	0.0	0.0	0.0	SNORD29	Small nucleolar RNA SNORD29 [Source:RFAM;Acc:RF00070]
ENSMUSG00000077860	0.0	0.0	0.0	0.0	0.0	0.0	0.0	0.0	0.0	0.0	0.0	0.0	0.0	0.0	0.0	0.0	0.0	0.0	0.0	0.0	0.0	0.0	0.0	0.0	0.0	0.0	0.0	0.0	0.0	0.0	AC163028.1
ENSMUSG00000043760	0.0	0.0	0.0	0.0	0.0	1.8552632	0.0	0.0	0.0	1.0	0.0	1.0	0.83982456	0.0	0.0	0.0	0.0	0.0	0.0	0.0	0.6433717	0.0	0.0	0.0	0.0	0.0	0.029773176	0.0	0.0	0.0	Pkhd1	polycystic kidney and hepatic disease 1 [Source:MGI Symbol;Acc:MGI:2155808]
ENSMUSG00000089914	0.0	0.0	0.0	0.0	0.0	0.0	0.0	0.0	0.0	0.0	0.0	0.0	0.0	0.0	0.0	0.0	0.0	0.0	0.0	0.0	0.0	0.0	0.0	0.0	0.0	0.0	0.0	0.0	0.0	0.0	4930486I03Rik	RIKEN cDNA 4930486I03 gene [Source:MGI Symbol;Acc:MGI:1922278]
ENSMUSG00000090142	16.01389	19.136112	13.873413	18.545908	9.84881	19.477777	16.25	11.997221	12.863888	18.619444	15.963888	14.419444	17.25	16.698414	12.466665	0.012224913	0.0	-0.083991766	-0.10975647	0.003011942	0.08612752	0.011726141	-0.19295287	-0.06365228	0.18128133	0.06093812	-0.069660425	-0.023808002	8.032322E-4	-0.15592957	Gm15795	predicted gene 15795 [Source:MGI Symbol;Acc:MGI:3802035]
ENSMUSG00000070175	0.0	0.0	0.0	0.0	0.0	0.0	0.0	0.0	0.0	0.0	0.0	0.0	0.0	0.0	0.0	0.0	0.0	0.0	0.0	0.0	0.0	0.0	0.0	0.0	0.0	0.0	0.0	0.0	0.0	0.0	U6	U6 spliceosomal RNA [Source:RFAM;Acc:RF00026]
ENSMUSG00000065559	0.0	0.0	0.0	0.0	0.0	0.0	0.0	0.0	0.0	0.0	0.0	0.0	0.0	0.0	0.0	0.0	0.0	0.0	0.0	0.0	0.0	0.0	0.0	0.0	0.0	0.0	0.0	0.0	0.0	0.0	Mir206	microRNA 206 [Source:MGI Symbol;Acc:MGI:2676881]
ENSMUSG00000065480	0.0	0.0	0.0	0.0	0.0	0.0	0.0	0.0	0.0	0.0	0.0	0.0	0.0	0.0	0.0	0.0	0.0	0.0	0.0	0.0	0.0	0.0	0.0	0.0	0.0	0.0	0.0	0.0	0.0	0.0	Mir133b	microRNA 133b [Source:MGI Symbol;Acc:MGI:3618720]
ENSMUSG00000025929	0.0	0.0	0.0	0.0	0.0	0.0	0.0	0.0	0.0	0.0	0.0	0.0	0.0	0.0	0.0	0.0	0.0	0.0	0.0	0.0	0.0	0.0	0.0	0.0	0.0	0.0	0.0	0.0	0.0	0.0	Il17a	interleukin 17A [Source:MGI Symbol;Acc:MGI:107364]
ENSMUSG00000041872	0.0	0.0	0.0	0.0	0.0	0.0	0.0	0.0	0.0	0.0	0.0	0.0	1.0	0.0	0.0	0.0	0.0	0.0	0.0	0.0	0.0	0.0	0.0	0.0	0.0	0.0	0.0	0.0	0.0	0.0	Il17f	interleukin 17F [Source:MGI Symbol;Acc:MGI:2676631]
ENSMUSG00000041859	2475.2612	2828.0247	2127.215	2694.5254	1460.9342	2698.9084	2741.5454	2288.934	2058.7478	2427.1313	2150.1975	2489.249	2815.1575	2672.2227	2204.287	0.025693893	-0.051290512	-0.082136154	-0.18561363	-0.042905807	-0.0581131	0.1514883	0.12423515	0.0	-0.051063538	-0.12419224	0.10324669	0.06802368	0.064344406	0.051519394	Mcm3	minichromosome maintenance deficient 3 (S. cerevisiae) [Source:MGI Symbol;Acc:MGI:101845]
ENSMUSG00000088858	0.0	0.0	0.0	0.0	0.0	0.0	0.0	0.0	0.0	0.0	0.0	0.0	0.0	0.0	0.0	0.0	0.0	0.0	0.0	0.0	0.0	0.0	0.0	0.0	0.0	0.0	0.0	0.0	0.0	0.0	SNORA17	Small nucleolar RNA SNORA17 [Source:RFAM;Acc:RF00560]
ENSMUSG00000097934	0.0	0.0	0.0	0.0	0.0	0.0	0.0	0.0	0.0	0.0	0.0	0.0	0.0	0.0	0.0	0.0	0.0	0.0	0.0	0.0	0.0	0.0	0.0	0.0	0.0	0.0	0.0	0.0	0.0	0.0	AC156980.1
ENSMUSG00000025931	31.0	57.69737	34.81579	66.07193	45.0	76.131584	28.263159	30.0	27.578947	47.026318	44.82895	37.0	31.815788	29.0	25.657894	-0.27825785	0.34878063	0.0	0.47975302	0.9514885	0.8093667	-0.433218	-0.11411762	-0.20683861	0.27451277	0.30712986	0.04642248	-0.38408852	-0.4462819	-0.35802937	Paqr8	progestin and adipoQ receptor family member VIII [Source:MGI Symbol;Acc:MGI:1921479]
ENSMUSG00000077314	0.0	0.0	0.0	0.0	0.0	0.0	0.0	0.0	0.0	0.0	0.0	0.0	0.0	0.0	0.0	0.0	0.0	0.0	0.0	0.0	0.0	0.0	0.0	0.0	0.0	0.0	0.0	0.0	0.0	0.0	SNORA17	Small nucleolar RNA SNORA17 [Source:RFAM;Acc:RF00560]
ENSMUSG00000041809	5.0	6.0	2.0	9.0	5.0	6.0	7.0	6.8289475	3.0	3.0	11.0	14.0	9.0	3.0	6.0	-0.45612812	-0.46229243	-1.6672716	0.058110237	0.23596144	-0.4016962	0.0076839924	0.20505285	-0.95297384	-1.2415231	0.73460054	1.0987217	0.24856329	-1.2649027	0.0	Efhc1	EF-hand domain (C-terminal) containing 1 [Source:MGI Symbol;Acc:MGI:1919127]
ENSMUSG00000041779	463.82892	584.0	447.0526	582.0	276.0	493.30264	495.0	437.9999	360.8026	443.92105	426.0	423.0	502.36182	489.0	425.0	0.0063323975	0.06950855	0.06396866	0.0	-0.050502777	-0.11338997	0.0785532	0.13511562	-0.11593151	-0.105386734	-0.06318188	-0.057180405	-0.021839142	0.010765076	0.07329559	Tram2	translocating chain-associating membrane protein 2 [Source:MGI Symbol;Acc:MGI:1924817]
ENSMUSG00000025933	32.5	46.166664	33.557014	57.213333	28.333334	51.0	43.499996	30.499998	27.662281	36.5	26.789474	36.166664	31.0	37.5	27.333334	-0.13464212	0.10257101	0.022316933	0.3475108	0.35950804	0.30681324	0.26431894	-0.014826775	-0.12704182	-0.01561451	-0.3601904	0.089001656	-0.34611893	0.0	-0.19132662	Tmem14a	transmembrane protein 14A [Source:MGI Symbol;Acc:MGI:1922962]
ENSMUSG00000025934	128.90352	181.8114	132.25	15.986842	9.0	22.000002	140.12039	87.99562	124.960526	45.631577	35.0	38.31579	143.6842	133.97183	126.78949	0.016170979	0.24312305	0.16393137	-3.3289223	-3.1319623	-2.7431474	0.11493158	-0.32317114	0.21147156	-1.5304456	-1.8114686	-1.6646867	0.029475212	0.0	0.18540812	Gsta3	glutathione S-transferase, alpha 3 [Source:MGI Symbol;Acc:MGI:95856]
ENSMUSG00000096375	1.5	1.0	0.5	3.0	0.0	3.0	2.5	2.0	0.5	1.5	3.5	0.0	1.0	2.0	1.5	0.0	-0.5453128	-0.5453128	0.66624135	-0.5453128	0.7913975	0.7153509	0.62648326	-0.5453128	-0.04842955	1.2756176	-0.5453128	-0.5453128	0.34322846	0.19309366	CETN4	Uncharacterized protein [Source:UniProtKB/TrEMBL;Acc:J3KMS3]
ENSMUSG00000025936	0.0	0.0	0.0	0.0	0.0	0.0	0.0	0.0	0.0	0.0	0.0	0.81578946	0.8684211	0.0	0.0	0.0	0.0	0.0	0.0	0.0	0.0	0.0	0.0	0.0	0.0	0.0	0.0	0.0	0.0	0.0	Gm4956	predicted gene 4956 [Source:MGI Symbol;Acc:MGI:3647976]
ENSMUSG00000093963	0.0	0.0	0.0	0.0	0.0	0.0	0.0	0.0	0.0	0.0	0.0	0.0	0.0	0.0	0.0	0.0	0.0	0.0	0.0	0.0	0.0	0.0	0.0	0.0	0.0	0.0	0.0	0.0	0.0	0.0	RP23-278E1.3
ENSMUSG00000067750	0.0	0.0	0.0	0.5	0.0	0.0	0.0	0.0	0.0	0.0	0.0	0.0	1.0	0.0	0.0	0.0	0.0	0.0	0.0	0.0	0.0	0.0	0.0	0.0	0.0	0.0	0.0	0.0	0.0	0.0	Khdc1a	KH domain containing 1A [Source:MGI Symbol;Acc:MGI:2676610]
ENSMUSG00000086194	0.0	0.0	0.0	0.0	0.0	0.0	0.0	0.0	0.0	0.0	0.0	0.0	0.0	0.0	0.0	0.0	0.0	0.0	0.0	0.0	0.0	0.0	0.0	0.0	0.0	0.0	0.0	0.0	0.0	0.0	Gm16329	predicted gene 16329 [Source:MGI Symbol;Acc:MGI:3840126]
ENSMUSG00000094436	0.0	0.0	0.0	0.0	0.0	0.0	0.0	0.0	0.0	0.0	0.0	0.0	0.0	0.0	0.0	0.0	0.0	0.0	0.0	0.0	0.0	0.0	0.0	0.0	0.0	0.0	0.0	0.0	0.0	0.0	Gm16327	predicted gene 16327 [Source:MGI Symbol;Acc:MGI:3840125]
ENSMUSG00000041722	0.0	0.0	0.0	0.5	0.0	0.0	0.0	0.0	0.0	0.0	0.0	0.7671233	0.0	0.0	0.0	0.0	0.0	0.0	0.0	0.0	0.0	0.0	0.0	0.0	0.0	0.0	0.0	0.0	0.0	0.0	Khdc1c	KH domain containing 1C [Source:MGI Symbol;Acc:MGI:3583007]
ENSMUSG00000085507	0.0	0.0	0.8552632	0.0	0.0	0.0	0.0	0.0	0.0	0.0	0.0	0.0	0.0	0.0	0.0	0.0	0.0	0.0	0.0	0.0	0.0	0.0	0.0	0.0	0.0	0.0	0.0	0.0	0.0	0.0	Gm2709	predicted gene 2709 [Source:MGI Symbol;Acc:MGI:3780878]
ENSMUSG00000094926	0.0	0.0	0.0	0.0	0.0	0.0	0.0	0.0	0.0	0.0	0.0	0.0	0.0	0.0	0.0	0.0	0.0	0.0	0.0	0.0	0.0	0.0	0.0	0.0	0.0	0.0	0.0	0.0	0.0	0.0	Gm16533	predited gene 16533 [Source:MGI Symbol;Acc:MGI:4410373]
ENSMUSG00000085079	1.0	0.0	0.0	0.0	0.0	0.0	0.0	0.0	0.0	0.0	0.0	0.0	0.0	0.0	0.0	0.0	0.0	0.0	0.0	0.0	0.0	0.0	0.0	0.0	0.0	0.0	0.0	0.0	0.0	0.0	Khdc1b	KH domain containing 1B [Source:MGI Symbol;Acc:MGI:2138477]
ENSMUSG00000085679	0.0	0.0	0.0	0.0	0.0	0.0	0.0	0.0	0.0	0.0	0.0	0.0	0.0	0.0	0.0	0.0	0.0	0.0	0.0	0.0	0.0	0.0	0.0	0.0	0.0	0.0	0.0	0.0	0.0	0.0	Gm16328	predicted gene 16328 [Source:MGI Symbol;Acc:MGI:3840127]
ENSMUSG00000028033	1.0	1.0	1.0	0.0	0.0	1.0	1.0	2.0	1.0	0.09210526	0.0	0.0	1.0	2.0	0.0	0.0	0.0	0.07113482	0.0	0.0	0.0	0.0	1.1717961	0.20047016	0.0	0.0	0.0	0.0	0.8885413	0.0	Kcnq5	potassium voltage-gated channel, subfamily Q, member 5 [Source:MGI Symbol;Acc:MGI:1924937]
ENSMUSG00000082935	92.0	91.5	81.5	98.0	47.0	83.0	83.960526	61.0	70.5	84.5	84.0	66.5	76.5	87.0	65.5	0.24261093	-0.034450054	0.17856169	0.0	-0.03427267	-0.11451435	0.08907318	-0.1387682	0.09872007	0.071498394	0.16459131	-0.15624571	-0.16686869	0.09018326	-0.0544343	Gm7658	predicted gene 7658 [Source:MGI Symbol;Acc:MGI:3648029]
ENSMUSG00000097109	0.0	0.0	0.0	0.0	0.0	0.0	0.0	0.0	0.0	0.0	0.0	1.0	0.0	0.0	0.0	0.0	0.0	0.0	0.0	0.0	0.0	0.0	0.0	0.0	0.0	0.0	0.029773176	0.0	0.0	0.0	AC125483.1
ENSMUSG00000041670	0.0	0.0	0.0	0.0	0.0	0.0	0.0	0.0	0.0	0.0	0.0	0.0	0.0	0.0	0.0	0.0	0.0	0.0	0.0	0.0	0.0	0.0	0.0	0.0	0.0	0.0	0.0	0.0	0.0	0.0	Rims1	regulating synaptic membrane exocytosis 1 [Source:MGI Symbol;Acc:MGI:2152971]
ENSMUSG00000097642	0.0	0.0	0.0	0.0	0.0	0.0	0.0	0.0	0.0	0.0	0.0	0.0	0.0	0.0	0.0	0.0	0.0	0.0	0.0	0.0	0.0	0.0	0.0	0.0	0.0	0.0	0.0	0.0	0.0	0.0	RP23-42E3.1
ENSMUSG00000073730	0.0	0.0	0.0	0.0	0.0	1.0	0.0	0.0	0.0	0.0	0.0	0.0	0.0	0.0	0.0	0.0	0.0	0.0	0.0	0.0	0.0	0.0	0.0	0.0	0.0	0.0	0.0	0.0	0.0	0.0	4933415F23Rik	RIKEN cDNA 4933415F23 gene [Source:MGI Symbol;Acc:MGI:1914005]
ENSMUSG00000089553	0.0	0.0	0.0	0.0	0.0	0.0	0.0	0.0	0.0	0.0	0.0	0.0	0.0	0.0	0.0	0.0	0.0	0.0	0.0	0.0	0.0	0.0	0.0	0.0	0.0	0.0	0.0	0.0	0.0	0.0	SNORA17	Small nucleolar RNA SNORA17 [Source:RFAM;Acc:RF00560]
ENSMUSG00000073729	0.0	0.0	0.0	0.0	0.0	1.0	0.0	0.0	0.0	0.0	0.0	0.0	0.0	0.0	0.0	0.0	0.0	0.0	0.0	0.0	0.0	0.0	0.0	0.0	0.0	0.0	0.0	0.0	0.0	0.0	Gm6420	predicted gene 6420 [Source:MGI Symbol;Acc:MGI:3644588]
ENSMUSG00000065405	0.0	0.0	0.0	0.0	0.0	0.0	0.0	0.0	0.0	0.0	0.0	0.0	0.0	0.0	0.0	0.0	0.0	0.0	0.0	0.0	0.0	0.0	0.0	0.0	0.0	0.0	0.0	0.0	0.0	0.0	Mir30a	microRNA 30a [Source:MGI Symbol;Acc:MGI:2676907]
ENSMUSG00000065567	0.0	0.0	0.0	0.0	0.0	0.0	0.0	0.0	0.0	0.0	0.0	0.0	0.013157895	0.0	0.0	0.0	0.0	0.0	0.0	0.0	0.0	0.0	0.0	0.0	0.0	0.0	0.0	0.0	0.0	0.0	Mir30c-2	microRNA 30c-2 [Source:MGI Symbol;Acc:MGI:3619048]
ENSMUSG00000026158	802.9605	1029.489	708.2369	1156.1364	570.13806	1055.5198	844.8026	700.95386	725.4296	837.45404	872.1344	873.4033	972.7962	947.93134	688.756	-0.093626976	-0.00429821	-0.16393948	0.09852505	0.10444546	0.0923233	-0.041955948	-0.0781908	0.0	-0.08137512	0.07882023	0.09711552	0.039876938	0.074017525	-0.12186909	Ogfrl1	opioid growth factor receptor-like 1 [Source:MGI Symbol;Acc:MGI:1917405]
ENSMUSG00000097920	0.0	0.0	3.0	0.0	0.0	1.0	1.0	1.5	0.0	0.0	1.0	2.0	0.0	1.0	1.0	0.0	0.0	1.6560973	0.0	0.0	0.0	0.0	0.75675845	0.0	0.0	0.013575357	1.0297731	0.0	0.0	0.15344395	RP24-361E14.1
ENSMUSG00000026156	515.6646	679.4147	441.77634	570.0334	286.01968	490.16492	515.8422	436.8356	415.55267	452.82892	419.10684	409.39474	594.9128	525.1317	436.42136	0.07128143	0.19994259	-0.04105091	-0.117863655	-0.08694744	-0.21048641	0.050164223	0.043384552	0.0	-0.16461468	-0.17460823	-0.19223595	0.13422108	0.025718689	0.023664474	B3gat2	beta-1,3-glucuronyltransferase 2 (glucuronosyltransferase S) [Source:MGI Symbol;Acc:MGI:2389490]
ENSMUSG00000026155	757.41724	985.30585	679.50433	876.59906	428.3488	762.45386	789.692	593.5923	648.90247	679.51355	648.0906	634.91925	901.90845	822.1703	699.4614	0.045820236	0.15610504	0.0	-0.07710934	-0.084391594	-0.15322018	0.08440781	-0.09434986	0.06285381	-0.15919495	-0.12584686	-0.13927174	0.1544075	0.0923605	0.12407112	Smap1	stromal membrane-associated protein 1 [Source:MGI Symbol;Acc:MGI:2138261]
ENSMUSG00000026154	269.00003	296.99997	211.73727	261.08658	117.881546	267.67108	224.09203	164.77625	199.80267	229.90793	223.35422	211.85522	254.0	199.9544	189.25662	0.2749796	0.1486373	0.04043293	-0.10185671	-0.22319937	0.059232235	-0.010149956	-0.2206726	0.08606911	0.0	0.059932232	-1.2493134E-4	0.048896313	-0.22476435	-0.03918886	1110058L19Rik	RIKEN cDNA 1110058L19 gene [Source:MGI Symbol;Acc:MGI:1915252]
ENSMUSG00000096985	0.0	0.0	12.262733	0.6417803	7.1184206	0.0	14.907897	6.2236843	8.197368	14.092108	16.645847	17.105268	0.0	13.335098	12.74342	-3.483997	-3.483997	0.20334625	-3.483997	0.0	-3.483997	0.3527434	-0.6744323	-0.24836636	0.2447393	0.5866687	0.6421449	-3.483997	0.14170074	0.3411274	ENSMUSG00000053484	Putative uncharacterized protein [Source:UniProtKB/TrEMBL;Acc:Q8CF48]
ENSMUSG00000026153	65.57895	106.03948	57.26316	127.15789	50.80263	81.32894	66.93421	56.295094	48.19737	112.5921	90.31579	89.27632	78.89474	89.44702	62.578945	-0.12553835	0.29855967	-0.21037912	0.49601936	0.19822168	-0.023604393	-0.117641926	-0.13431597	-0.32969666	0.60583305	0.38943243	0.38892937	-0.0021476746	0.25045347	0.0	Fam135a	family with sequence similarity 135, member A [Source:MGI Symbol;Acc:MGI:1915437]
ENSMUSG00000097670	0.0	0.0	0.0	0.0	0.0	0.0	0.0	0.0	0.0	0.0	0.0	0.0	0.0	0.0	0.0	0.0	0.0	0.0	0.0	0.0	0.0	0.0	0.0	0.0	0.0	0.0	0.0	0.0	0.0	0.0	RP23-255J24.1
ENSMUSG00000026147	0.0	0.0	0.0	0.0	0.0	0.68421054	0.0	0.0	0.0	0.0	0.0	0.0	0.0	0.0	0.0	0.0	0.0	0.0	0.0	0.0	0.0	0.0	0.0	0.0	0.0	0.0	0.0	0.0	0.0	0.0	Col9a1	collagen, type IX, alpha 1 [Source:MGI Symbol;Acc:MGI:88465]
ENSMUSG00000026141	4.653333	4.5866666	5.0	11.394737	1.0	3.0	6.736842	12.000001	1.0	1.0	3.0	3.0	8.0	5.986842	4.986842	0.0	-0.29001737	0.21444798	0.95827246	-1.526175	-0.8419045	0.5121932	1.5781438	-1.9781446	-2.1786149	-0.58007693	-0.56387913	0.6384299	0.29172158	0.29295564	Col19a1	collagen, type XIX, alpha 1 [Source:MGI Symbol;Acc:MGI:1095415]
ENSMUSG00000077463	0.0	0.0	0.0	0.0	0.0	0.0	0.0	0.0	0.0	0.0	0.0	0.0	0.82894737	0.0	0.0	0.0	0.0	0.0	0.0	0.0	0.0	0.0	0.0	0.0	0.0	0.0	0.0	0.0	0.0	0.0	SNORA64	Small nucleolar RNA SNORA64/SNORA10 family [Source:RFAM;Acc:RF00264]
ENSMUSG00000067736	2320.4758	2928.348	2232.1023	4088.6404	1744.6079	2984.5845	2372.9487	1789.5833	2299.059	3047.0962	3002.4543	2777.8423	2638.3015	2778.9937	2152.9844	-0.15450668	-0.0880394	-0.09974003	0.32893562	0.12606525	0.0	-0.14386082	-0.31785774	0.07223606	0.19007778	0.2704401	0.17446041	-0.112623215	0.033825874	-0.069496155	Gm10222	predicted gene 10222 [Source:MGI Symbol;Acc:MGI:3642643]
ENSMUSG00000073725	1790.5427	2285.0571	1701.6344	2743.4502	1269.779	2256.752	1798.399	1512.4095	1505.286	2102.734	1951.161	1837.0814	2135.8474	1954.8546	1555.9286	-0.08263397	0.0	-0.045326233	0.19920158	0.11363602	0.042613983	-0.097932816	-0.11473656	-0.09287357	0.10080528	0.09452629	0.023807526	0.028471947	-0.027778625	-0.09216213	Lmbrd1	LMBR1 domain containing 1 [Source:MGI Symbol;Acc:MGI:1915671]
ENSMUSG00000033569	0.0	0.0	0.0	0.0	0.0	0.0	0.0	0.0	0.0	0.0	0.0	0.0	0.0	0.0	0.0	0.0	0.0	0.0	0.0	0.0	0.0	0.0	0.0	0.0	0.0	0.0	0.0	0.0	0.0	0.0	Bai3	brain-specific angiogenesis inhibitor 3 [Source:MGI Symbol;Acc:MGI:2441837]
ENSMUSG00000080849	0.0	0.0	0.0	0.0	0.0	0.0	0.0	1.0	0.0	0.0	0.0	0.0	0.0	0.0	0.0	0.0	0.0	0.0	0.0	0.0	0.0	0.0	0.17179602	0.0	0.0	0.0	0.0	0.0	0.0	0.0	Gm15702	predicted gene 15702 [Source:MGI Symbol;Acc:MGI:3783142]
ENSMUSG00000096866	0.0	0.0	0.0	0.0	0.0	0.0	0.0	0.0	0.0	0.0	0.0	0.0	0.0	0.0	0.0	0.0	0.0	0.0	0.0	0.0	0.0	0.0	0.0	0.0	0.0	0.0	0.0	0.0	0.0	0.0	U6	U6 spliceosomal RNA [Source:RFAM;Acc:RF00026]
ENSMUSG00000084740	0.0	0.0	0.0	0.0	0.0	0.0	0.0	0.0	0.0	0.0	0.0	0.0	0.0	0.0	0.0	0.0	0.0	0.0	0.0	0.0	0.0	0.0	0.0	0.0	0.0	0.0	0.0	0.0	0.0	0.0	U6	U6 spliceosomal RNA [Source:RFAM;Acc:RF00026]
ENSMUSG00000052558	0.0	0.0	0.0	0.0	0.0	0.0	0.0	0.0	0.0	0.0	0.0	0.0	0.0	0.0	0.0	0.0	0.0	0.0	0.0	0.0	0.0	0.0	0.0	0.0	0.0	0.0	0.0	0.0	0.0	0.0	Gm9884	predicted gene 9884 [Source:MGI Symbol;Acc:MGI:3642830]
ENSMUSG00000088111	0.0	0.0	0.0	0.0	0.0	0.0	0.0	0.0	0.0	0.0	0.0	0.0	0.0	0.0	0.0	0.0	0.0	0.0	0.0	0.0	0.0	0.0	0.0	0.0	0.0	0.0	0.0	0.0	0.0	0.0	SNORA17	Small nucleolar RNA SNORA17 [Source:RFAM;Acc:RF00560]
ENSMUSG00000073722	1.0	0.0	0.0	0.0	0.0	0.0	0.0	0.0	0.0	0.0	0.0	0.0	0.3043478	0.0	0.0	0.0	0.0	0.0	0.0	0.0	0.0	0.0	0.0	0.0	0.0	0.0	0.0	0.0	0.0	0.0	4931408C20Rik	RIKEN cDNA 4931408C20 gene [Source:MGI Symbol;Acc:MGI:3588222]
ENSMUSG00000095256	0.0	0.0	0.0	0.0	0.0	0.0	0.0	0.0	0.0	0.0	0.0	0.0	0.0	0.0	0.0	0.0	0.0	0.0	0.0	0.0	0.0	0.0	0.0	0.0	0.0	0.0	0.0	0.0	0.0	0.0	5S_rRNA	5S ribosomal RNA [Source:RFAM;Acc:RF00001]
ENSMUSG00000086240	4.447368	4.30307	4.210526	3.6742978	0.99941444	4.833333	5.1732454	1.9627194	2.3954482	5.0504975	3.8911314	2.9210525	5.52193	5.7093296	3.0570176	0.13953722	-0.17724717	0.17137039	-0.46970475	-1.3221703	0.05100119	0.33604014	-0.82911503	-0.5129993	0.2745813	0.0	-0.3975035	0.3084525	0.4280976	-0.20819616	Gm7846	predicted gene 7846 [Source:MGI Symbol;Acc:MGI:3645212]
ENSMUSG00000048411	0.0	0.0	0.0	0.0	0.0	1.0	0.0	0.0	0.0	0.0	0.0	0.0	0.0	0.0	0.0	0.0	0.0	0.0	0.0	0.0	0.0	0.0	0.0	0.0	0.0	0.0	0.0	0.0	0.0	0.0	Gm597	predicted gene 597 [Source:MGI Symbol;Acc:MGI:2685443]
ENSMUSG00000081557	0.5	3.4342105	2.4407895	2.9802632	1.9473684	1.9868422	2.9671054	1.0	2.5	1.9934211	0.96000004	1.5	2.5	1.5	1.0	-0.9071672	0.5639627	0.4513154	0.29486418	0.70679843	-0.16494209	0.60062456	-0.7353712	0.61523104	0.0	-0.9071672	-0.29243153	0.2318058	-0.43366346	-0.75372326	Gm5697	predicted gene 5697 [Source:MGI Symbol;Acc:MGI:3649021]
ENSMUSG00000058590	0.0	0.0	0.0	0.0	0.0	0.0	0.0	0.0	0.0	0.0	0.0	0.0	0.0	0.0	0.0	0.0	0.0	0.0	0.0	0.0	0.0	0.0	0.0	0.0	0.0	0.0	0.0	0.0	0.0	0.0	Gm6462	predicted gene 6462 [Source:MGI Symbol;Acc:MGI:3647053]
ENSMUSG00000064433	0.0	0.0	0.0	0.0	0.0	0.0	0.0	0.0	0.0	0.0	0.0	0.0	0.0	0.0	0.0	0.0	0.0	0.0	0.0	0.0	0.0	0.0	0.0	0.0	0.0	0.0	0.0	0.0	0.0	0.0	Y_RNA	Y RNA [Source:RFAM;Acc:RF00019]
ENSMUSG00000093777	0.0	0.0	0.0	0.0	0.0	0.0	0.0	0.0	0.0	0.0	0.0	0.0	0.0	0.0	0.0	0.0	0.0	0.0	0.0	0.0	0.0	0.0	0.0	0.0	0.0	0.0	0.0	0.0	0.0	0.0	AC130205.1
ENSMUSG00000080625	0.0	0.0	0.0	0.0	0.0	0.0	0.0	0.0	0.0	0.0	0.0	0.0	0.0	0.0	0.0	0.0	0.0	0.0	0.0	0.0	0.0	0.0	0.0	0.0	0.0	0.0	0.0	0.0	0.0	0.0	AC163659.2
ENSMUSG00000080391	0.0	0.0	0.0	0.0	0.0	0.0	0.0	0.0	0.0	0.0	0.0	0.0	0.0	0.0	0.0	0.0	0.0	0.0	0.0	0.0	0.0	0.0	0.0	0.0	0.0	0.0	0.0	0.0	0.0	0.0	AC163659.1
ENSMUSG00000096829	0.0	0.0	0.0	0.0	0.0	0.0	0.0	0.0	0.0	0.0	0.0	0.0	0.0	0.0	0.0	0.0	0.0	0.0	0.0	0.0	0.0	0.0	0.0	0.0	0.0	0.0	0.0	0.0	0.0	0.0	AC126798.1
ENSMUSG00000053185	0.0	0.0	0.0	0.0	0.0	0.0	0.0	0.0	0.0	0.0	0.0	0.75	0.0	0.0	0.0	0.0	0.0	0.0	0.0	0.0	0.0	0.0	0.0	0.0	0.0	0.0	0.0	0.0	0.0	0.0	Gm9898	predicted gene 9898 [Source:MGI Symbol;Acc:MGI:3642391]
ENSMUSG00000048874	1152.2765	1323.3801	1162.7346	2317.8516	952.9869	1867.9912	1177.7632	988.6842	1045.7236	1815.7494	1744.8291	1599.1094	1243.4606	1327.3026	1072.9078	-0.12381935	-0.19327831	0.0	0.5507231	0.29431152	0.36457825	-0.113871574	-0.13327885	-0.023685455	0.48382854	0.5280037	0.41838455	-0.15725136	0.008381844	-0.033686638	Phf3	PHD finger protein 3 [Source:MGI Symbol;Acc:MGI:2446126]
ENSMUSG00000026064	1221.425	1388.4548	1049.9908	1112.8861	501.9215	990.26184	1190.4148	964.53766	1020.5074	924.6535	841.10114	849.5775	1401.2706	1240.7913	1017.0811	0.107403755	0.023119926	0.0	-0.36061382	-0.48353863	-0.40388203	0.048687935	-0.021805763	0.08824539	-0.34260654	-0.3775854	-0.34692097	0.16226864	0.05829048	0.036367416	Ptp4a1	protein tyrosine phosphatase 4a1 [Source:MGI Symbol;Acc:MGI:1277096]
ENSMUSG00000086151	0.0	0.0	0.0	0.0	0.0	0.0	0.0	0.0	0.0	0.0	0.0	0.0	0.0	0.0	0.0	0.0	0.0	0.0	0.0	0.0	0.0	0.0	0.0	0.0	0.0	0.0	0.0	0.0	0.0	0.0	Gm5698	predicted gene 5698 [Source:MGI Symbol;Acc:MGI:3649020]
ENSMUSG00000086726	0.0	0.0	0.0	0.0	0.0	0.0	0.0	0.0	0.0	0.0	0.0	0.0	1.0	0.0	0.0	0.0	0.0	0.0	0.0	0.0	0.0	0.0	0.0	0.0	0.0	0.0	0.0	0.0	0.0	0.0	Gm9458	predicted gene 9458 [Source:MGI Symbol;Acc:MGI:3779868]
ENSMUSG00000087346	0.0	0.0	0.0	0.0	0.0	0.0	0.0	0.0	0.0	0.0	0.0	0.0	0.0	0.0	0.0	0.0	0.0	0.0	0.0	0.0	0.0	0.0	0.0	0.0	0.0	0.0	0.0	0.0	0.0	0.0	Gm5699	predicted gene 5699 [Source:MGI Symbol;Acc:MGI:3648192]
ENSMUSG00000086727	1.0	0.0	0.0	0.0	0.0	0.0	0.0	0.0	0.0	0.0	0.0	0.0	0.0	0.0	0.0	0.0	0.0	0.0	0.0	0.0	0.0	0.0	0.0	0.0	0.0	0.0	0.0	0.0	0.0	0.0	4931428L18Rik	RIKEN cDNA 4931428L18 gene [Source:MGI Symbol;Acc:MGI:1918238]
ENSMUSG00000050217	0.0	0.0	0.0	0.0	0.0	0.0	0.0	0.0	0.0	0.0	0.0	0.0	0.0	0.0	0.0	0.0	0.0	0.0	0.0	0.0	0.0	0.0	0.0	0.0	0.0	0.0	0.0	0.0	0.0	0.0	Lgsn	lengsin, lens protein with glutamine synthetase domain [Source:MGI Symbol;Acc:MGI:2672844]
ENSMUSG00000026063	0.0	0.0	0.0	0.0	0.0	0.0	0.0	0.0	0.0	0.0	0.0	0.0	0.0	0.0	0.0	0.0	0.0	0.0	0.0	0.0	0.0	0.0	0.0	0.0	0.0	0.0	0.0	0.0	0.0	0.0	Pih1d3	PIH1 domain containing 3 [Source:MGI Symbol;Acc:MGI:1921958]
ENSMUSG00000077664	0.0	0.0	0.0	0.0	0.0	0.0	0.0	0.0	0.0	0.0	0.0	0.0	0.0	0.0	0.0	0.0	0.0	0.0	0.0	0.0	0.0	0.0	0.0	0.0	0.0	0.0	0.0	0.0	0.0	0.0	SNORA17	Small nucleolar RNA SNORA17 [Source:RFAM;Acc:RF00560]
ENSMUSG00000094215	0.0	0.0	0.0	0.0	0.0	0.0	0.0	0.0	0.0	0.0	0.0	0.0	0.0	0.0	0.0	0.0	0.0	0.0	0.0	0.0	0.0	0.0	0.0	0.0	0.0	0.0	0.0	0.0	0.0	0.0	GM6489	Protein Gm6489 [Source:UniProtKB/TrEMBL;Acc:J3QNS9]
ENSMUSG00000070960	141.13348	166.10977	117.32944	214.56493	117.04595	212.2517	156.86765	144.4906	107.169464	158.3721	168.11034	158.9158	158.88037	164.57317	122.506714	-0.13087273	-0.16499472	-0.28658342	0.13972235	0.29123163	0.2492404	0.0	0.114488125	-0.28791952	-0.013044357	0.17470026	0.109752655	-0.10329771	0.018987179	-0.14197874	Gm10307	predicted gene 10307 [Source:MGI Symbol;Acc:MGI:3642371]
ENSMUSG00000088620	0.0	0.0	0.0	0.0	0.0	0.0	0.0	0.0	0.0	0.0	0.0	0.0	0.0	0.0	0.0	0.0	0.0	0.0	0.0	0.0	0.0	0.0	0.0	0.0	0.0	0.0	0.0	0.0	0.0	0.0	U6	U6 spliceosomal RNA [Source:RFAM;Acc:RF00026]
ENSMUSG00000082159	0.0	0.0	0.0	0.0	0.0	0.0	0.0	0.0	0.0	0.0	0.0	0.0	0.0	2.2105262	0.0	0.0	0.0	0.0	0.0	0.0	0.0	0.0	0.0	0.0	0.0	0.0	0.0	0.0	1.0329312	0.0	Gm7910	predicted gene 7910 [Source:MGI Symbol;Acc:MGI:3645646]
ENSMUSG00000026058	0.0	0.0	0.0	0.0	0.0	0.0	0.0	0.0	0.0	0.0	0.0	0.0	0.0	0.0	0.0	0.0	0.0	0.0	0.0	0.0	0.0	0.0	0.0	0.0	0.0	0.0	0.0	0.0	0.0	0.0	Khdrbs2	KH domain containing, RNA binding, signal transduction associated 2 [Source:MGI Symbol;Acc:MGI:2159649]
ENSMUSG00000064688	0.0	0.0	0.0	0.0	0.0	0.0	0.0	0.0	0.0	0.0	0.0	0.0	0.0	0.0	0.0	0.0	0.0	0.0	0.0	0.0	0.0	0.0	0.0	0.0	0.0	0.0	0.0	0.0	0.0	0.0	U6	U6 spliceosomal RNA [Source:RFAM;Acc:RF00026]
ENSMUSG00000049830	0.0	0.0	0.0	0.0	0.0	0.0	0.0	0.0	0.0	0.0	0.0	0.14285715	0.0	0.11111111	0.0	0.0	0.0	0.0	0.0	0.0	0.0	0.0	0.0	0.0	0.0	0.0	0.0	0.0	0.0	0.0	Gm9839	predicted gene 9839 [Source:MGI Symbol;Acc:MGI:3641910]
ENSMUSG00000091318	0.0	0.0	0.0	0.0	0.0	0.0	0.0	0.0	0.0	0.0	0.0	0.0	0.0	0.11111111	0.0	0.0	0.0	0.0	0.0	0.0	0.0	0.0	0.0	0.0	0.0	0.0	0.0	0.0	0.0	0.0	Gm5415	predicted gene 5415 [Source:MGI Symbol;Acc:MGI:3644687]
ENSMUSG00000089489	0.0	0.0	0.0	0.0	0.0	0.0	0.0	0.0	0.0	0.0	0.0	0.0	0.0	0.0	0.0	0.0	0.0	0.0	0.0	0.0	0.0	0.0	0.0	0.0	0.0	0.0	0.0	0.0	0.0	0.0	U7	U7 small nuclear RNA [Source:RFAM;Acc:RF00066]
ENSMUSG00000089395	0.0	0.0	0.0	0.0	0.0	0.0	0.0	0.0	0.0	0.0	0.0	0.0	0.0	0.0	0.0	0.0	0.0	0.0	0.0	0.0	0.0	0.0	0.0	0.0	0.0	0.0	0.0	0.0	0.0	0.0	7SK	7SK RNA [Source:RFAM;Acc:RF00100]
ENSMUSG00000088750	0.0	0.0	0.0	0.0	0.0	0.0	0.0	0.0	0.0	0.0	0.0	0.0	0.0	0.0	0.0	0.0	0.0	0.0	0.0	0.0	0.0	0.0	0.0	0.0	0.0	0.0	0.0	0.0	0.0	0.0	U6	U6 spliceosomal RNA [Source:RFAM;Acc:RF00026]
ENSMUSG00000065223	0.0	0.0	0.81578946	0.0	0.0	0.0	0.0	0.0	0.0	0.0	0.0	0.0	0.0	0.0	0.0	0.0	0.0	0.0	0.0	0.0	0.0	0.0	0.0	0.0	0.0	0.0	0.0	0.0	0.0	0.0	U6	U6 spliceosomal RNA [Source:RFAM;Acc:RF00026]
ENSMUSG00000065260	0.0	0.0	0.0	0.0	0.0	0.0	0.0	0.0	0.0	0.0	0.0	0.0	0.0	0.0	0.0	0.0	0.0	0.0	0.0	0.0	0.0	0.0	0.0	0.0	0.0	0.0	0.0	0.0	0.0	0.0	U6	U6 spliceosomal RNA [Source:RFAM;Acc:RF00026]
ENSMUSG00000026134	379.98026	440.9467	322.9605	486.7632	240.32895	437.8948	396.93423	341.96707	317.7105	377.94736	369.30258	398.9803	464.1316	415.1316	319.88156	-0.012104034	-0.06662369	-0.13588619	0.011432648	0.019071579	-0.016047478	0.02925682	0.04727459	-0.03019619	-0.068273544	0.0	0.1277113	0.13319969	0.043730736	-0.06739712	Prim2	DNA primase, p58 subunit [Source:MGI Symbol;Acc:MGI:97758]
ENSMUSG00000044744	1.0	0.0	1.0	2.0	1.0	4.0	2.0	4.0	0.0	2.0	0.0	1.0	2.0	1.0	0.05263158	-0.07113482	-0.07113482	0.0	0.5554569	0.5813051	1.680613	0.8676008	2.1006613	-0.07113482	0.840786	-0.07113482	-0.041361645	0.74591005	-0.07113482	-0.07113482	1700001G17Rik	RIKEN cDNA 1700001G17 gene [Source:MGI Symbol;Acc:MGI:1914753]
ENSMUSG00000004768	120.82895	128.1842	102.0	127.22368	67.960526	114.5	117.0	111.0	100.02631	103.0	99.0	105.0	97.4079	109.93421	86.0	0.18394613	0.0	0.0503335	-0.07541132	0.045838833	-0.102274895	0.11587381	0.27298546	0.15147972	-0.09480524	-0.0502944	0.050792217	-0.27021456	-0.024188519	-0.11351776	Rab23	RAB23, member RAS oncogene family [Source:MGI Symbol;Acc:MGI:99833]
ENSMUSG00000042215	132.13158	185.42105	103.0	110.0	33.0	80.0	131.01315	113.0	113.0	89.0	72.0	66.0	166.0	136.0	134.0	0.033878326	0.25350952	-0.21466827	-0.56435204	-1.2754693	-0.8986273	0.0	0.01967144	0.048345566	-0.5846491	-0.7888031	-0.89813614	0.21978092	0.0037007332	0.24723005	Bag2	BCL2-associated athanogene 2 [Source:MGI Symbol;Acc:MGI:1891254]
ENSMUSG00000042197	601.6974	658.84216	494.09213	739.4604	342.26318	654.92944	617.29126	527.34216	532.47363	557.6316	574.90686	521.3223	589.9737	591.77637	525.72375	0.0863018	-0.052002907	-0.08717251	0.049977303	-0.03554058	0.0	0.10159969	0.10744858	0.15009308	-0.07185364	0.0738163	-0.051137924	-0.085391045	-0.009493828	0.084661484	Zfp451	zinc finger protein 451 [Source:MGI Symbol;Acc:MGI:2137896]
ENSMUSG00000081402	34.500015	50.333294	36.333347	42.83333	21.333334	48.83331	26.833345	26.333334	30.666676	38.500008	36.66668	43.333313	40.83334	42.33331	28.333345	-0.09984493	0.17587233	0.08563709	-0.12146664	-0.10124302	0.19282103	-0.48402977	-0.27810574	-0.029650211	0.009987354	0.04125309	0.29845762	0.0	0.12354231	-0.1908474	Gm15455	predicted gene 15455 [Source:MGI Symbol;Acc:MGI:3705563]
ENSMUSG00000042182	8.0	12.0	13.0	11.75	1.0	6.0	8.0	11.000001	13.473684	5.0	3.0	1.0	13.105263	10.907893	8.733334	-0.22083044	0.09493327	0.5903938	0.0	-2.528741	-0.8444705	-0.24244499	0.45004702	0.7713618	-0.9473319	-1.5826428	-3.1514075	0.34793854	0.15466118	0.09879589	Bend6	BEN domain containing 6 [Source:MGI Symbol;Acc:MGI:2444572]
ENSMUSG00000084506	0.0	0.0	0.0	0.0	0.0	0.0	0.0	0.0	0.0	0.0	0.0	0.0	0.0	0.0	0.0	0.0	0.0	0.0	0.0	0.0	0.0	0.0	0.0	0.0	0.0	0.0	0.0	0.0	0.0	0.0	U6	U6 spliceosomal RNA [Source:RFAM;Acc:RF00026]
ENSMUSG00000026131	496.01755	498.36188	467.7105	614.22894	278.3814	473.59213	397.13162	347.5395	381.7478	323.3999	389.30923	332.58212	473.22964	426.46707	400.67105	0.26239586	0.0	0.28840542	0.2370224	0.121157646	-0.012952805	-0.079992294	-0.039372444	0.124744415	-0.40310574	-0.03385353	-0.2448616	0.051239967	-0.0273695	0.1475172	Dst	dystonin [Source:MGI Symbol;Acc:MGI:104627]
ENSMUSG00000096992	1.3157895	1.2565789	0.65789473	1.4210526	2.736842	2.1447368	0.0	0.0	2.1907895	0.7631579	2.4385965	0.21710527	1.0	0.78947365	2.3289473	0.33562616	0.0	-0.020652767	0.11289884	2.084299	0.8318956	-0.020652767	-0.020652767	1.3112682	-0.020652767	1.2789737	-0.020652767	-0.020652767	-0.020652767	1.3524692	AC127433.1
ENSMUSG00000092852	0.0	1.5131578	0.0	0.8947368	0.14473684	1.1184211	0.6052631	0.8947368	1.1973684	0.0	0.0	0.0	0.0	0.0	0.0	0.0	0.28871402	0.0	0.0	0.0	0.0	0.0	0.011331348	0.46033728	0.0	0.0	0.0	0.0	0.0	0.0	Mir5103	microRNA 5103 [Source:MGI Symbol;Acc:MGI:4950423]
ENSMUSG00000042111	1209.763	1533.6952	998.1577	1223.3258	636.28186	1206.5829	1213.9342	1012.0996	993.9564	979.4339	997.2368	952.555	1282.0911	1306.4695	1007.19324	0.071290016	0.14437866	-0.09531021	-0.24638462	-0.16360664	-0.14110947	0.05464077	0.025362015	0.027939796	-0.28184414	-0.15420151	-0.20413685	0.011758804	0.110429764	0.0	Ccdc115	coiled-coil domain containing 115 [Source:MGI Symbol;Acc:MGI:1916918]
ENSMUSG00000026127	1425.3857	1756.0704	1335.08	1326.3812	690.28955	1291.4097	1573.6116	1258.1555	1171.8545	1092.2084	1043.0054	993.0505	1666.4713	1497.4207	1342.6381	6.8187714E-4	0.032482147	0.017040253	-0.43693352	-0.35330677	-0.35032558	0.1217947	0.03208542	-0.04175663	-0.4318514	-0.39669895	-0.45130825	0.08282089	0.0	0.107494354	Imp4	IMP4, U3 small nucleolar ribonucleoprotein, homolog (yeast) [Source:MGI Symbol;Acc:MGI:106572]
ENSMUSG00000026126	847.02295	1113.5952	827.8453	1078.8214	672.236	1131.4202	922.5929	821.7192	822.32983	936.20215	883.37714	919.57336	1099.7046	913.495	793.02576	-0.113853455	0.0116996765	-0.03610897	-0.098629	0.24480343	0.09520626	-0.012174606	0.053836823	0.08358288	-0.017864227	0.0	0.07413292	0.11948395	-0.07666683	-0.015792847	Ptpn18	protein tyrosine phosphatase, non-receptor type 18 [Source:MGI Symbol;Acc:MGI:108410]
ENSMUSG00000026125	0.0	0.0	0.0	0.0	0.0	1.8421053	0.0	0.0	0.0	0.0	0.0	0.065789476	0.0	0.0	0.0	0.0	0.0	0.0	0.0	0.0	0.6331033	0.0	0.0	0.0	0.0	0.0	0.0	0.0	0.0	0.0	Prss39	protease, serine, 39 [Source:MGI Symbol;Acc:MGI:1270856]
ENSMUSG00000026124	0.0	0.0	0.0	0.0	0.0	0.0	0.0	0.0	0.0	0.0	0.0	1.0	0.0	0.0	0.0	0.0	0.0	0.0	0.0	0.0	0.0	0.0	0.0	0.0	0.0	0.0	0.029773176	0.0	0.0	0.0	Cfc1	cripto, FRL-1, cryptic family 1 [Source:MGI Symbol;Acc:MGI:109448]
ENSMUSG00000037529	0.0	0.0	0.0	0.0	0.0	0.0	0.0	0.0	0.0	0.0	0.0	2.0	0.0	0.0	0.0	0.0	0.0	0.0	0.0	0.0	0.0	0.0	0.0	0.0	0.0	0.0	1.0297731	0.0	0.0	0.0	Prss40	protease, serine, 40 [Source:MGI Symbol;Acc:MGI:1270857]
ENSMUSG00000045815	0.0	0.0	0.0	0.0	0.0	0.0	0.0	0.0	0.0	0.0	1.0	0.0	1.0	0.0	0.0	0.0	0.0	0.0	0.0	0.0	0.0	0.0	0.0	0.0	0.0	0.013575357	0.0	0.0	0.0	0.0	1700101I19Rik	RIKEN cDNA 1700101I19 gene [Source:MGI Symbol;Acc:MGI:1920839]
ENSMUSG00000045174	2.0	2.0	0.0	0.0	0.0	0.0	3.0	1.0	2.0	0.0	0.0	1.0	1.0	0.0	1.0	0.96035033	0.6911515	0.0	0.0	0.0	0.0	1.5236981	0.17179602	1.2004702	0.0	0.0	0.029773176	0.0	0.0	0.15344395	Fam123c	family with sequence similarity 123, member C [Source:MGI Symbol;Acc:MGI:3026939]
ENSMUSG00000037509	72.91245	91.50922	68.788345	112.23431	64.58153	103.57498	71.14448	49.043633	64.86714	100.3073	92.15012	85.4681	83.0641	84.036285	58.0188	-0.071442604	-0.012889862	-0.044659138	0.21707535	0.44560337	0.22639322	-0.1284709	-0.43209648	0.0	0.34031725	0.31960344	0.22720098	-0.026688099	0.06159544	-0.20799398	Arhgef4	Rho guanine nucleotide exchange factor (GEF) 4 [Source:MGI Symbol;Acc:MGI:2442507]
ENSMUSG00000046858	0.0	0.0	0.0	0.0	0.0	0.0	0.0	0.0	0.0	0.0	0.0	0.0	0.0	0.0	0.0	0.0	0.0	0.0	0.0	0.0	0.0	0.0	0.0	0.0	0.0	0.0	0.0	0.0	0.0	0.0	C230030N03Rik	RIKEN cDNA C230030N03 gene [Source:MGI Symbol;Acc:MGI:3045297]
ENSMUSG00000037503	4840.6523	5445.1055	4347.515	8516.975	3801.0364	7264.3223	5070.997	4272.626	3814.178	6954.7983	6771.989	6168.5337	5267.9824	5023.789	4188.4155	-0.031367302	-0.13080788	-0.075592995	0.4500141	0.3119135	0.34565735	0.01408577	0.0	-0.13507652	0.44301033	0.5062361	0.3877821	-0.05262375	-0.049601555	-0.047070503	Fam168b	family with sequence similarity 168, member B [Source:MGI Symbol;Acc:MGI:2448487]
ENSMUSG00000026123	4734.296	5534.2065	4318.4316	7000.7666	3206.721	5883.898	4963.8193	4026.1765	3888.0754	5153.1025	4913.7334	4496.627	5568.351	4651.943	4099.502	0.0	-0.04397297	-0.021858215	0.23060417	0.13003826	0.10501957	0.04668522	-0.022294044	-0.043973923	0.07386112	0.10689449	-0.004883766	0.09079456	-0.09712601	-0.014608383	Plekhb2	pleckstrin homology domain containing, family B (evectins) member 2 [Source:MGI Symbol;Acc:MGI:2385825]
ENSMUSG00000077231	0.0	0.0	0.0	0.0	0.0	0.0	0.0	0.0	0.0	0.0	0.0	0.0	0.0	0.0	0.0	0.0	0.0	0.0	0.0	0.0	0.0	0.0	0.0	0.0	0.0	0.0	0.0	0.0	0.0	0.0	SNORA17	Small nucleolar RNA SNORA17 [Source:RFAM;Acc:RF00560]
ENSMUSG00000064601	0.0	0.0	0.0	0.0	0.0	0.0	0.0	0.0	0.0	0.0	0.0	0.0	0.0	0.0	0.0	0.0	0.0	0.0	0.0	0.0	0.0	0.0	0.0	0.0	0.0	0.0	0.0	0.0	0.0	0.0	U6	U6 spliceosomal RNA [Source:RFAM;Acc:RF00026]
ENSMUSG00000045216	1964.3707	2092.7764	1762.6548	1611.658	734.079	1510.0447	2839.637	2415.9539	2118.567	2046.1565	1839.842	1818.908	3077.414	2930.1562	2536.3684	0.0	-0.17784786	-0.04553318	-0.61927986	-0.7279701	-0.5880785	0.510025	0.5099716	0.34914112	0.010419846	-0.041259766	-0.041571617	0.5043459	0.5051012	0.56179047	Hs6st1	heparan sulfate 6-O-sulfotransferase 1 [Source:MGI Symbol;Acc:MGI:1354958]
ENSMUSG00000037470	3083.9277	3325.8564	2733.5151	4371.838	1982.8331	3541.345	3181.7961	2702.7583	2390.5183	3503.6123	3519.6252	3066.7935	3272.3296	3202.2246	2440.93	0.0	-0.16024208	-0.0632267	0.16971207	0.054883957	-0.009074211	0.023457527	0.021109581	-0.12732506	0.13564491	0.24387836	0.061385155	-0.057756424	-0.017502785	-0.1442442	Uggt1	UDP-glucose glycoprotein glucosyltransferase 1 [Source:MGI Symbol;Acc:MGI:2443162]
ENSMUSG00000047180	748.05707	1126.1476	848.0538	2623.051	1292.5311	2236.424	1662.554	1482.8689	1455.17	4525.1626	4405.56	4037.9329	1785.5062	1698.3556	1677.8059	-1.2000875	-0.87911034	-0.90829563	0.2761793	0.28098106	0.17128372	-0.06952095	-0.0014705658	0.0	1.3482323	1.4112425	1.3017321	-0.088279724	-0.08897781	0.15836143	Neurl3	neuralized homolog 3 homolog (Drosophila) [Source:MGI Symbol;Acc:MGI:2429944]
ENSMUSG00000037447	233.39474	271.1842	194.48683	224.72974	114.1579	207.29193	275.89203	215.06667	192.92	178.0	199.0	153.39474	299.73682	242.3421	179.5263	0.15231514	0.09961748	0.0	-0.23602438	-0.18733692	-0.22739553	0.37203217	0.24577236	0.11766529	-0.28700924	-0.024463654	-0.38378525	0.36993408	0.13477898	-0.03316784	Arid5a	AT rich interactive domain 5A (MRF1-like) [Source:MGI Symbol;Acc:MGI:2443039]
ENSMUSG00000010453	816.5109	907.6638	751.37067	1051.3158	465.8092	872.5593	829.802	776.2692	662.5417	818.38165	702.0658	756.5173	929.05945	851.60925	727.5592	0.011089325	-0.10542297	0.0019264221	0.04198265	-0.10655403	-0.101732254	0.012769699	0.14962006	-0.05025196	-0.034038544	-0.1535511	-0.029586792	0.05408287	0.0	0.037775993	Kansl3	KAT8 regulatory NSL complex subunit 3 [Source:MGI Symbol;Acc:MGI:1918055]
ENSMUSG00000037432	39.1435	55.58503	42.20575	75.00812	33.670876	77.140594	49.026318	30.9132	29.914223	61.912373	58.62964	74.67787	46.25002	57.657368	29.294594	-0.30316877	-0.0664444	-0.08371782	0.3013463	0.17164898	0.46694613	0.0	-0.4322729	-0.4509902	0.3098564	0.3329134	0.6981621	-0.20579338	0.18375397	-0.5282135	Fer1l5	fer-1-like 5 (C. elegans) [Source:MGI Symbol;Acc:MGI:3616091]
ENSMUSG00000001143	537.1052	644.2501	493.86185	709.1177	362.35953	696.30145	560.42114	477.00793	445.05264	684.17114	652.4026	592.71375	599.7631	515.09705	434.973	-0.039691925	-0.046474457	-0.05000496	0.0273695	0.08461475	0.12621307	0.0	5.6266785E-4	-0.07080078	0.26103115	0.29409122	0.17186165	-0.023809433	-0.17186165	-0.150877	Lman2l	lectin, mannose-binding 2-like [Source:MGI Symbol;Acc:MGI:2443010]
ENSMUSG00000037408	304.0	324.64474	292.57895	451.25534	205.21053	402.69336	294.0	255.63156	248.0	360.3816	291.5	320.0	349.72366	314.79166	258.71054	0.0	-0.17440796	0.05553913	0.2361145	0.12512302	0.19700813	-0.069869995	-0.038559914	-0.053611755	0.19702435	-0.007349968	0.14342403	0.058838844	-0.021482468	-0.03963852	Cnnm4	cyclin M4 [Source:MGI Symbol;Acc:MGI:2151060]
ENSMUSG00000001138	464.4591	524.60645	440.25003	954.2763	477.51312	807.9837	471.73114	371.55264	363.2237	711.0	644.5395	703.8026	459.4474	442.10526	362.7535	-7.982254E-4	-0.09431362	0.03275776	0.704298	0.7312794	0.5893736	0.0	-0.11133766	-0.115371704	0.56507015	0.5251436	0.6682434	-0.1597557	-0.14376926	-0.16426659	Cnnm3	cyclin M3 [Source:MGI Symbol;Acc:MGI:2151055]
ENSMUSG00000067653	19.657894	19.973684	18.048244	27.763159	12.000001	28.842104	14.0	19.0	14.75	27.578947	20.5	32.539474	13.802632	25.171053	14.25	0.0	-0.24620724	-0.012465954	0.16430426	-0.019984722	0.34446526	-0.51129675	0.16233635	-0.17427397	0.44002914	0.11373997	0.796505	-0.65347075	0.28484774	-0.27105308	Ankrd23	ankyrin repeat domain 23 [Source:MGI Symbol;Acc:MGI:1925571]
ENSMUSG00000079610	110.789474	147.06577	94.93421	89.0	42.276318	85.74296	125.30588	93.07895	92.85526	71.45056	82.92105	74.539474	131.11755	129.8158	120.57237	0.039848328	0.17928982	-0.07218838	-0.6098542	-0.65796137	-0.53848505	0.19586658	0.0	0.025202751	-0.6413851	-0.32493734	-0.4624734	0.13958263	0.19668436	0.35502052	Ankrd39	ankyrin repeat domain 39 [Source:MGI Symbol;Acc:MGI:1914816]
ENSMUSG00000026121	99.36843	101.6579	103.51316	128.0	61.0	136.75	99.81579	113.94666	56.105263	176.31578	151.0658	177.1079	150.73685	126.02631	82.42105	-0.16973925	-0.40607548	0.0	-0.13821363	-0.18162823	0.08233929	-0.18487358	0.23920536	-0.75427103	0.60913324	0.48780346	0.7334528	0.2881279	0.10131693	-0.24642038	Sema4c	sema domain, immunoglobulin domain (Ig), transmembrane domain (TM) and short cytoplasmic domain, (semaphorin) 4C [Source:MGI Symbol;Acc:MGI:109252]
ENSMUSG00000087589	0.0	0.0	0.0	1.0	0.0	0.0	0.0	0.0	0.0	0.0	0.0	0.0	0.0	0.0	0.0	0.0	0.0	0.0	0.0	0.0	0.0	0.0	0.0	0.0	0.0	0.0	0.0	0.0	0.0	0.0	D430040D24Rik	RIKEN cDNA D430040D24 gene [Source:MGI Symbol;Acc:MGI:2442526]
ENSMUSG00000046337	1.0	0.0	0.0	2.0	0.0	0.93421054	0.47368422	0.0	2.0	1.0	0.0	1.0	1.6973684	0.0	0.0	0.0	0.0	0.0	0.6265917	0.0	0.0	0.0	0.0	1.2004702	0.0	0.0	0.029773176	0.5803446	0.0	0.0	Fam178b	family with sequence similarity 178, member B [Source:MGI Symbol;Acc:MGI:3026913]
ENSMUSG00000089906	49.236443	61.320793	42.71616	43.228844	22.35118	33.64012	41.73904	37.586727	34.433697	37.305847	33.00048	35.563866	53.76215	42.240505	42.866013	0.27578592	0.32323694	0.18162584	-0.24570513	-0.1715002	-0.48236036	0.01584196	0.09772825	0.0	-0.17296839	-0.24822855	-0.12410545	0.25934458	-0.017122746	0.26898718	Gm6428	predicted pseudogene 6428 [Source:MGI Symbol;Acc:MGI:3649065]
ENSMUSG00000077939	0.0	0.0	0.0	0.0	0.0	0.0	0.0	0.0	0.0	0.0	0.0	0.0	0.0	0.0	0.0	0.0	0.0	0.0	0.0	0.0	0.0	0.0	0.0	0.0	0.0	0.0	0.0	0.0	0.0	0.0	AC084389.1
ENSMUSG00000061518	2037.1616	2687.04	1861.3179	1733.7673	1051.0748	1970.5155	2067.455	1797.3165	1754.5426	1635.263	1492.531	1555.7388	2286.9275	2217.611	1948.8374	3.1852722E-4	0.13057709	-0.019132614	-0.56608963	-0.26228714	-0.25627136	0.0	0.031048775	0.024972916	-0.36514854	-0.39525604	-0.31921864	0.023863792	0.050955772	0.12946606	Cox5b	cytochrome c oxidase, subunit Vb [Source:MGI Symbol;Acc:MGI:88475]
ENSMUSG00000037351	1518.7543	1707.654	1360.0951	1534.8656	747.93207	1399.2634	1479.7678	1213.7559	1198.6934	1299.6361	1151.0724	1138.7135	1654.7367	1419.2854	1352.6676	0.111964226	0.011892319	0.06356716	-0.20657063	-0.21785545	-0.21485901	0.05283165	0.0	0.010658264	-0.1612463	-0.23472023	-0.23409653	0.09237194	-0.05756855	0.13797665	Actr1b	ARP1 actin-related protein 1B, centractin beta [Source:MGI Symbol;Acc:MGI:1917446]
ENSMUSG00000026117	0.0	0.0	1.0	2.0	1.0	0.0	3.0	2.0	0.0	0.0	0.0	2.0	3.0	5.0	0.38157895	-0.07113482	-0.07113482	0.0	0.5554569	0.5813051	-0.07113482	1.4525633	1.1006613	-0.07113482	-0.07113482	-0.07113482	0.9586383	1.3308725	2.1393344	-0.07113482	Zap70	zeta-chain (TCR) associated protein kinase [Source:MGI Symbol;Acc:MGI:99613]
ENSMUSG00000097291	0.0	0.0	0.0	0.0	0.0	0.0	0.0	0.0	0.0	0.0	0.0	0.0	0.0	0.0	0.0	0.0	0.0	0.0	0.0	0.0	0.0	0.0	0.0	0.0	0.0	0.0	0.0	0.0	0.0	0.0	RP23-247A1.2
ENSMUSG00000026116	1859.052	2071.006	1579.0383	2991.5999	1292.678	2435.6687	1837.7637	1567.5239	1339.7118	2588.7424	2398.642	2144.2026	2030.8802	1843.6447	1615.4412	0.009545326	-0.10388851	-0.11519146	0.36213684	0.1774311	0.19069386	-0.028684616	-0.02508831	-0.22297955	0.43879986	0.43042183	0.2848425	-0.0062217712	-0.07427025	0.0	Tmem131	transmembrane protein 131 [Source:MGI Symbol;Acc:MGI:1927110]
ENSMUSG00000080054	9.347243	9.557821	5.430931	7.576191	2.8384712	4.1861115	4.75	8.309525	7.392857	4.910714	3.9444447	3.5664158	5.983333	6.481177	6.6422167	0.6725569	0.43549895	0.0	0.035730124	-0.35478044	-0.69497585	-0.3256712	0.7142277	0.57426786	-0.3044808	-0.51893675	-0.6480862	-0.11434007	0.0724628	0.37277436	Rpl12-ps1	ribosomal protein L12, pseudogene 1 [Source:MGI Symbol;Acc:MGI:3646154]
ENSMUSG00000095944	0.0	0.0	0.0	0.0	0.0	0.0	0.0	0.0	0.0	0.0	0.0	1.0	0.0	0.0	0.0	0.0	0.0	0.0	0.0	0.0	0.0	0.0	0.0	0.0	0.0	0.0	0.029773176	0.0	0.0	0.0	5S_rRNA	5S ribosomal RNA [Source:RFAM;Acc:RF00001]
ENSMUSG00000050122	0.0	0.0	1.0	0.0	0.0	0.0	0.0	0.0	0.0	0.0	0.0	0.0	0.0	0.0	0.0	0.0	0.0	0.07113482	0.0	0.0	0.0	0.0	0.0	0.0	0.0	0.0	0.0	0.0	0.0	0.0	Vwa3b	von Willebrand factor A domain containing 3B [Source:MGI Symbol;Acc:MGI:1918103]
ENSMUSG00000026115	0.0	0.0	0.0	0.0	0.0	0.0	0.0	0.0	0.0	0.0	0.0	0.0	0.0	0.0	0.0	0.0	0.0	0.0	0.0	0.0	0.0	0.0	0.0	0.0	0.0	0.0	0.0	0.0	0.0	0.0	Vwa3b	von Willebrand factor A domain containing 3B [Source:MGI Symbol;Acc:MGI:1918103]
ENSMUSG00000026114	0.0	0.0	0.0	0.0	0.0	0.0	0.0	0.46052632	1.0	0.0	0.0	0.0	2.0	0.0	0.0	0.0	0.0	0.0	0.0	0.0	0.0	0.0	0.0	0.20047016	0.0	0.0	0.0	0.81704485	0.0	0.0	Cnga3	cyclic nucleotide gated channel alpha 3 [Source:MGI Symbol;Acc:MGI:1341818]
ENSMUSG00000026113	565.7549	716.1173	548.8277	1410.6631	613.00006	1090.984	582.06573	561.9868	473.1579	1081.7195	1113.3224	1061.0857	655.90796	648.591	523.6605	-0.1253233	-0.05450344	-0.05836296	0.8590431	0.68247604	0.6134558	-0.10593319	0.07648182	-0.14305878	0.7613249	0.90452385	0.8513918	-0.055312157	0.0	-0.043774605	Inpp4a	inositol polyphosphate-4-phosphatase, type I [Source:MGI Symbol;Acc:MGI:1931123]
ENSMUSG00000086064	0.0	0.0	0.0	0.0	1.0	0.8666667	0.0	0.0	0.2236842	0.0	0.0	0.0	0.0	0.7066667	0.0	0.0	0.0	0.0	0.0	0.6524399	0.0	0.0	0.0	0.0	0.0	0.0	0.0	0.0	0.0	0.0	4930439A04Rik	RIKEN cDNA 4930439A04 gene [Source:MGI Symbol;Acc:MGI:1925369]
ENSMUSG00000026112	3209.2368	3903.9736	2927.0134	3373.7632	1541.0	2759.2632	3278.0	2760.7039	2561.0527	2802.9734	2750.658	2445.0	3542.342	3338.9602	2762.0	0.023423195	0.03693676	0.0014066696	-0.23820686	-0.3428507	-0.40312672	0.032393456	0.017674446	-0.061950684	-0.22027874	-0.14580536	-0.29955006	0.022590637	0.008782387	0.0	Coa5	cytochrome C oxidase assembly factor 5 [Source:MGI Symbol;Acc:MGI:1923428]
ENSMUSG00000026111	767.5263	1002.0039	710.27637	1226.539	580.69727	1151.6846	780.6215	744.0361	653.8433	898.5782	907.32904	925.1447	861.81476	865.0129	709.5002	-0.11540127	0.0	-0.11645317	0.22714424	0.17425823	0.26145363	-0.11260891	0.051200867	-0.10655308	0.063596725	0.17923355	0.22348404	-0.091545105	-0.014705658	-0.035720825	Unc50	unc-50 homolog (C. elegans) [Source:MGI Symbol;Acc:MGI:1914637]
ENSMUSG00000026110	431.85526	566.7631	413.23685	834.38153	375.73032	624.9999	470.0	427.6288	408.0	545.0329	552.4868	534.1711	522.2105	515.04767	462.0	-0.19725704	-0.07425785	-0.15005112	0.41914368	0.2939825	0.12744904	-0.09675884	0.0	-0.039115906	0.09010887	0.21136093	0.17891979	-0.06647873	-0.014907837	0.09318161	Mgat4a	mannoside acetylglucosaminyltransferase 4, isoenzyme A [Source:MGI Symbol;Acc:MGI:2662992]
ENSMUSG00000087233	1.0	0.0	1.5	1.0	0.0	0.0	0.0	0.0	0.0	0.0	0.0	0.0	0.0	0.5	0.0	0.0	0.0	0.6560973	0.0	0.0	0.0	0.0	0.0	0.0	0.0	0.0	0.0	0.0	0.0	0.0	4930594C11Rik	RIKEN cDNA 4930594C11 gene [Source:MGI Symbol;Acc:MGI:1924883]
ENSMUSG00000026090	7.9999995	5.0	8.0	20.0	13.0	11.0	10.999999	2.0	6.0	9.0	1.7631578	5.0405407	9.0	7.0	6.0	0.0	-0.9472709	0.11078453	0.98816943	1.3925292	0.25082898	0.43781686	-1.7885542	-0.1749177	0.121495485	-2.1286132	-0.5969987	0.026619434	-0.26445413	-0.22194386	2010300C02Rik	RIKEN cDNA 2010300C02 gene [Source:MGI Symbol;Acc:MGI:1919347]
ENSMUSG00000089767	0.0	0.0	0.0	0.0	0.0	0.0	0.0	0.0	0.0	0.0	0.0	0.0	0.0	0.0	0.0	0.0	0.0	0.0	0.0	0.0	0.0	0.0	0.0	0.0	0.0	0.0	0.0	0.0	0.0	0.0	4930556I23Rik	RIKEN cDNA 4930556I23 gene [Source:MGI Symbol;Acc:MGI:1922520]
ENSMUSG00000060771	150.36842	154.0	126.76315	189.89474	88.0	165.75	122.0	120.302635	101.0	135.11842	152.48538	127.81579	137.31578	169.94263	99.0	0.1355815	-0.09918833	0.0	0.1385212	0.05474472	0.067486286	-0.18765354	0.025193691	-0.19844484	-0.06712532	0.20897579	-0.029430866	-0.13872814	0.24031878	-0.27432585	Tsga10	testis specific 10 [Source:MGI Symbol;Acc:MGI:2685063]
ENSMUSG00000097268	0.0	0.0	0.0	0.0	0.0	0.0	0.0	1.0	1.0	0.0	0.0	0.0	0.0	0.0	0.0	0.0	0.0	0.0	0.0	0.0	0.0	0.0	0.17179602	0.20047016	0.0	0.0	0.0	0.0	0.0	0.0	AC119189.1
ENSMUSG00000037216	59.5	105.7237	50.513157	47.480263	22.842106	58.55263	70.22369	56.276318	48.736843	49.355263	44.24719	51.730263	64.11842	62.032898	53.769737	0.047756672	0.6078954	-0.07768917	-0.6115637	-0.6413474	-0.18400145	0.26521015	0.17884064	0.0	-0.27035856	-0.32632208	-0.08470154	0.012300491	0.036091805	0.09475517	Lipt1	lipoyltransferase 1 [Source:MGI Symbol;Acc:MGI:3645211]
ENSMUSG00000026088	129.5	160.46054	106.96052	249.63817	129.9737	224.58632	117.84211	99.28946	128.48465	136.98683	161.51974	196.35579	126.18421	155.41447	122.190796	-0.10927725	-0.069209576	-0.27436638	0.50385046	0.5880799	0.47643805	-0.26698875	-0.2810712	0.11948681	-0.07662153	0.26270628	0.5606637	-0.2900033	0.08208275	0.0	Mitd1	MIT, microtubule interacting and transport, domain containing 1 [Source:MGI Symbol;Acc:MGI:1916278]
ENSMUSG00000026087	819.4342	1046.6844	647.0001	750.7896	398.99997	718.983	803.48663	655.15295	647.934	701.75	650.9999	635.70544	946.43854	781.9602	741.90765	0.13934231	0.22326946	-0.090735435	-0.3206358	-0.20680809	-0.25793076	0.08937359	0.027991295	0.040680885	-0.13275814	-0.13940334	-0.15750504	0.2039175	0.0	0.18904686	Mrpl30	mitochondrial ribosomal protein L30 [Source:MGI Symbol;Acc:MGI:1333820]
ENSMUSG00000061584	0.0	0.0	0.0	0.0	0.0	0.0	0.0	0.0	0.0	0.0	0.0	1.0	0.0	0.0	0.0	0.0	0.0	0.0	0.0	0.0	0.0	0.0	0.0	0.0	0.0	0.0	0.029773176	0.0	0.0	0.0	Lyg2	lysozyme G-like 2 [Source:MGI Symbol;Acc:MGI:2685622]
ENSMUSG00000087374	1.0	0.0	0.0	0.0	0.0	0.0	0.0	0.0	0.0	0.0	0.1118421	0.0	0.0	0.0	0.0	0.0	0.0	0.0	0.0	0.0	0.0	0.0	0.0	0.0	0.0	0.0	0.0	0.0	0.0	0.0	Gm15457	predicted gene 15457 [Source:MGI Symbol;Acc:MGI:3705190]
ENSMUSG00000026085	0.0	0.0	0.0	0.0	0.0	0.0	0.0	0.0	0.0	0.0	0.1118421	0.0	0.0	0.0	0.0	0.0	0.0	0.0	0.0	0.0	0.0	0.0	0.0	0.0	0.0	0.0	0.0	0.0	0.0	0.0	Lyg1	lysozyme G-like 1 [Source:MGI Symbol;Acc:MGI:1916791]
ENSMUSG00000089141	0.0	0.0	0.0	0.0	0.0	0.0	0.0	0.0	0.0	0.0	0.0	0.0	0.0	0.0	0.0	0.0	0.0	0.0	0.0	0.0	0.0	0.0	0.0	0.0	0.0	0.0	0.0	0.0	0.0	0.0	7SK	7SK RNA [Source:RFAM;Acc:RF00100]
ENSMUSG00000058407	1139.5917	1373.2399	1017.52625	1244.2323	632.7902	1173.2559	1114.5336	888.0507	988.05255	1060.9738	969.591	1016.7924	1226.6248	1229.3187	984.6962	0.053691864	0.053559303	0.0010251999	-0.15332794	-0.102936745	-0.11291027	0.0	-0.09466553	0.08795452	-0.09786606	-0.12615204	-0.041377068	0.016563416	0.09122467	0.036019325	Txndc9	thioredoxin domain containing 9 [Source:MGI Symbol;Acc:MGI:2138153]
ENSMUSG00000026083	2784.9058	3584.5989	2873.424	3216.2998	1725.8419	3123.1848	2720.941	2220.5625	2935.9092	2604.3918	2468.3184	2709.1082	3308.12	3509.203	2839.6733	-0.0017614365	0.09322357	0.15416527	-0.12774658	0.0	-0.044974327	-0.05689907	-0.1170187	0.31453705	-0.14687252	-0.12263584	0.027851105	0.10331631	0.25994492	0.21942902	Eif5b	eukaryotic translation initiation factor 5B [Source:MGI Symbol;Acc:MGI:2441772]
ENSMUSG00000026082	228.63255	283.84894	234.3173	316.40237	153.61841	227.74124	257.02148	230.89056	196.46175	241.93315	202.51465	220.42714	256.19916	251.75056	203.08752	-0.033147812	0.009746075	0.11306906	0.10182333	0.08526182	-0.2473855	0.11409569	0.19247627	-0.011810303	0.0	-0.15492725	-0.016453743	-0.012218475	0.034007072	-0.010983467	Rev1	REV1 homolog (S. cerevisiae) [Source:MGI Symbol;Acc:MGI:1929074]
ENSMUSG00000037138	7.0	4.0	6.0	3.0	0.0	2.0789473	9.0	4.0	4.0	0.0	1.0	2.2763157	10.0	16.0	6.0	0.5959091	-0.48064458	0.4843011	-0.9602419	-2.171796	-1.3641951	0.9368646	0.0	0.028674126	-2.171796	-2.1582208	-0.95532227	0.9671769	1.7167451	0.56661034	Aff3	AF4/FMR2 family, member 3 [Source:MGI Symbol;Acc:MGI:106927]
ENSMUSG00000085391	0.0	0.0	0.0	0.0	0.0	0.0	1.0	0.0	0.0	0.0	0.0	0.0	0.0	0.0	0.13157895	0.0	0.0	0.0	0.0	0.0	0.0	0.0	0.0	0.0	0.0	0.0	0.0	0.0	0.0	0.0	Gm16150	predicted gene 16150 [Source:MGI Symbol;Acc:MGI:3801827]
ENSMUSG00000085280	0.0	0.0	0.0	0.0	0.0	0.0	0.0	0.0	0.0	0.0	0.0	1.0	0.0	0.0	0.0	0.0	0.0	0.0	0.0	0.0	0.0	0.0	0.0	0.0	0.0	0.0	0.029773176	0.0	0.0	0.0	Gm16151	predicted gene 16151 [Source:MGI Symbol;Acc:MGI:3801826]
ENSMUSG00000087131	0.0	0.0	0.0	0.0	0.0	0.0	0.0	0.0	0.0	0.0	0.0	0.0	0.0	0.0	0.0	0.0	0.0	0.0	0.0	0.0	0.0	0.0	0.0	0.0	0.0	0.0	0.0	0.0	0.0	0.0	Gm16152	predicted gene 16152 [Source:MGI Symbol;Acc:MGI:3802058]
ENSMUSG00000048814	2.0	0.0	0.0	0.0	0.0	1.0	0.0	1.0	0.0	0.0	0.0	0.0	1.0	0.0	0.0	0.96035033	0.0	0.0	0.0	0.0	0.0	0.0	0.17179602	0.0	0.0	0.0	0.0	0.0	0.0	0.0	Lonrf2	LON peptidase N-terminal domain and ring finger 2 [Source:MGI Symbol;Acc:MGI:1920209]
ENSMUSG00000026080	39.592102	51.289474	21.0	28.0	20.0	25.0	38.0	37.0	20.0	25.0	32.0	23.0	33.947365	25.0	26.0	0.41360712	0.5178585	-0.3904314	-0.41993713	0.12048435	-0.4582796	0.3327794	0.5273657	-0.33148575	-0.29810667	0.15969181	-0.30054855	0.048388958	-0.32148647	0.0	Chst10	carbohydrate sulfotransferase 10 [Source:MGI Symbol;Acc:MGI:2138283]
ENSMUSG00000067604	0.0	0.0	0.0	0.0	0.0	0.0	0.0	0.0	0.0	0.0	0.0	0.0	0.0	0.0	0.0	0.0	0.0	0.0	0.0	0.0	0.0	0.0	0.0	0.0	0.0	0.0	0.0	0.0	0.0	0.0	Nms	neuromedin S [Source:MGI Symbol;Acc:MGI:3583618]
ENSMUSG00000026078	992.94727	1224.7634	825.2368	1122.0393	507.17108	1041.0361	1013.6318	821.22375	840.8026	943.92395	820.6844	856.375	1123.2999	1087.6581	840.7632	0.06249523	0.09601116	-0.09362888	-0.09492874	-0.21465969	-0.07787609	0.070625305	0.0	0.06266594	-0.058979988	-0.1591692	-0.08155537	0.09714413	0.122122765	0.015571594	Pdcl3	phosducin-like 3 [Source:MGI Symbol;Acc:MGI:1916083]
ENSMUSG00000026077	40.0	57.956535	32.986843	57.30263	26.0	52.789474	47.973686	58.802635	29.0	36.0	36.57895	24.986841	68.80556	56.0	37.289474	-0.0918622	0.17391014	-0.25918722	0.092980385	-0.021261215	0.09978533	0.14876604	0.67546415	-0.31568956	-0.29229498	-0.16762352	-0.70127106	0.5473571	0.3217554	0.0	Npas2	neuronal PAS domain protein 2 [Source:MGI Symbol;Acc:MGI:109232]
ENSMUSG00000092553	0.0	0.0	0.0	0.0	0.0	0.0	0.0	0.0	0.0	0.0	0.0	0.0	0.0	0.0	0.0	0.0	0.0	0.0	0.0	0.0	0.0	0.0	0.0	0.0	0.0	0.0	0.0	0.0	0.0	0.0	Gm20428	predicted gene 20428 [Source:MGI Symbol;Acc:MGI:5141893]
ENSMUSG00000092563	0.2	0.6535714	0.20864663	3.0719938	0.40789473	0.0	1.0	0.0	1.3201754	1.8850877	1.4904386	0.8333334	1.4171929	0.90075195	0.0	0.0	0.0	0.0	1.245767	0.0	0.0	0.0	0.0	0.60119975	0.8265524	0.5893124	0.0	0.32008106	0.0	0.0	Gm3617	predicted gene 3617 [Source:MGI Symbol;Acc:MGI:3781793]
ENSMUSG00000073702	5893.129	7596.993	5297.109	7031.4263	3978.579	7281.703	5923.717	5143.869	5142.0317	6794.965	6331.676	6296.349	6761.4087	6355.3174	5098.2837	-0.043424606	0.05377102	-0.0864687	-0.12239933	0.081884384	0.053215027	-0.057570457	-0.028159142	0.0	0.11357784	0.11335373	0.12147999	0.011559486	-0.006303787	-0.059352875	Rpl31	ribosomal protein L31 [Source:MGI Symbol;Acc:MGI:2149632]
ENSMUSG00000003134	226.51965	284.97974	213.84462	429.00366	206.18272	423.01437	263.18103	256.40512	232.53917	507.36798	493.82474	497.5191	305.55215	341.8909	262.9923	-0.40847826	-0.34645367	-0.38076687	0.1791172	0.14789867	0.2839899	-0.21367359	-0.01824379	-0.13052082	0.7064886	0.7691097	0.79606056	-0.12000084	0.11361313	0.0	Tbc1d8	TBC1 domain family, member 8 [Source:MGI Symbol;Acc:MGI:1927225]
ENSMUSG00000065629	0.0	0.0	0.0	0.0	0.0	0.0	0.0	0.0	0.0	0.0	0.0	0.0	0.96875	0.0	0.0	0.0	0.0	0.0	0.0	0.0	0.0	0.0	0.0	0.0	0.0	0.0	0.0	0.0	0.0	0.0	U3	Small nucleolar RNA U3 [Source:RFAM;Acc:RF00012]
ENSMUSG00000003135	608.7632	732.0981	567.0	779.079	381.0769	748.7763	695.12317	603.65796	564.0263	658.2575	606.6974	649.3833	745.3026	654.6448	561.6052	-0.064341545	-0.06738472	-0.0560894	-0.042211533	-0.04805088	0.025709152	0.10543156	0.13495445	0.06565952	0.0	-0.016020775	0.098270416	0.084298134	-0.03131962	0.01242733	D1Bwg0212e	DNA segment, Chr 1, Brigham & Women's Genetics 0212 expressed [Source:MGI Symbol;Acc:MGI:106580]
ENSMUSG00000085894	36.655865	62.951897	41.640705	57.996777	43.02984	47.34384	36.971855	26.821413	28.852558	55.71276	26.28265	51.123615	21.325075	39.306675	25.185553	-0.028921127	0.4820857	0.26581383	0.2992487	0.89446163	0.13160896	-0.038152695	-0.26813412	-0.13414621	0.52661324	-0.45562935	0.52044773	-0.9537201	0.0	-0.377275	Gm15832	predicted gene 15832 [Source:MGI Symbol;Acc:MGI:3834078]
ENSMUSG00000077704	1.0	1.8289474	0.8684211	5.736842	4.314386	2.7631578	1.9736842	1.2894737	1.3513514	2.8947368	0.14473684	1.0394737	3.631579	3.5394735	2.4078946	-0.9196268	-0.3574617	-0.9196268	1.2272217	1.8419683	0.29843897	0.0	-0.3810485	-0.2847538	0.52572614	-0.9196268	-0.83400035	0.758015	0.7924493	0.5015896	Snord89	small nucleolar RNA, C/D box 89 [Source:MGI Symbol;Acc:MGI:3819562]
ENSMUSG00000048234	3932.6355	4764.0176	3511.4526	4661.945	2083.0798	4079.4038	3792.6846	3227.2556	3236.142	3758.2068	3326.588	3198.7476	4159.0586	3771.068	3454.7412	0.07389164	0.08137512	0.02124691	-0.014431953	-0.15079784	-0.0818491	0.0	1.487732E-4	0.03278923	-0.039990425	-0.11433697	-0.15467548	0.011346817	-0.058441162	0.08006668	Rnf149	ring finger protein 149 [Source:MGI Symbol;Acc:MGI:2677438]
ENSMUSG00000064936	1.5789474	0.0	0.0	0.0	0.0	0.7368421	0.6315789	0.0	0.0	2.0	2.05193	0.7631579	0.0	0.0	0.0	0.6193135	0.0	0.0	0.0	0.0	0.0	0.0	0.0	0.0	0.9119208	1.0505568	0.0	0.0	0.0	0.0	SNORA33	Small nucleolar RNA SNORA33 [Source:RFAM;Acc:RF00438]
ENSMUSG00000050967	205.65788	190.86185	193.17105	416.75	170.67763	329.8421	225.94736	164.37503	157.57895	224.7763	233.64476	196.31578	214.74344	194.04604	214.92107	-0.020416737	-0.39733362	0.0	0.6647601	0.40269995	0.4525094	0.093708515	-0.13222647	-0.16446877	0.05939722	0.21687841	-0.018064022	-0.1013546	-0.17607355	0.23623753	Creg2	cellular repressor of E1A-stimulated genes 2 [Source:MGI Symbol;Acc:MGI:1928333]
ENSMUSG00000097083	18.542107	21.138159	19.828947	35.75	16.322369	38.32895	20.815788	22.625	13.302631	27.131578	24.355263	18.597242	25.756578	17.953947	25.078947	-0.3308301	-0.41098452	-0.123242855	0.28254938	0.17730427	0.50819635	-0.18557215	0.16772795	-0.56980395	0.16990805	0.11582327	-0.25712395	0.0	-0.4491434	0.297935	AC119809.1
ENSMUSG00000057173	0.0	0.0	0.0	0.0	0.0	0.84210527	0.0	0.0	0.0	1.0	0.0	0.0	0.078947365	0.0	0.0	0.0	0.0	0.0	0.0	0.0	0.0	0.0	0.0	0.0	0.0	0.0	0.0	0.0	0.0	0.0	Rfx8	regulatory factor X 8 [Source:MGI Symbol;Acc:MGI:3588206]
ENSMUSG00000091937	0.0	0.0	0.0	0.0	0.0	0.0	0.0	0.0	0.0	0.0	0.0	0.0	0.0	0.0	0.0	0.0	0.0	0.0	0.0	0.0	0.0	0.0	0.0	0.0	0.0	0.0	0.0	0.0	0.0	0.0	Gm3646	predicted gene 3646 [Source:MGI Symbol;Acc:MGI:3781822]
ENSMUSG00000026074	2407.7893	2905.6167	2307.1567	3409.4128	1493.628	2944.8367	2548.2568	2290.2737	2086.2363	2667.019	2500.9077	2397.2168	3000.2144	2710.242	2336.7998	-0.0818758	-0.07993984	-0.032684326	0.08617973	-0.07867432	0.0	-0.021689415	0.057380676	-0.048563004	0.017213821	0.026091576	-0.01880169	0.09217548	0.017027855	0.068042755	Map4k4	mitogen-activated protein kinase kinase kinase kinase 4 [Source:MGI Symbol;Acc:MGI:1349394]
ENSMUSG00000097899	0.40789473	2.1710527	0.0	2.0	1.0	0.0	0.0	0.0	1.0	3.0	1.0	1.5714285	3.0	1.0	0.0	-0.013575357	0.7959708	-0.013575357	0.6130163	0.6388645	-0.013575357	-0.013575357	-0.013575357	0.1868948	1.483308	0.0	0.66827446	1.388432	-0.013575357	-0.013575357	AC161534.1
ENSMUSG00000026073	74.82237	98.881584	50.842113	3.0	2.0	5.0	71.64474	37.75	53.776314	4.0	1.0	3.0	47.789474	36.0	31.0	1.0781078	1.2111411	0.63144684	-3.8960862	-3.4552004	-3.0339644	0.9938841	0.30256033	0.8417287	-3.1957195	-5.0940647	-3.4929047	0.28802538	-0.049173832	0.0	Il1r2	interleukin 1 receptor, type II [Source:MGI Symbol;Acc:MGI:96546]
ENSMUSG00000026072	14.0	19.0	11.0	10.0	5.0	4.513158	10.328947	12.0	16.0	5.0	4.0	5.0	21.0	6.0	9.0	0.46034837	0.6317222	0.22320962	-0.35883713	-0.33298898	-1.3814718	0.0	0.44940162	0.89311314	-1.073508	-1.2937815	-0.9556556	0.9020057	-0.833853	0.016012192	Il1r1	interleukin 1 receptor, type I [Source:MGI Symbol;Acc:MGI:96545]
ENSMUSG00000070942	41.28947	42.144737	32.486843	39.17105	10.763889	28.223682	30.736841	29.026316	38.75	20.748245	14.802631	10.092105	21.526316	32.05263	32.172554	0.43714046	0.19752026	0.20200634	0.027395725	-0.8103447	-0.32033014	-0.010279655	0.14017344	0.5856824	-0.604074	-0.9895549	-1.5259836	-0.6458378	0.0	0.27029037	Il1rl2	interleukin 1 receptor-like 2 [Source:MGI Symbol;Acc:MGI:1913107]
ENSMUSG00000026069	75.98684	71.0	54.0	47.0	13.0	23.289474	66.460526	45.95787	41.0	22.894737	8.0	21.0	67.36842	68.75001	42.486843	0.6456394	0.2785101	0.26363373	-0.38120794	-1.2095089	-1.2690344	0.43077278	0.13164759	-0.004366398	-1.1335235	-2.548813	-1.1402979	0.32865715	0.42944098	0.0	Il1rl1	interleukin 1 receptor-like 1 [Source:MGI Symbol;Acc:MGI:98427]
ENSMUSG00000026070	4.0	1.0	0.0	3.0	0.0	0.0	0.0	1.0	1.0	0.0	0.0	0.0	2.0	0.0	1.0	1.9603503	0.0	0.0	1.2115542	0.0	0.0	0.0	0.17179602	0.20047016	0.0	0.0	0.0	0.81704485	0.0	0.15344395	Il18r1	interleukin 18 receptor 1 [Source:MGI Symbol;Acc:MGI:105383]
ENSMUSG00000026068	80.47368	124.0921	74.0	60.0	34.0	53.026314	73.0	56.93421	50.0	25.0	17.31579	20.0	75.55263	57.723686	49.0	0.52264166	0.8782654	0.5124345	-0.2346716	-0.028250694	-0.28776932	0.3604064	0.23486614	0.07617283	-1.2123766	-1.640562	-1.4164524	0.288301	-0.028521061	0.0	Il18rap	interleukin 18 receptor accessory protein [Source:MGI Symbol;Acc:MGI:1338888]
ENSMUSG00000026065	8.7894745	11.276316	13.0	11.0	3.0	4.0	10.144737	10.0	9.0	6.0	7.0	5.7894735	18.0	9.0	7.0	0.010103941	0.10035205	0.68555117	0.0	-0.8486209	-1.3342755	0.19537187	0.40770078	0.28437185	-0.5891402	-0.2650931	-0.5228181	0.9009464	-0.027557135	-0.12522435	Slc9a4	solute carrier family 9 (sodium/hydrogen exchanger), member 4 [Source:MGI Symbol;Acc:MGI:105074]
ENSMUSG00000088965	0.0	0.0	0.0	0.0	0.0	0.0	0.0	0.0	0.0	0.0	0.0	0.0	0.0	0.0	0.0	0.0	0.0	0.0	0.0	0.0	0.0	0.0	0.0	0.0	0.0	0.0	0.0	0.0	0.0	0.0	snoU13	Small nucleolar RNA U13 [Source:RFAM;Acc:RF01210]
ENSMUSG00000026062	4.0	7.0	5.0	15.0	7.013158	13.657895	5.0	3.0	2.0	5.4078946	4.0	6.855263	9.0	4.9999995	2.0	-0.38663745	0.15151882	0.046075106	1.1864946	1.1155162	1.1764233	-0.08632398	-0.5902293	-1.1465175	0.0	-0.3334124	0.45999765	0.639982	-0.13651848	-1.1935438	Slc9a2	solute carrier family 9 (sodium/hydrogen exchanger), member 2 [Source:MGI Symbol;Acc:MGI:105075]
ENSMUSG00000041945	84.99342	101.0	94.0	171.30263	77.0	127.0	94.0	69.0	70.0	122.0	118.0	99.73684	97.0	86.00001	85.0	-0.19320536	-0.21347189	0.0628891	0.48416042	0.3563919	0.17759752	-0.06951046	-0.2825141	-0.23308182	0.2798233	0.33338356	0.1069932	-0.14587688	-0.24802876	0.0	Mfsd9	major facilitator superfamily domain containing 9 [Source:MGI Symbol;Acc:MGI:2443548]
ENSMUSG00000079588	4.0	2.0	0.0	0.0	0.0	2.7763157	0.0	1.0	0.0	1.0	0.0	0.0	0.0	0.0	0.0	1.9603503	0.6911515	0.0	0.0	0.0	1.2249194	0.0	0.17179602	0.0	0.0	0.0	0.0	0.0	0.0	0.0	Tmem182	transmembrane protein 182 [Source:MGI Symbol;Acc:MGI:1923725]
ENSMUSG00000094136	0.0	0.0	0.0	0.0	0.0	0.0	0.0	0.0	0.0	0.0	0.0	0.0	0.0	0.0	0.0	0.0	0.0	0.0	0.0	0.0	0.0	0.0	0.0	0.0	0.0	0.0	0.0	0.0	0.0	0.0	AC101702.1
ENSMUSG00000053640	0.0	0.0	0.0	0.0	0.0	0.0	0.0	0.0	0.0	0.0	0.0	0.0	0.0	0.0	0.0	0.0	0.0	0.0	0.0	0.0	0.0	0.0	0.0	0.0	0.0	0.0	0.0	0.0	0.0	0.0	Gm9915	predicted gene 9915 [Source:MGI Symbol;Acc:MGI:3641924]
ENSMUSG00000060424	0.0	0.0	0.0	0.0	0.0	0.0	0.0	0.0	0.0	0.0	0.0	0.0	0.0	0.0	0.0	0.0	0.0	0.0	0.0	0.0	0.0	0.0	0.0	0.0	0.0	0.0	0.0	0.0	0.0	0.0	2610017I09Rik	RIKEN cDNA 2610017I09 gene [Source:MGI Symbol;Acc:MGI:1913547]
ENSMUSG00000093436	0.0	0.0	0.0	0.0	0.0	0.0	0.0	0.0	0.0	0.0	0.0	0.0	0.0	0.0	0.0	0.0	0.0	0.0	0.0	0.0	0.0	0.0	0.0	0.0	0.0	0.0	0.0	0.0	0.0	0.0	Gm20646	predicted gene 20646 [Source:MGI Symbol;Acc:MGI:5313093]
ENSMUSG00000045515	0.0	1.0	0.0	1.0	0.0	0.0	0.0	0.0	0.0	0.0	0.0	0.0	1.0	0.0	0.0	0.0	0.0	0.0	0.0	0.0	0.0	0.0	0.0	0.0	0.0	0.0	0.0	0.0	0.0	0.0	Pou3f3	POU domain, class 3, transcription factor 3 [Source:MGI Symbol;Acc:MGI:102564]
ENSMUSG00000097063	0.0	0.0	0.0	0.0	0.0	0.0	0.0	0.0	0.0	0.0	0.0	0.0	0.0	0.0	0.0	0.0	0.0	0.0	0.0	0.0	0.0	0.0	0.0	0.0	0.0	0.0	0.0	0.0	0.0	0.0	RP23-71K9.4
ENSMUSG00000060679	514.3341	684.58704	543.07056	455.68433	230.26317	462.5184	550.76324	433.728	503.13824	445.78473	379.25006	374.354	581.8552	576.7507	482.39484	0.0	0.14332962	0.18921852	-0.5084295	-0.46733284	-0.36179733	0.0771122	-0.034469604	0.20836926	-0.2547884	-0.38633156	-0.38887978	0.034648895	0.09343338	0.10060215	Mrps9	mitochondrial ribosomal protein S9 [Source:MGI Symbol;Acc:MGI:1916777]
ENSMUSG00000077448	0.0	0.0	0.0	0.0	0.0	0.0	0.0	0.0	0.6447368	0.0	0.0	0.0	0.0	0.0	0.0	0.0	0.0	0.0	0.0	0.0	0.0	0.0	0.0	0.0	0.0	0.0	0.0	0.0	0.0	0.0	SNORA17	Small nucleolar RNA SNORA17 [Source:RFAM;Acc:RF00560]
ENSMUSG00000041907	0.0	0.0	0.0	0.0	0.0	0.0	0.0	0.0	0.0	0.0	0.0	0.0	0.0	0.0	0.0	0.0	0.0	0.0	0.0	0.0	0.0	0.0	0.0	0.0	0.0	0.0	0.0	0.0	0.0	0.0	Gpr45	G protein-coupled receptor 45 [Source:MGI Symbol;Acc:MGI:2135882]
ENSMUSG00000096364	0.0	0.0	0.0	0.0	0.0	1.0	0.0	0.0	0.0	0.0	0.0	0.0	0.0	0.0	0.0	0.0	0.0	0.0	0.0	0.0	0.0	0.0	0.0	0.0	0.0	0.0	0.0	0.0	0.0	0.0	GPR45	Uncharacterized protein [Source:UniProtKB/TrEMBL;Acc:Q3TPR8]
ENSMUSG00000089088	0.0	0.0	0.0	0.0	0.0	0.0	0.0	0.0	0.0	0.0	0.0	0.0	0.0	0.0	0.0	0.0	0.0	0.0	0.0	0.0	0.0	0.0	0.0	0.0	0.0	0.0	0.0	0.0	0.0	0.0	AC112941.1
ENSMUSG00000070939	1298.5265	1443.9329	1169.7631	2099.4277	964.8339	1736.2417	1263.5525	1102.4606	971.2765	1626.5854	1537.4581	1328.7433	1418.7356	1335.1119	1087.2244	0.015575409	-0.10049534	-0.024299622	0.37493706	0.27914238	0.22606564	-0.04542923	-0.009127617	-0.16322613	0.29211712	0.31247234	0.11818504	0.0	-0.016148567	-0.047556877	Tgfbrap1	transforming growth factor, beta receptor associated protein 1 [Source:MGI Symbol;Acc:MGI:2447427]
ENSMUSG00000041878	0.7368421	3.0	1.0	0.0	1.0	4.0	4.0	3.0	3.0	1.0	3.868421	4.0	2.0	6.0	0.0	-1.276114	0.0	-1.2049792	-1.276114	-0.6236741	0.47563386	0.6626216	0.48064446	0.5093186	-1.276114	0.68920624	0.75365925	-0.45906913	1.1973898	-1.276114	8430432A02Rik	RIKEN cDNA 8430432A02 gene [Source:MGI Symbol;Acc:MGI:1918774]
ENSMUSG00000010290	261.0	317.0	238.60527	427.0	183.0	359.32895	282.6579	235.85527	224.0	352.0	304.0	325.3684	271.0	290.0658	221.0	-0.08052158	-0.06928778	-0.09916115	0.29590607	0.09936142	0.17213154	0.012870789	-0.015223503	-0.06095314	0.30257416	0.19272518	0.30692577	-0.16958427	0.0	-0.1274314	AI597479	expressed sequence AI597479 [Source:MGI Symbol;Acc:MGI:2138299]
ENSMUSG00000008136	17.0	27.0	15.999999	2.0	0.0	0.4473684	23.0	25.0	15.0	2.3289473	0.0	0.0	15.999999	20.0	17.0	0.0	0.3982253	0.023321152	-3.4212217	-4.0478134	-4.0478134	0.41448402	0.76783895	0.059547424	-2.9162147	-4.0478134	-4.0478134	-0.23076868	0.16265583	0.1930933	Fhl2	four and a half LIM domains 2 [Source:MGI Symbol;Acc:MGI:1338762]
ENSMUSG00000094497	214.76538	286.715	212.86913	218.67708	124.25859	215.49301	229.30681	206.23746	193.2898	217.0566	194.3856	200.89122	249.5182	235.78905	202.7755	-0.06292629	0.0847311	0.035063744	-0.3706441	-0.16025257	-0.26664877	0.009976864	0.090064526	0.025197506	-0.09604597	-0.15354109	-0.08984995	0.010151863	0.0	0.04728937	Gm8210	predicted pseudogene 8210 [Source:MGI Symbol;Acc:MGI:3643593]
ENSMUSG00000066877	553.5	714.2599	568.14465	606.93414	258.26315	546.0526	528.9868	475.7237	493.7763	489.4605	414.77615	394.81363	627.671	580.16846	534.2095	0.0070142746	0.105680466	0.15547371	-0.19378757	-0.40063763	-0.22113228	-0.07995224	0.0	0.08240795	-0.21880627	-0.3560114	-0.4109745	0.04513359	0.0030937195	0.1489296	Nck2	non-catalytic region of tyrosine kinase adaptor protein 2 [Source:MGI Symbol;Acc:MGI:1306821]
ENSMUSG00000026051	1.0	0.0	0.0	0.0	0.0	0.0	0.0	0.0	0.0	0.0	0.065789476	0.0	0.0	0.0	0.0	0.0	0.0	0.0	0.0	0.0	0.0	0.0	0.0	0.0	0.0	0.0	0.0	0.0	0.0	0.0	1500015O10Rik	RIKEN cDNA 1500015O10 gene [Source:MGI Symbol;Acc:MGI:1926146]
ENSMUSG00000057363	653.25916	764.2686	600.0915	729.9467	335.78943	631.9207	624.21564	515.3158	547.1775	657.97986	568.8222	604.74963	701.7166	644.973	527.70874	0.087225914	0.044451714	0.07553768	-0.08639717	-0.18078327	-0.16928864	0.0	-0.04352665	0.07169914	0.049183846	-0.05922699	0.045331	0.047153473	-0.0030002594	-0.027593613	Uxs1	UDP-glucuronate decarboxylase 1 [Source:MGI Symbol;Acc:MGI:1915133]
ENSMUSG00000090243	0.0	0.0	1.0	1.0	0.0	2.0	0.0	0.0	0.0	0.0	0.0	0.46052632	0.7105263	0.0	0.5	0.0	0.0	0.07113482	0.0	0.0	0.75174785	0.0	0.0	0.0	0.0	0.0	0.0	0.0	0.0	0.0	Gm16103	predicted gene 16103 [Source:MGI Symbol;Acc:MGI:3802086]
ENSMUSG00000088848	0.0	0.0	0.0	0.0	0.0	0.0	0.0	0.0	0.0	0.0	0.0	0.0	0.0	0.0	0.0	0.0	0.0	0.0	0.0	0.0	0.0	0.0	0.0	0.0	0.0	0.0	0.0	0.0	0.0	0.0	SNORA17	Small nucleolar RNA SNORA17 [Source:RFAM;Acc:RF00560]
ENSMUSG00000095757	0.0	0.0	0.0	0.0	0.0	0.0	0.0	0.0	0.0	0.0	0.0	0.0	0.0	0.0	0.0	0.0	0.0	0.0	0.0	0.0	0.0	0.0	0.0	0.0	0.0	0.0	0.0	0.0	0.0	0.0	AC125134.1
ENSMUSG00000041763	1593.3248	1942.221	1368.3241	2429.1506	1017.98413	1944.2281	1643.6464	1411.6046	1401.7593	1880.8417	1823.8981	1723.8134	1812.5745	1869.4547	1398.1842	-0.04576397	-0.029295921	-0.15460968	0.22888851	0.0	0.032790184	-0.022519112	-0.009022713	0.009553909	0.14514446	0.20244598	0.13722229	-0.0030698776	0.11300373	-0.041155815	Tpp2	tripeptidyl peptidase II [Source:MGI Symbol;Acc:MGI:102724]
ENSMUSG00000047343	0.0	1.0	1.0	1.0	1.0	2.0	1.0	1.0	0.0	2.0	4.0	4.0	1.0	2.0	2.0	-0.17179602	-0.17179602	-0.1006612	-0.17179602	0.48064387	0.5799518	-0.17179602	0.0	-0.17179602	0.74012476	1.8417792	1.8579772	-0.17179602	0.71674526	0.9816479	Mettl21c	methyltransferase like 21C [Source:MGI Symbol;Acc:MGI:3611450]
ENSMUSG00000090106	0.0	0.0	1.0	0.0	0.0	0.0	0.0	0.0	0.0	0.0	0.33333334	0.0	0.0	0.0	0.0	0.0	0.0	0.07113482	0.0	0.0	0.0	0.0	0.0	0.0	0.0	0.0	0.0	0.0	0.0	0.0	Gm15838	predicted gene 15838 [Source:MGI Symbol;Acc:MGI:3801943]
ENSMUSG00000091844	2.0	1.0	0.0	3.0	0.0	1.0	1.0	0.0	2.0	0.0	1.0	2.0	1.0	0.0	0.0	0.96035033	0.0	0.0	1.2115542	0.0	0.0	0.0	0.0	1.2004702	0.0	0.013575357	1.0297731	0.0	0.0	0.0	Gm8251	predicted gene 8251 [Source:MGI Symbol;Acc:MGI:3647616]
ENSMUSG00000026049	183.88159	221.51595	155.27634	190.73381	96.57109	200.35477	185.38812	155.21053	161.58551	182.45396	142.71054	194.41446	176.56808	191.82898	152.44283	0.059674263	0.059108734	-0.07348013	-0.2213006	-0.17735004	-0.025148392	0.04983139	0.026569366	0.11331463	0.0	-0.25278568	0.20945549	-0.14218378	0.04890871	-0.017740726	Tex30	testis expressed 30 [Source:MGI Symbol;Acc:MGI:1922873]
ENSMUSG00000026047	196.22365	231.707	172.10527	306.8188	126.315796	276.27686	217.11185	178.01317	177.17761	227.07785	235.0263	225.70396	221.13158	226.52545	204.18877	-0.1243248	-0.15372086	-0.20274782	0.1868043	-0.067698956	0.1606884	0.0	-0.053394318	-0.031507492	0.037933826	0.18922377	0.14703083	-0.09522438	0.011040211	0.1261735	Kdelc1	KDEL (Lys-Asp-Glu-Leu) containing 1 [Source:MGI Symbol;Acc:MGI:1919300]
ENSMUSG00000041684	187.81544	226.2763	157.3421	302.0	152.0	248.30263	176.0	155.67105	141.0	237.10526	217.01965	208.44736	213.57895	190.67105	145.2237	0.0	-4.286766E-4	-0.14462662	0.3514743	0.3868451	0.19418144	-0.115355015	-0.059369087	-0.17350054	0.28778267	0.26173496	0.21979046	0.04214859	-0.050038815	-0.17794514	Bivm	basic, immunoglobulin-like variable motif containing [Source:MGI Symbol;Acc:MGI:2179809]
ENSMUSG00000026048	151.51315	177.56578	141.21053	198.0	105.0	180.37334	145.38158	127.51315	127.0	154.2237	167.0	146.15791	167.0	164.38159	130.76315	0.0	-0.04028845	0.009189129	0.052299023	0.16303587	0.042940617	-0.081213474	-0.03735113	-0.014494896	-0.02284813	0.19363022	0.01750803	-0.0029006004	0.04579687	-0.019393444	Ercc5	excision repair cross-complementing rodent repair deficiency, complementation group 5 [Source:MGI Symbol;Acc:MGI:103582]
ENSMUSG00000046828	0.0	0.0	0.0	0.0	0.0	0.0	0.0	0.0	0.0	0.0	0.0	0.0	0.0	0.0	0.0	0.0	0.0	0.0	0.0	0.0	0.0	0.0	0.0	0.0	0.0	0.0	0.0	0.0	0.0	0.0	Mettl21e	methyltransferase like 21E [Source:MGI Symbol;Acc:MGI:2685837]
ENSMUSG00000089703	0.0	0.0	0.0	0.0	0.0	0.0	0.0	0.0	0.0	0.0	0.0	0.0	0.0	0.0	0.0	0.0	0.0	0.0	0.0	0.0	0.0	0.0	0.0	0.0	0.0	0.0	0.0	0.0	0.0	0.0	Gm15833	predicted gene 15833 [Source:MGI Symbol;Acc:MGI:3801794]
ENSMUSG00000078019	0.0	0.0	0.0	0.0	0.0	0.0	0.0	0.0	0.0	0.0	0.0	0.0	0.0	0.0	0.0	0.0	0.0	0.0	0.0	0.0	0.0	0.0	0.0	0.0	0.0	0.0	0.0	0.0	0.0	0.0	AC124406.1
ENSMUSG00000056870	1.0	0.0	0.0	0.0	1.0	0.31578946	1.0	0.84210527	0.0	1.0	1.0	2.0	2.0	3.0	0.0	0.0	0.0	0.0	0.0	0.6524399	0.0	0.0	0.0	0.0	0.0	0.013575357	1.0297731	0.81704485	1.4735037	0.0	Gulp1	GULP, engulfment adaptor PTB domain containing 1 [Source:MGI Symbol;Acc:MGI:1920407]
ENSMUSG00000089877	0.0	0.0	1.0	0.0	0.0	0.0	0.0	0.0	0.0	0.0	0.0	0.0	0.0	0.0	0.0	0.0	0.0	0.07113482	0.0	0.0	0.0	0.0	0.0	0.0	0.0	0.0	0.0	0.0	0.0	0.0	Gm16102	predicted gene 16102 [Source:MGI Symbol;Acc:MGI:3802041]
ENSMUSG00000026043	67.0	20.993423	13.0	24.019737	30.000002	61.426743	20.0	41.99342	9.0	15.0	18.0	6.0	98.0	12.0	3.0	1.8429394	-0.10048342	-0.4119258	0.029240131	1.3758302	1.5090427	0.07716322	1.3803873	-0.8131051	-0.36468887	0.0	-1.5687647	2.2482543	-0.70999646	-2.4450936	Col3a1	collagen, type III, alpha 1 [Source:MGI Symbol;Acc:MGI:88453]
ENSMUSG00000026042	12.0	5.0	3.0	3.0	4.0	7.0	5.0	6.0	1.0	1.0	3.0	1.0	8.000001	3.0	3.0	1.8069063	0.27467287	-0.082309246	-0.52685237	0.9140333	0.82069623	0.5222572	1.0183519	-1.5379363	-1.7384065	-0.13986862	-1.7086334	1.0786384	-0.26490283	0.0	Col5a2	collagen, type V, alpha 2 [Source:MGI Symbol;Acc:MGI:88458]
ENSMUSG00000095121	0.0	0.0	0.0	0.0	0.0	0.0	0.0	0.0	0.0	0.0	0.0	0.0	0.0	0.0	0.0	0.0	0.0	0.0	0.0	0.0	0.0	0.0	0.0	0.0	0.0	0.0	0.0	0.0	0.0	0.0	U6	U6 spliceosomal RNA [Source:RFAM;Acc:RF00026]
ENSMUSG00000065255	0.0	0.0	0.0	0.0	0.0	0.0	0.0	0.0	0.0	0.0	0.0	0.0	0.0	0.0	0.0	0.0	0.0	0.0	0.0	0.0	0.0	0.0	0.0	0.0	0.0	0.0	0.0	0.0	0.0	0.0	SNORA55	Small nucleolar RNA SNORA55 [Source:RFAM;Acc:RF00431]
ENSMUSG00000087764	0.0	0.0	0.0	0.0	0.0	0.0	0.0	0.0	0.0	0.0	0.0	0.0	0.0	0.0	0.0	0.0	0.0	0.0	0.0	0.0	0.0	0.0	0.0	0.0	0.0	0.0	0.0	0.0	0.0	0.0	RNaseP_nuc	Nuclear RNase P [Source:RFAM;Acc:RF00009]
ENSMUSG00000025995	636.3026	736.02795	602.18414	526.10516	244.99344	460.52628	622.3458	519.1381	565.2037	450.81577	397.41437	430.24976	690.1316	661.83514	549.30255	0.059150696	0.0	0.0904274	-0.54896927	-0.62572956	-0.61588097	0.005539894	-0.022997856	0.12832832	-0.48645306	-0.56669235	-0.43596458	0.033003807	0.04410076	0.040132523	Wdr75	WD repeat domain 75 [Source:MGI Symbol;Acc:MGI:1920924]
ENSMUSG00000094580	0.0	0.42105263	0.0	0.0	0.2894737	0.0	0.0	0.0	0.0	0.0	0.0	0.0	0.0	0.0	0.0	0.0	0.0	0.0	0.0	0.0	0.0	0.0	0.0	0.0	0.0	0.0	0.0	0.0	0.0	0.0	AC109305.1
ENSMUSG00000084817	866.11005	1013.15894	728.1993	888.9102	407.91446	741.1834	772.9698	657.9892	651.123	582.70294	539.0084	528.5334	929.4893	790.0094	748.6671	0.18575287	0.1427927	0.04631996	-0.110518456	-0.20844078	-0.24756908	0.0	7.123947E-4	0.014252663	-0.43446636	-0.44526482	-0.45737934	0.14433575	-0.01873684	0.16862106	Gm5526	predicted pseudogene 5526 [Source:MGI Symbol;Acc:MGI:3643066]
ENSMUSG00000091090	1.0	1.1842105	0.0	0.0	0.0	0.078947365	0.33333334	0.5131579	0.0	0.14473684	0.0	0.82894737	0.8684211	0.0	0.56821865	0.0	0.0	0.0	0.0	0.0	0.0	0.0	0.0	0.0	0.0	0.0	0.0	0.0	0.0	0.0	Gm5269	predicted gene 5269 [Source:MGI Symbol;Acc:MGI:3646793]
ENSMUSG00000025993	2566.75	2961.1267	2028.9803	3155.9954	1522.0	2612.62	2315.5327	1649.0391	2029.4592	5826.3965	6323.8555	5481.058	2124.671	2273.5288	1880.2465	0.098727226	0.035731316	-0.12967587	0.06312084	0.036842346	-0.08432102	-0.07148647	-0.32814407	0.0	1.2329588	1.4528141	1.2626619	-0.31728172	-0.14809132	-0.15719986	Slc40a1	solute carrier family 40 (iron-regulated transporter), member 1 [Source:MGI Symbol;Acc:MGI:1315204]
ENSMUSG00000070896	1.4999999	0.16666667	0.90789473	1.3333333	0.0	2.3333335	0.0	0.33333334	0.5	0.33333334	1.0	1.0	0.14285715	1.3095238	0.6666667	0.5453127	0.0	0.0	0.041629076	0.0	0.97414035	0.0	0.0	0.0	0.0	0.013575357	0.029773176	0.0	0.27758354	0.0	Rpl23a-ps1	ribosomal protein 23A, pseudogene 1 [Source:MGI Symbol;Acc:MGI:3646201]
ENSMUSG00000090682	4.5	5.5	6.0	6.0	2.0	4.5	5.0	4.5	6.5	4.5	7.0	4.0	12.0	7.5	5.0	-0.1303885	-0.11008072	0.39543343	-0.049109697	-0.6082239	-0.33899093	0.0	0.08105731	0.64024615	-0.17881799	0.5602665	-0.23089051	1.1413436	0.5347681	0.21470833	Gm3852	predicted gene 3852 [Source:MGI Symbol;Acc:MGI:3782024]
ENSMUSG00000044457	0.0	0.0	0.0	0.0	0.0	1.0	0.0	0.0	0.0	0.0	0.0	0.0	0.0	0.0	0.0	0.0	0.0	0.0	0.0	0.0	0.0	0.0	0.0	0.0	0.0	0.0	0.0	0.0	0.0	0.0	Gm4776	predicted gene 4776 [Source:MGI Symbol;Acc:MGI:3643324]
ENSMUSG00000041144	1.3333334	0.7368421	0.17543861	0.0	0.0	0.0	0.0	0.0	0.0	0.0	0.0	2.3733997	1.5131578	0.65789473	0.0	0.3753879	0.0	0.0	0.0	0.0	0.0	0.0	0.0	0.0	0.0	0.0	1.2767283	0.41460732	0.0	0.0	Dnahc7b	dynein, axonemal, heavy chain 7B [Source:MGI Symbol;Acc:MGI:2684953]
ENSMUSG00000096047	0.0	0.0	0.0	0.0	0.0	0.0	0.0	0.0	0.0	0.0	0.0	0.0	0.0	0.0	0.0	0.0	0.0	0.0	0.0	0.0	0.0	0.0	0.0	0.0	0.0	0.0	0.0	0.0	0.0	0.0	5S_rRNA	5S ribosomal RNA [Source:RFAM;Acc:RF00001]
ENSMUSG00000095861	0.0	0.0	0.0	0.0	0.0	0.0	0.0	0.0	0.0	0.0	0.0	0.0	0.0	0.0	0.0	0.0	0.0	0.0	0.0	0.0	0.0	0.0	0.0	0.0	0.0	0.0	0.0	0.0	0.0	0.0	DNAHC7A	Protein Dnahc7a [Source:UniProtKB/TrEMBL;Acc:F6QYG9]
ENSMUSG00000025986	834.7763	880.50006	755.49994	1104.9869	518.5	985.4473	843.3223	584.0	684.2137	767.15796	727.3553	631.4079	874.5395	890.53955	683.4999	0.046822548	-0.14544296	0.013648987	0.11763191	0.05186653	0.07760906	0.039902687	-0.25715256	0.0	-0.12347317	-0.09868145	-0.2865715	-0.029349327	0.06830406	-0.048532486	Slc39a10	solute carrier family 39 (zinc transporter), member 10 [Source:MGI Symbol;Acc:MGI:1914515]
ENSMUSG00000081185	18.84199	22.317822	11.869058	25.731197	10.949424	21.633018	17.058231	14.402415	15.84947	14.708692	14.882636	12.969265	19.927738	20.979351	16.324436	0.06247902	0.0375247	-0.4934826	0.1782875	-0.028528214	0.053159714	-0.10261917	-0.113716125	0.05308199	-0.3432331	-0.22461724	-0.40695286	0.0	0.14568853	0.048654556	Gm4852	predicted pseudogene 4852 [Source:MGI Symbol;Acc:MGI:3643039]
ENSMUSG00000094968	0.06842106	0.0	0.0	0.0	0.0	0.0	0.0	0.0	0.0	0.0	0.0	0.0	0.0	0.0	0.0	0.0	0.0	0.0	0.0	0.0	0.0	0.0	0.0	0.0	0.0	0.0	0.0	0.0	0.0	0.0	AC134426.1
ENSMUSG00000088017	0.0	0.0	0.0	0.0	0.0	0.0	0.0	0.0	0.0	0.0	0.0	0.0	0.0	0.0	0.0	0.0	0.0	0.0	0.0	0.0	0.0	0.0	0.0	0.0	0.0	0.0	0.0	0.0	0.0	0.0	7SK	7SK RNA [Source:RFAM;Acc:RF00100]
ENSMUSG00000096973	0.0	0.0	0.0	0.0	0.0	0.0	0.0	0.0	0.0	0.0	0.0	0.0	0.0	0.0	0.0	0.0	0.0	0.0	0.0	0.0	0.0	0.0	0.0	0.0	0.0	0.0	0.0	0.0	0.0	0.0	RP24-257G18.1
ENSMUSG00000064943	0.0	0.0	0.0	0.0	0.0	0.0	0.0	0.0	0.0	0.0	0.0	0.0	0.0	0.0	0.0	0.0	0.0	0.0	0.0	0.0	0.0	0.0	0.0	0.0	0.0	0.0	0.0	0.0	0.0	0.0	U1	U1 spliceosomal RNA [Source:RFAM;Acc:RF00003]
ENSMUSG00000097883	0.0	3.0	0.0	0.0	1.6052632	0.0	1.0	0.0	1.0	0.0	0.0	0.0	0.56578946	0.0	0.0	0.0	1.276114	0.0	0.0	1.3352498	0.0	0.0	0.0	0.20047016	0.0	0.0	0.0	0.0	0.0	0.0	RP23-34F5.1
ENSMUSG00000092790	0.0	0.0	0.0	0.0	0.0	0.0	0.0	0.0	0.0	0.0	0.0	0.0	0.0	0.0	0.0	0.0	0.0	0.0	0.0	0.0	0.0	0.0	0.0	0.0	0.0	0.0	0.0	0.0	0.0	0.0	AC122246.1
ENSMUSG00000051616	0.0	0.0	0.0	0.0	0.0	0.0	0.0	0.0	0.0	0.0	0.0	0.0	0.0	0.0	0.0	0.0	0.0	0.0	0.0	0.0	0.0	0.0	0.0	0.0	0.0	0.0	0.0	0.0	0.0	0.0	C230029F24Rik	RIKEN cDNA C230029F24 gene [Source:MGI Symbol;Acc:MGI:3045370]
ENSMUSG00000084531	0.0	0.0	0.0	0.0	0.0	0.0	0.0	0.0	0.0	0.0	0.0	0.0	0.0	0.0	0.0	0.0	0.0	0.0	0.0	0.0	0.0	0.0	0.0	0.0	0.0	0.0	0.0	0.0	0.0	0.0	7SK	7SK RNA [Source:RFAM;Acc:RF00100]
ENSMUSG00000026109	1.0	0.0	0.0	0.0	1.6578947	1.0	0.0	0.0	0.0	0.0	0.0	0.05263158	1.0	1.0	0.0	0.0	0.0	0.0	0.0	1.3817923	0.0	0.0	0.0	0.0	0.0	0.0	0.0	0.0	0.0	0.0	Tmeff2	transmembrane protein with EGF-like and two follistatin-like domains 2 [Source:MGI Symbol;Acc:MGI:1861735]
ENSMUSG00000092906	0.0	0.0	0.0	0.0	0.0	0.0	0.0	0.0	0.0	0.0	0.0	0.0	0.0	0.0	0.0	0.0	0.0	0.0	0.0	0.0	0.0	0.0	0.0	0.0	0.0	0.0	0.0	0.0	0.0	0.0	AC098743.1
ENSMUSG00000045954	111.0	97.0	65.0	40.05128	30.0	36.0	83.0	106.0	77.0	7.0	7.0	9.0	116.0	133.0	74.0	0.46370173	0.0	-0.19756174	-1.3406959	-0.7317338	-1.3693914	0.0227108	0.6086521	0.17619228	-3.5717885	-3.470134	-3.091366	0.38396168	0.65275955	0.07183313	Sdpr	serum deprivation response [Source:MGI Symbol;Acc:MGI:99513]
ENSMUSG00000026107	776.43713	958.2289	741.19617	1009.0261	414.08673	919.49164	539.5424	502.01126	539.63794	587.95197	547.1378	556.14465	576.2813	662.93414	541.4474	0.29981232	0.33411503	0.3435831	0.34407616	0.084965706	0.33517742	-0.24693489	-0.11789131	0.015055656	-0.1497879	-0.151927	-0.11217308	-0.27358818	0.0	-0.027141571	Nabp1	nucleic acid binding protein 1 [Source:MGI Symbol;Acc:MGI:1923258]
ENSMUSG00000018417	347.99997	393.5921	297.00003	321.14468	156.60316	262.89453	333.96	280.32895	271.99338	237.0	236.97334	203.94736	361.95837	327.57236	296.99997	0.11783981	0.026255608	0.0	-0.33178234	-0.34204435	-0.49536562	0.036813736	0.017318726	0.0024442673	-0.48478985	-0.38329744	-0.5836277	0.03127098	-0.0412426	0.08230877	Myo1b	myosin IB [Source:MGI Symbol;Acc:MGI:107752]
ENSMUSG00000072324	2.15	1.7098593	1.5333334	1.5333334	0.0	2.4	1.0	3.0526316	1.8789684	2.5	1.8761907	1.4761906	1.7095239	1.6107144	0.31111112	0.4730348	-0.12662321	0.096154034	-0.34838903	-0.5916522	0.4231301	-0.5916522	1.1901972	0.5187587	0.6421966	0.32972968	0.0	-0.0010127425	-0.015410185	-0.5916522	Gm8420	predicted gene 8420 [Source:MGI Symbol;Acc:MGI:3645594]
ENSMUSG00000062939	79.98684	128.9737	66.0	79.0786	45.0	75.0	98.0	77.0	73.98684	209.98683	197.99997	206.98683	119.98027	105.17105	87.89439	-0.27140427	0.1486392	-0.43791628	-0.6216383	-0.4091525	-0.57287884	0.0	-0.11486292	-0.14377832	1.0726304	1.0894866	1.169723	0.1702528	0.051689625	0.057697773	Stat4	signal transducer and activator of transcription 4 [Source:MGI Symbol;Acc:MGI:103062]
ENSMUSG00000078291	1.3095238	0.0	1.63	1.5114034	0.11111111	2.063492	1.1428572	1.2857144	0.5095238	2.267857	2.770635	3.2921054	1.8468256	4.2916665	0.2777778	-0.1849736	-0.5343662	0.24164057	-0.31188565	-0.5343662	0.26246953	-0.40298536	0.0	-0.5343662	0.5588842	0.9494259	1.2144175	0.16772628	1.455713	-0.5343662	Gm3940	predicted gene 3940 [Source:MGI Symbol;Acc:MGI:3782114]
ENSMUSG00000026104	1737.9178	1926.8124	1410.7732	2498.6	1226.0725	2205.3247	1449.0487	1414.9266	1444.9731	1470.3217	1494.6042	1417.2642	1673.861	1957.071	1300.617	0.120342255	0.0	-0.06974697	0.31034374	0.30911636	0.2553711	-0.16352654	0.035155296	0.09414482	-0.16931534	-0.044029236	-0.104486465	-0.07714367	0.21986961	-0.104727745	Stat1	signal transducer and activator of transcription 1 [Source:MGI Symbol;Acc:MGI:103063]
ENSMUSG00000026103	2242.0835	2754.0542	2127.3638	3179.799	1377.5739	2690.6653	2277.012	1922.1262	1910.472	2507.72	2399.9966	2295.053	2400.4138	2549.8594	1971.572	-0.027518272	0.0	0.007493019	0.14281845	-0.038139343	0.027002335	-0.026831627	-0.038209915	-0.018309593	0.085588455	0.123898506	0.07559204	-0.07238102	0.086250305	-0.019918442	Gls	glutaminase [Source:MGI Symbol;Acc:MGI:95752]
ENSMUSG00000065192	0.0	0.0	0.0	0.0	0.0	0.0	0.0	0.0	0.0	0.0	0.0	0.0	0.0	0.0	0.0	0.0	0.0	0.0	0.0	0.0	0.0	0.0	0.0	0.0	0.0	0.0	0.0	0.0	0.0	0.0	U6	U6 spliceosomal RNA [Source:RFAM;Acc:RF00026]
ENSMUSG00000002881	1652.012	2132.4136	1655.0299	1809.3944	859.5	1573.3423	1621.5953	1451.994	1518.8948	1446.263	1353.5131	1343.5598	1819.0659	1908.8058	1498.8755	0.0043325424	0.103396416	0.11775017	-0.19814396	-0.24623299	-0.27466202	-0.044093132	0.0295887	0.12325001	-0.23599148	-0.22995853	-0.22440815	0.0	0.14096928	0.057082176	Nab1	Ngfi-A binding protein 1 [Source:MGI Symbol;Acc:MGI:107564]
ENSMUSG00000097833	2.3000002	3.3500001	2.75	2.75	3.5	3.4	3.5000002	2.25	1.35	3.9	0.75	4.2	5.3499994	2.5500002	3.3500001	-0.35529828	-0.08196998	0.01328373	-0.43125927	0.94251215	0.0	0.22880793	-0.17556155	-0.8838531	0.35811234	-1.5172826	0.5828799	0.71930087	-0.27824402	0.38032258	RP24-150D18.2
ENSMUSG00000043015	63.513157	100.92105	48.157894	149.36842	86.5	163.05264	81.05263	60.56579	65.91704	109.32895	109.1579	117.10526	64.9079	62.157894	65.0	-0.33018875	0.06871176	-0.6186876	0.5698004	0.8075452	0.82141876	0.0	-0.18729544	-0.036473274	0.40492964	0.5043254	0.6219125	-0.44215584	-0.43311596	-0.10371113	Tmem194b	transmembrane protein 194B [Source:MGI Symbol;Acc:MGI:2444113]
ENSMUSG00000041439	1458.0002	1765.6711	1332.7894	2862.486	1256.0525	2402.7634	1418.3027	1190.0394	1175.8289	1347.2651	1334.671	1217.908	1490.571	1420.5789	1253.0	0.061439514	0.06846714	0.042682648	0.7009592	0.538435	0.5735407	0.0	-0.020095825	-0.008752823	-0.10094738	-0.012842178	-0.12872314	-0.049991608	-0.047881126	0.035928726	Mfsd6	major facilitator superfamily domain containing 6 [Source:MGI Symbol;Acc:MGI:1922925]
ENSMUSG00000026102	140.32895	238.52048	170.2763	352.17935	161.00002	276.9118	154.61632	140.40732	128.75291	235.53947	243.05263	207.68106	152.55933	175.82211	147.75	-0.38984966	0.10625219	0.0	0.60388994	0.5004883	0.3821621	-0.27158403	-0.17759848	-0.27393723	0.308877	0.45583153	0.24513054	-0.41259718	-0.13635445	-0.1224103	Inpp1	inositol polyphosphate-1-phosphatase [Source:MGI Symbol;Acc:MGI:104848]
ENSMUSG00000041426	189.0	249.14474	177.99342	187.73631	122.44665	194.40129	169.9934	165.53291	155.49341	204.7237	163.33115	182.51315	213.15794	214.26973	168.5921	-0.020177364	0.10922146	0.004044533	-0.36361504	0.045679092	-0.18812847	-0.19469976	0.0	-0.06159067	0.046684742	-0.17753887	-0.0011405945	0.010053635	0.08905506	0.008066654	Hibch	3-hydroxyisobutyryl-Coenzyme A hydrolase [Source:MGI Symbol;Acc:MGI:1923792]
ENSMUSG00000089802	0.0	0.0	0.0	0.0	0.0	0.0	0.0	0.0	1.0	0.0	0.0	0.0	0.0	0.0	0.0	0.0	0.0	0.0	0.0	0.0	0.0	0.0	0.0	0.20047016	0.0	0.0	0.0	0.0	0.0	0.0	Gm16107	predicted gene 16107 [Source:MGI Symbol;Acc:MGI:3801820]
ENSMUSG00000043629	4.0	3.0	0.5	0.0	0.5	1.5	0.5	1.5	0.0	3.0	4.0	3.5	3.0	1.5	1.5	1.2219439	0.5377075	-0.7384065	-0.7384065	-0.7384065	-0.40169618	-0.7384065	0.018351972	-0.7384065	0.7584768	1.2751689	1.0987217	0.66360086	-0.26490274	0.0	1700019D03Rik	RIKEN cDNA 1700019D03 gene [Source:MGI Symbol;Acc:MGI:1914330]
ENSMUSG00000026100	0.0	0.0	0.0	0.0	0.0	0.0	0.0	0.0	0.0	0.0	0.0	0.0	0.0	0.0	0.0	0.0	0.0	0.0	0.0	0.0	0.0	0.0	0.0	0.0	0.0	0.0	0.0	0.0	0.0	0.0	Mstn	myostatin [Source:MGI Symbol;Acc:MGI:95691]
ENSMUSG00000089334	0.0	0.0	0.0	0.0	0.0	0.0	0.0	0.0	0.0	0.0	0.0	0.0	0.0	0.0	0.0	0.0	0.0	0.0	0.0	0.0	0.0	0.0	0.0	0.0	0.0	0.0	0.0	0.0	0.0	0.0	SNORA17	Small nucleolar RNA SNORA17 [Source:RFAM;Acc:RF00560]
ENSMUSG00000060715	0.0	0.0	0.0	0.0	0.0	0.36486486	0.0	0.0	0.0	0.0	0.32894737	0.0	0.0	0.0	0.0	0.0	0.0	0.0	0.0	0.0	0.0	0.0	0.0	0.0	0.0	0.0	0.0	0.0	0.0	0.0	1700019A02Rik	RIKEN cDNA 1700019A02 gene [Source:MGI Symbol;Acc:MGI:1916647]
ENSMUSG00000026098	63.16883	70.35526	61.894737	114.99999	54.31579	101.81579	66.42105	48.146664	45.17105	92.31579	107.10526	99.0	52.0	81.99999	60.0	-0.118843555	-0.23259687	-0.037455082	0.41174698	0.35540485	0.36123085	-0.06803036	-0.2991748	-0.36253786	0.38009167	0.69612646	0.5987954	-0.54285	0.18575859	0.0	Pms1	postmeiotic segregation increased 1 (S. cerevisiae) [Source:MGI Symbol;Acc:MGI:1202302]
ENSMUSG00000026097	549.1184	664.7368	520.0	827.0394	363.8816	761.4605	598.7105	445.3158	456.0	655.40784	605.2763	614.5921	589.5	589.4474	460.2105	-0.032177925	-0.02571106	0.0	0.22490215	0.0662632	0.2308712	0.0709486	-0.123021126	-0.060141563	0.17466831	0.16152382	0.19975662	-0.07310963	-0.0017414093	-0.09390831	Ormdl1	ORM1-like 1 (S. cerevisiae) [Source:MGI Symbol;Acc:MGI:2181669]
ENSMUSG00000026096	57.857937	69.7515	47.344917	98.24911	45.76316	60.76316	50.21225	54.93421	57.0	69.548874	69.378586	63.402935	50.07597	55.336174	61.54934	-0.13663578	-0.13612509	-0.31515646	0.29353523	0.2171259	-0.27455616	-0.36272573	0.0	0.081931114	0.0804472	0.17856503	0.0648222	-0.48833752	-0.27273655	0.14568663	Osgepl1	O-sialoglycoprotein endopeptidase-like 1 [Source:MGI Symbol;Acc:MGI:1919335]
ENSMUSG00000026095	1316.0343	1593.9467	1182.6165	1661.0134	822.68427	1403.8035	1293.9987	1057.8154	1121.9343	1412.057	1317.1007	1282.9797	1416.8619	1348.02	1126.3984	0.0	0.0072078705	-0.04343033	0.002108574	0.014303207	-0.11545849	-0.045975685	-0.103663445	0.009911537	0.05317211	0.05439377	0.03272438	-0.036803246	-0.037163734	-0.031386375	Asnsd1	asparagine synthetase domain containing 1 [Source:MGI Symbol;Acc:MGI:1917646]
ENSMUSG00000096141	0.8333334	0.0	0.1491228	0.0	0.0	2.0	1.0	0.0	1.0	0.0	0.0	0.13157895	1.0	0.0	0.0	0.0	0.0	0.0	0.0	0.0	0.75174785	0.0	0.0	0.20047016	0.0	0.0	0.0	0.0	0.0	0.0	Dnahc7a	dynein, axonemal, heavy chain 7A [Source:MGI Symbol;Acc:MGI:2685838]
ENSMUSG00000092657	0.0	0.0	0.0	0.5	0.0	0.0	0.0	0.0	0.0	0.0	0.0	0.0	0.0	0.0	0.0	0.0	0.0	0.0	0.0	0.0	0.0	0.0	0.0	0.0	0.0	0.0	0.0	0.0	0.0	0.0	AC122925.1
ENSMUSG00000026094	796.7855	951.3373	679.9999	1620.3033	745.8843	1364.5789	611.63837	573.4474	514.9737	1059.9998	1058.8287	968.9342	616.0	615.1317	439.00003	0.013433456	0.0	-0.104439735	0.70367527	0.6102829	0.5810232	-0.3896942	-0.24965096	-0.37613964	0.37680435	0.47686386	0.36506367	-0.50113297	-0.4316721	-0.65344334	Stk17b	serine/threonine kinase 17b (apoptosis-inducing) [Source:MGI Symbol;Acc:MGI:2138162]
ENSMUSG00000042807	8.578947	3.0	0.0	2.1447368	2.0	0.7631579	4.565789	0.0	5.0	1.0	3.0	3.0	3.4078946	4.0	3.0	1.4626131	-0.32242393	-1.5985379	-0.8711456	0.05390191	-1.5985379	0.5310619	-1.5985379	0.9238603	-1.5985379	0.0	0.0161978	-0.012612462	0.29000342	0.13986862	Hecw2	HECT, C2 and WW domain containing E3 ubiquitin protein ligase 2 [Source:MGI Symbol;Acc:MGI:2685817]
ENSMUSG00000087949	0.0	0.0	0.0	0.0	0.0	0.0	0.0	0.0	0.0	0.0	0.0	0.0	0.0	0.0	0.0	0.0	0.0	0.0	0.0	0.0	0.0	0.0	0.0	0.0	0.0	0.0	0.0	0.0	0.0	0.0	U1	U1 spliceosomal RNA [Source:RFAM;Acc:RF00003]
ENSMUSG00000094013	0.0	0.0984375	0.0	0.0	0.0	0.0	0.0	0.09866667	0.0	0.0	0.57578015	0.0	0.0	0.09852941	0.19210526	0.0	0.0	0.0	0.0	0.0	0.0	0.0	0.0	0.0	0.0	0.0	0.0	0.0	0.0	0.0	U6	U6 spliceosomal RNA [Source:RFAM;Acc:RF00026]
ENSMUSG00000025983	1.4473684	0.0	0.0	3.0	1.0	0.0	0.0	2.0	4.0	3.0	0.0	3.5394738	0.0	0.0	1.0	0.34033847	-0.15344395	-0.15344395	1.0581102	0.49899596	-0.15344395	-0.15344395	1.0183522	2.0470262	1.3434393	-0.15344395	1.6998641	-0.15344395	-0.15344395	0.0	Ccdc150	coiled-coil domain containing 150 [Source:MGI Symbol;Acc:MGI:1925266]
ENSMUSG00000041303	287.2239	356.98523	264.09045	447.09348	211.13158	309.94336	298.5658	251.22266	251.3158	353.331	318.0606	289.93423	290.1818	308.9044	264.797	-0.04448986	0.0	-0.05484867	0.26015282	0.20356655	-0.14326286	-0.010231018	-0.026252747	0.0029554367	0.20592594	0.15586185	0.03848362	-0.17301369	-0.011313438	0.03131485	Gtf3c3	general transcription factor IIIC, polypeptide 3 [Source:MGI Symbol;Acc:MGI:2138383]
ENSMUSG00000073678	1558.971	1825.9606	1503.8584	2919.2253	1187.0199	2097.5	1519.5067	1285.4148	1340.6908	2061.9998	2187.5066	1768.5978	1569.2703	1875.0925	1373.0989	-0.05885887	-0.09999561	0.0	0.5123739	0.2399807	0.16061592	-0.117464066	-0.12577343	-0.036356926	0.29616165	0.48305988	0.19257641	-0.19266415	0.13570023	-0.048923492	Pgap1	post-GPI attachment to proteins 1 [Source:MGI Symbol;Acc:MGI:2443342]
ENSMUSG00000052331	733.9545	830.4591	705.5059	1695.2622	714.6052	1353.2802	732.19763	599.4677	548.5132	1029.8887	1058.724	866.4803	788.1514	784.7925	670.28955	-0.053751945	-0.14473248	0.0	0.82023525	0.59979343	0.6203432	-0.078825	-0.13431549	-0.23379707	0.38654423	0.5280371	0.25514698	-0.094275475	-0.028941154	0.008435249	Ankrd44	ankyrin repeat domain 44 [Source:MGI Symbol;Acc:MGI:3045243]
ENSMUSG00000089245	0.0	0.0	0.0	0.0	0.0	0.0	0.0	0.0	0.0	0.0	0.0	0.0	0.0	0.0	0.0	0.0	0.0	0.0	0.0	0.0	0.0	0.0	0.0	0.0	0.0	0.0	0.0	0.0	0.0	0.0	AC151572.1
ENSMUSG00000025982	4400.163	5254.7725	4065.4417	5850.0513	2666.856	5006.1694	4558.1294	3773.9326	3870.77	4532.7837	4292.105	4143.374	4610.8794	5177.5947	3892.972	0.0033607483	-0.009767532	0.0	0.08049393	-0.026967049	-0.01909256	0.032629967	-0.006682396	0.05854416	-0.0022287369	0.020713806	-0.013967514	-0.072460175	0.16627598	0.019768715	Sf3b1	splicing factor 3b, subunit 1 [Source:MGI Symbol;Acc:MGI:1932339]
ENSMUSG00000025981	561.0871	679.0	467.5768	289.44666	127.0	241.5	588.13153	417.04285	477.9342	237.6579	187.0	215.0	561.3157	588.9473	460.9079	0.15223694	0.15822506	0.0	-1.1364489	-1.2990694	-1.2725668	0.19853687	-0.06434631	0.16094398	-1.135531	-1.379724	-1.1622281	0.009519577	0.15034199	0.061584473	Coq10b	coenzyme Q10 homolog B (S. cerevisiae) [Source:MGI Symbol;Acc:MGI:1915126]
ENSMUSG00000025980	3688.597	4403.1284	3209.5222	3095.0178	1494.2249	2803.27	3588.7258	2888.7031	3046.2312	2931.8494	2590.5383	2663.6685	3912.5408	4074.6453	3182.3826	0.08992958	0.076187134	0.0	-0.49695396	-0.52165604	-0.51463413	0.02871418	-0.051275253	0.05400276	-0.28976154	-0.36666584	-0.3103056	0.03165722	0.16172218	0.07005787	Hspd1	heat shock protein 1 (chaperonin) [Source:MGI Symbol;Acc:MGI:96242]
ENSMUSG00000073676	1551.1848	2005.6573	1436.9646	1336.904	768.4101	1425.205	1585.4728	1382.027	1353.9471	1306.1451	1251.3776	1258.8164	1734.3851	1694.3237	1381.6324	-4.377365E-4	0.10106754	0.0	-0.54867077	-0.32177067	-0.3312416	0.009490013	0.044423103	0.04348278	-0.29692268	-0.25706673	-0.23231792	0.017310143	0.055091858	0.025658607	Hspe1	heat shock protein 1 (chaperonin 10) [Source:MGI Symbol;Acc:MGI:104680]
ENSMUSG00000089670	43.842106	53.5	36.5	53.5	30.5	54.18421	46.0	43.5	32.5	44.0	34.0	43.0	52.5	50.0	35.0	-0.018023014	0.0	-0.17165947	-0.06455994	0.15055847	0.0789299	0.029678822	0.1821208	-0.2097807	-0.061266422	-0.33158016	0.02341938	0.09867191	0.09977865	-0.14989138	Gm16581	predicted gene 16581 [Source:MGI Symbol;Acc:MGI:4415001]
ENSMUSG00000025979	882.02167	1084.7874	773.5641	955.8201	492.87933	899.3891	920.0046	683.9734	786.2914	800.79834	736.7203	767.2283	912.461	946.80194	705.96185	0.12812996	0.15745735	0.04962063	-0.08970356	-0.019360542	-0.05234146	0.16734219	-0.027298927	0.20249939	-0.059675217	-0.07834244	-0.0036058426	0.033773422	0.15856934	0.0	Mob4	MOB family member 4, phocein [Source:MGI Symbol;Acc:MGI:104899]
ENSMUSG00000061863	26.351173	28.166645	19.547626	16.470255	13.488109	18.476202	21.744045	17.74406	17.215366	17.928585	15.386924	15.342436	21.694044	23.742054	18.101202	0.35908556	0.18600702	0.03899622	-0.65267754	0.08499575	-0.36171603	0.060224056	0.0	-0.014965057	-0.24494982	-0.3638518	-0.35183144	-0.06478834	0.13685417	0.010397434	Gm6822	predicted pseudogene 6822 [Source:MGI Symbol;Acc:MGI:3644721]
ENSMUSG00000025978	26.368422	26.105263	32.81579	65.8421	26.460526	47.973686	27.0	25.999998	24.0	40.9863	54.868423	60.445206	32.0	27.368422	27.000002	-0.22724152	-0.510911	0.19912148	0.75919867	0.4698782	0.427588	-0.21470833	-0.03609562	-0.12289858	0.36065912	0.8831482	1.0389977	-0.09128666	-0.24534988	0.0	Rftn2	raftlin family member 2 [Source:MGI Symbol;Acc:MGI:1921263]
ENSMUSG00000097649	2.5	4.5657897	2.5	4.0	2.5	3.5	1.0	3.0	5.0	3.0	2.5	4.5	3.0	4.144737	2.0	-0.27682424	0.3229133	-0.16603982	0.06748903	0.41526532	0.0	-1.5591027	0.1976558	0.9632956	-0.06221938	-0.2235992	0.64059556	-0.15709531	0.38071907	-0.40565872	AC122223.1
ENSMUSG00000046994	221.89473	274.1579	195.0	151.6579	73.0	149.52632	237.77632	209.0	196.0	121.710526	96.0	122.0	246.0	232.0	202.0	0.0075592995	0.043492317	-0.06805754	-0.87525415	-0.90425825	-0.7705188	0.085674286	0.13263273	0.0686574	-0.9072914	-1.1479845	-0.7860117	0.013036728	0.0	0.065133095	Mars2	methionine-tRNA synthetase 2 (mitochondrial) [Source:MGI Symbol;Acc:MGI:2444136]
ENSMUSG00000025977	1.75	3.0	2.0	0.0	3.0	0.0	2.0	2.0	1.25	2.0	0.0	3.0	0.0	1.0000001	2.0	-0.14421558	0.3641932	0.15921402	-0.9119208	1.3254817	-0.9119208	0.026814818	0.2598753	-0.38952255	0.0	-0.9119208	0.70281494	-0.9119208	-0.9119208	0.24152315	Boll	bol, boule-like (Drosophila) [Source:MGI Symbol;Acc:MGI:1922638]
ENSMUSG00000089944	145.31667	192.76665	124.916664	169.86664	93.73334	173.16667	153.91666	146.09999	147.36665	171.99998	158.11665	150.05263	163.81665	156.9262	125.0	-0.059523106	0.07893324	-0.16697311	-0.16807938	0.0	-0.015164852	0.0018110275	0.15967846	0.20080662	0.13525534	0.11549091	0.05616808	-0.029946804	-0.0204463	-0.08370161	Gm8292	predicted gene 8292 [Source:MGI Symbol;Acc:MGI:3648460]
ENSMUSG00000038349	12.0	13.0	12.169014	47.0	18.0	47.0	12.0	11.0	7.0	28.0	23.342106	28.0	13.0	15.43421	16.0	-0.29128814	-0.44500995	-0.160326	1.3445795	0.9857638	1.4697359	-0.31290293	-0.20537353	-0.8287759	0.88267446	0.7218373	1.0005271	-0.31911635	0.0	0.3168428	Plcl1	phospholipase C-like 1 [Source:MGI Symbol;Acc:MGI:3036262]
ENSMUSG00000073674	299.49002	375.7422	285.7618	299.91635	166.89381	312.1905	320.4652	256.72214	259.8755	247.22336	218.70021	238.59671	356.0613	292.76617	271.33002	0.010854721	0.068891525	0.053944588	-0.32085133	-0.14063263	-0.13782883	0.08689976	0.0	0.046287537	-0.31426764	-0.38947344	-0.24765587	0.11716747	-0.09371281	0.061489105	Gm6644	predicted gene 6644 [Source:MGI Symbol;Acc:MGI:3644951]
ENSMUSG00000045336	0.0	0.0	0.0	0.0	0.0	0.0	0.0	0.0	0.0	0.0	0.0	0.0	0.0	0.0	0.0	0.0	0.0	0.0	0.0	0.0	0.0	0.0	0.0	0.0	0.0	0.0	0.0	0.0	0.0	0.0	Hsfy2	heat shock transcription factor, Y linked 2 [Source:MGI Symbol;Acc:MGI:1918316]
ENSMUSG00000038331	32.710526	35.0	40.0	77.17106	27.0	71.2	37.5	25.0	26.5	46.0	37.0	25.0	25.539474	25.0	42.144737	-0.1755209	-0.3471198	0.22550821	0.72902536	0.23977327	0.7379985	0.0	-0.351902	-0.23916388	0.26792812	0.05547428	-0.4939251	-0.6758528	-0.6351571	0.38317013	Satb2	special AT-rich sequence binding protein 2 [Source:MGI Symbol;Acc:MGI:2679336]
ENSMUSG00000087022	0.5	0.0	1.0	1.5	0.0	1.0	0.5	0.0	1.5	0.0	0.0	0.0	0.5	0.0	0.0	0.0	0.0	0.07113482	0.21155415	0.0	0.0	0.0	0.0	0.78543264	0.0	0.0	0.0	0.0	0.0	0.0	9130024F11Rik	RIKEN cDNA 9130024F11 gene [Source:MGI Symbol;Acc:MGI:1926150]
ENSMUSG00000094128	0.0	0.0	0.0	0.0	0.1	0.0	0.0	0.0	0.0	0.0	0.0	0.0	0.0	0.0	0.0	0.0	0.0	0.0	0.0	0.0	0.0	0.0	0.0	0.0	0.0	0.0	0.0	0.0	0.0	0.0	AC101777.1
ENSMUSG00000097519	9.0	6.0	7.0	8.776316	2.0	14.0	6.0	9.0	4.0	14.0	9.0	8.460526	5.0000005	8.0	5.0	0.25178552	-0.60237575	0.0	-0.11828256	-1.2260499	0.68061304	-0.35479164	0.46323133	-0.6780195	0.840786	0.3050108	0.23203087	-0.73951674	0.010051489	-0.40311766	AC161493.1
ENSMUSG00000038323	184.5	208.07895	161.5	268.4737	130.9079	223.44737	196.27632	146.39474	174.9342	248.5	234.51315	227.89474	207.6579	214.0	149.5	-0.06771183	-0.16340065	-0.149014	0.13968945	0.12930918	0.0	-6.1035156E-5	-0.19002295	0.09559965	0.31348372	0.33156157	0.306458	-0.040429115	0.07446909	-0.17809343	1700066M21Rik	RIKEN cDNA 1700066M21 gene [Source:MGI Symbol;Acc:MGI:1920717]
ENSMUSG00000048495	147.08553	211.8092	141.80922	153.30972	84.42253	156.88817	135.42105	136.61719	167.69736	117.93421	113.37499	120.17104	182.81075	175.6908	150.9079	0.0	0.2569108	0.058080196	-0.27396488	-0.10886574	-0.11552143	-0.14081812	0.10492897	0.42932415	-0.36710262	-0.3223281	-0.22214317	0.17039013	0.18457413	0.23010683	Tyw5	tRNA-yW synthesizing protein 5 [Source:MGI Symbol;Acc:MGI:1915986]
ENSMUSG00000025971	262.53305	386.80276	238.43259	263.9846	140.7434	281.1646	309.78955	238.56575	236.79602	227.7753	216.76973	210.54602	318.56458	275.91476	241.23022	8.535385E-5	0.28998566	-0.028047562	-0.3257184	-0.2072568	-0.10960102	0.21726036	0.07341862	0.091350555	-0.253232	-0.22302532	-0.24885511	0.13586712	0.0	0.0710907	9430016H08Rik	RIKEN cDNA 9430016H08 gene [Source:MGI Symbol;Acc:MGI:1915365]
ENSMUSG00000077776	0.0	0.0	0.0	0.0	0.0	0.0	0.0	0.0	0.0	0.0	0.0	0.0	0.0	0.0	0.0	0.0	0.0	0.0	0.0	0.0	0.0	0.0	0.0	0.0	0.0	0.0	0.0	0.0	0.0	0.0	SNORA17	Small nucleolar RNA SNORA17 [Source:RFAM;Acc:RF00560]
ENSMUSG00000088353	0.0	0.0	0.0	0.0	0.0	0.0	0.0	0.0	0.0	0.0	0.0	0.0	0.0	0.0	0.0	0.0	0.0	0.0	0.0	0.0	0.0	0.0	0.0	0.0	0.0	0.0	0.0	0.0	0.0	0.0	U1	U1 spliceosomal RNA [Source:RFAM;Acc:RF00003]
ENSMUSG00000038305	0.0	1.0	0.0	1.0	1.0	4.0394735	1.0	2.9868422	0.0	0.0	0.0	1.2894737	1.0	1.0	0.0	0.0	0.0	0.0	0.0	0.6524399	1.7659152	0.0	1.750417	0.0	0.0	0.0	0.3965555	0.0	0.0	0.0	Spats2l	spermatogenesis associated, serine-rich 2-like [Source:MGI Symbol;Acc:MGI:1914448]
ENSMUSG00000089176	0.0	0.0	0.0	0.0	0.0	0.0	0.0	0.0	0.0	0.0	0.0	0.0	0.0	0.0	0.0	0.0	0.0	0.0	0.0	0.0	0.0	0.0	0.0	0.0	0.0	0.0	0.0	0.0	0.0	0.0	snoU13	Small nucleolar RNA U13 [Source:RFAM;Acc:RF01210]
ENSMUSG00000091283	0.0	0.0	0.0	0.0	0.0	0.0	0.0	0.0	0.0	0.0	0.0	0.0	0.0	0.0	0.0	0.0	0.0	0.0	0.0	0.0	0.0	0.0	0.0	0.0	0.0	0.0	0.0	0.0	0.0	0.0	Gm17234	predicted gene 17234 [Source:MGI Symbol;Acc:MGI:4938061]
ENSMUSG00000054770	293.04572	354.80133	265.5592	389.4713	148.65132	346.73685	299.0	259.98682	238.2237	273.58554	231.18422	263.3972	315.2201	310.25214	240.51105	0.031308174	0.037994385	0.0	0.107940674	-0.25579596	0.065421104	0.0387125	0.07006645	-0.027380943	-0.11625576	-0.25754976	-0.053154945	-0.0067634583	0.04181385	-0.06062126	Kctd18	potassium channel tetramerisation domain containing 18 [Source:MGI Symbol;Acc:MGI:3603813]
ENSMUSG00000026039	127.80263	182.88814	134.5592	253.9671	109.29606	245.48686	151.89474	105.73597	134.39474	199.65132	161.04996	186.84207	128.29605	174.41035	113.82236	-0.3126788	-0.06483364	-0.1275711	0.34428644	0.15373468	0.42044687	-0.085139275	-0.3746848	0.0	0.2824564	0.074136734	0.30464602	-0.45042515	0.06408024	-0.28671885	Sgol2	shugoshin-like 2 (S. pombe) [Source:MGI Symbol;Acc:MGI:1098767]
ENSMUSG00000063558	7.9042397	15.0	9.894736	5.0	3.9999998	13.828947	9.0	11.0	12.0	5.0	11.0	2.9342103	22.815788	11.697369	15.0	-0.49367642	0.16138864	-0.058857203	-1.4881335	-0.78421354	0.10471392	-0.32799268	0.19457412	0.3487792	-1.2028046	0.036353588	-1.8539078	0.89235187	0.0	0.6236813	Aox1	aldehyde oxidase 1 [Source:MGI Symbol;Acc:MGI:88035]
ENSMUSG00000064294	1.0	0.0	0.0	0.0	0.0	0.0	0.0	0.0	0.0	0.0	0.0	0.0	0.0	0.0	0.0	0.0	0.0	0.0	0.0	0.0	0.0	0.0	0.0	0.0	0.0	0.0	0.0	0.0	0.0	0.0	Aox3	aldehyde oxidase 3 [Source:MGI Symbol;Acc:MGI:1918974]
ENSMUSG00000089275	0.0	0.0	0.0	0.0	0.0	0.0	0.0	0.0	0.0	0.0	0.0	0.0	0.0	0.0	0.0	0.0	0.0	0.0	0.0	0.0	0.0	0.0	0.0	0.0	0.0	0.0	0.0	0.0	0.0	0.0	SNORA17	Small nucleolar RNA SNORA17 [Source:RFAM;Acc:RF00560]
ENSMUSG00000038242	0.0	3.6381578	3.0	0.67105263	1.5	3.5	4.0	3.0	2.0	0.57575756	1.0	2.0	3.0	4.0	3.0	-1.4020073	0.15235221	0.25408995	-1.4020073	-0.1646049	0.15709531	0.53672826	0.3547511	-0.20153713	-1.4020073	-1.388432	-0.37223423	0.0	0.486534	0.3363992	Aox4	aldehyde oxidase 4 [Source:MGI Symbol;Acc:MGI:1919122]
ENSMUSG00000089822	0.0	1.3618422	0.0	0.0	0.5	0.5	0.0	0.0	0.93421054	0.0	0.0	0.0	0.0	0.0	0.0	0.0	0.13671097	0.0	0.0	0.0	0.0	0.0	0.0	0.10228972	0.0	0.0	0.0	0.0	0.0	0.0	Gm15759	predicted gene 15759 [Source:MGI Symbol;Acc:MGI:3783202]
ENSMUSG00000079554	2.0	0.0	1.0	0.0	0.0	0.0	1.0	1.0	0.0	1.1315789	1.0	1.4342105	1.0	0.0	1.0	0.96035033	0.0	0.07113482	0.0	0.0	0.0	0.0	0.17179602	0.0	0.09025799	0.013575357	0.55003005	0.0	0.0	0.15344395	Aox3l1	aldehyde oxidase 3-like 1 [Source:MGI Symbol;Acc:MGI:3529596]
ENSMUSG00000051223	5532.8423	6640.878	5008.6943	5436.726	2567.4583	4452.4336	5423.085	4549.19	4599.644	4275.5366	4001.628	3809.8855	5656.9395	5713.263	4512.9277	0.10086346	0.09501743	0.06806183	-0.25817776	-0.31472683	-0.42116547	0.050341606	0.02989769	0.074484825	-0.31948185	-0.31334496	-0.36798668	-0.010440826	0.075348854	0.0	Bzw1	basic leucine zipper and W2 domains 1 [Source:MGI Symbol;Acc:MGI:1914132]
ENSMUSG00000026034	1129.4868	1409.6681	1084.4606	1884.996	880.9735	1635.2819	1049.5552	943.7813	1028.0896	1458.2084	1386.9769	1492.6627	1039.0481	1382.7737	899.9571	-0.104418755	-0.05392933	-0.052324295	0.3007164	0.22917366	0.22085094	-0.2319231	-0.15211582	0.0	0.21568108	0.24508286	0.3672247	-0.36812878	0.115670204	-0.23906422	Clk1	CDC-like kinase 1 [Source:MGI Symbol;Acc:MGI:107403]
ENSMUSG00000026035	300.9539	383.32446	260.5263	333.794	148.78288	319.61948	276.81573	197.38155	237.89243	267.60532	272.54608	249.85526	284.34473	276.72522	215.79434	0.18434334	0.2641678	0.0870142	0.0	-0.13990164	0.062553406	0.042111397	-0.21276665	0.08522987	-0.03352213	0.09452534	-0.0146842	-0.04086399	-0.008554459	-0.10244894	Ppil3	peptidylprolyl isomerase (cyclophilin)-like 3 [Source:MGI Symbol;Acc:MGI:1917475]
ENSMUSG00000026036	391.64487	453.44928	364.12875	460.09232	216.79161	374.9467	362.71048	322.47784	299.91107	346.30484	352.65567	302.3654	412.04306	383.4528	300.47424	0.102306366	0.044503212	0.10799408	9.250641E-4	-0.05884075	-0.16915703	-0.030035973	0.033406258	-0.042585373	-0.12362671	0.004245758	-0.20152378	0.032250404	0.0	-0.086904526	Nif3l1	Ngg1 interacting factor 3-like 1 (S. pombe) [Source:MGI Symbol;Acc:MGI:1929485]
ENSMUSG00000026037	620.2799	769.999	620.0912	553.9886	272.45236	475.16864	598.9999	514.112	545.8027	483.36194	401.7766	454.3488	676.5204	657.9535	564.6576	0.05939102	0.10212898	0.16973591	-0.43743134	-0.4354353	-0.5336914	-0.012587547	0.0	0.11497021	-0.34885406	-0.5139103	-0.32030582	0.041298866	0.07264805	0.11694145	Orc2	origin recognition complex, subunit 2 [Source:MGI Symbol;Acc:MGI:1328306]
ENSMUSG00000094245	0.6799431	1.6578947	1.4868422	0.34210527	0.0	0.0	0.0	0.078947365	0.0	0.0	0.0	0.0	1.0131578	0.6052632	0.0	0.0	0.42050382	0.64338624	0.0	0.0	0.0	0.0	0.0	0.0	0.0	0.0	0.0	0.0	0.0	0.0	U6	U6 spliceosomal RNA [Source:RFAM;Acc:RF00026]
ENSMUSG00000085054	4.5	11.052631	8.5	9.0	4.7236843	5.0	7.0	5.5	5.2105265	5.0	4.5	9.513158	12.109824	9.842106	5.5	-0.61581516	0.4113791	0.4125073	0.050426245	0.14626193	-0.67241454	0.0	-0.11486292	-0.16419101	-0.5122416	-0.5625899	0.53360724	0.66906047	0.44141793	-0.13321471	Gm15834	predicted gene 15834 [Source:MGI Symbol;Acc:MGI:3802168]
ENSMUSG00000038174	228.30264	307.5	240.5	365.88156	149.5	263.5526	207.0	167.5	204.0	310.6177	250.5	235.0	204.3	256.0	236.84283	-0.09338713	0.06705284	0.09248686	0.2532835	-0.012099743	-0.09484625	-0.25631857	-0.32872772	-0.015645504	0.3023758	0.093700886	0.017748833	-0.3969512	0.0	0.15268898	Fam126b	family with sequence similarity 126, member B [Source:MGI Symbol;Acc:MGI:1098784]
ENSMUSG00000026032	699.4999	940.96515	630.49994	650.592	329.28946	667.02637	690.99994	534.329	573.8815	569.99994	466.81564	556.4564	756.0526	742.6316	564.9999	0.114979744	0.27359867	0.07593727	-0.323349	-0.2798977	-0.16220284	0.07572746	-0.06217003	0.06952858	-0.22881126	-0.41526604	-0.14565182	0.08383751	0.12949371	0.0	Ndufb3	NADH dehydrogenase (ubiquinone) 1 beta subcomplex 3 [Source:MGI Symbol;Acc:MGI:1913745]
ENSMUSG00000059647	201.00851	253.52452	165.8078	230.1185	114.4342	223.12807	184.25139	151.07697	161.8872	189.89438	186.19922	197.50786	209.32283	217.83798	157.3966	0.08483219	0.1505022	-0.08212805	-0.053806305	-0.03581667	0.026844978	-0.062363625	-0.115695	0.012684345	-0.04565668	0.027647972	0.12890863	0.0	0.12902212	-0.07492638	Gm10068	predicted gene 10068 [Source:MGI Symbol;Acc:MGI:3704187]
ENSMUSG00000047528	2.7631578	1.0	1.1513158	0.0	0.0	0.0	0.0	0.0	0.0	0.0	0.0	0.0	0.0	1.3815789	1.0	1.4266683	0.0	0.27441838	0.0	0.0	0.0	0.0	0.0	0.0	0.0	0.0	0.0	0.0	0.35485926	0.15344395	Als2cr12	amyotrophic lateral sclerosis 2 (juvenile) chromosome region, candidate 12 (human) [Source:MGI Symbol;Acc:MGI:1918359]
ENSMUSG00000026031	990.40814	1310.6094	1022.8094	2395.958	1016.6381	1877.146	992.1275	906.70245	854.6301	1933.5669	1853.5719	1752.1722	1083.9752	1052.0541	824.95636	-0.13494396	0.0	0.0222826	0.8058052	0.5948572	0.5788994	-0.15405655	-0.050891876	-0.10754681	0.78179646	0.8224945	0.7575283	-0.14801216	-0.1196394	-0.20555592	Cflar	CASP8 and FADD-like apoptosis regulator [Source:MGI Symbol;Acc:MGI:1336166]
ENSMUSG00000026029	1187.7107	1613.7555	1130.3776	1740.053	832.7108	1593.6351	1161.1052	1028.3668	966.52734	1389.7653	1306.1753	1336.3004	1268.5461	1388.9979	986.83014	-0.15405178	0.018987656	-0.11464596	0.063137054	0.025741577	0.061483383	-0.20835114	-0.1504345	-0.21123314	0.024175644	0.036337852	0.08543205	-0.20236492	0.0	-0.22826767	Casp8	caspase 8 [Source:MGI Symbol;Acc:MGI:1261423]
ENSMUSG00000026028	1136.7631	1281.0	1067.6244	1680.969	730.71045	1414.9205	1139.6177	952.3548	970.0	1230.4877	1163.9211	1066.5657	1251.8602	1222.3026	998.6041	-0.011244774	-0.108104706	0.009012222	0.21935844	0.04328537	0.0959425	-0.029240608	-0.05515957	0.0	0.054624557	0.076042175	-0.033780098	-0.015407562	0.021615982	-0.005097389	Trak2	trafficking protein, kinesin binding 2 [Source:MGI Symbol;Acc:MGI:1918077]
ENSMUSG00000026027	368.7763	419.35364	330.9737	494.83563	230.19739	443.57803	322.19388	325.4474	254.94737	359.39474	319.17877	292.8816	391.00006	387.91113	265.0	0.058882713	-0.024894714	0.013637543	0.14932728	0.071097374	0.11672211	-0.1575489	0.09000683	-0.23354435	-0.026723862	-0.09627342	-0.2041235	0.0	0.060053825	-0.22477722	Stradb	STE20-related kinase adaptor beta [Source:MGI Symbol;Acc:MGI:2144047]
ENSMUSG00000047383	0.0	0.0	0.0	0.0	0.0	0.0	0.0	0.0	0.0	0.0	0.0	0.0	0.0	0.0	0.0	0.0	0.0	0.0	0.0	0.0	0.0	0.0	0.0	0.0	0.0	0.0	0.0	0.0	0.0	0.0	Als2cr11	amyotrophic lateral sclerosis 2 (juvenile) chromosome region, candidate 11 (human) [Source:MGI Symbol;Acc:MGI:1920713]
ENSMUSG00000072295	0.0	0.0	0.0	0.0	0.0	0.0	0.0	0.0	0.0	0.0	0.0	0.0	0.0	0.0	1.0	0.0	0.0	0.0	0.0	0.0	0.0	0.0	0.0	0.0	0.0	0.0	0.0	0.0	0.0	0.15344395	Als2cr11	amyotrophic lateral sclerosis 2 (juvenile) chromosome region, candidate 11 (human) [Source:MGI Symbol;Acc:MGI:1920713]
ENSMUSG00000077616	0.0	0.0	0.0	0.0	0.0	0.0	0.0	0.0	0.0	0.0	0.0	0.0	0.0	0.0	0.0	0.0	0.0	0.0	0.0	0.0	0.0	0.0	0.0	0.0	0.0	0.0	0.0	0.0	0.0	0.0	SNORA17	Small nucleolar RNA SNORA17 [Source:RFAM;Acc:RF00560]
ENSMUSG00000038079	280.16476	347.99362	255.77626	351.3488	162.7697	366.9737	272.36667	213.87367	229.9341	314.51328	243.90785	291.55942	327.4872	296.09885	259.30908	0.0	0.04358673	-0.020607948	-0.007129669	-0.09135342	0.18079853	-0.062339783	-0.17807055	-0.044935226	0.11841583	-0.14671421	0.12693787	0.08185768	0.007994652	0.08149147	Tmem237	transmembrane protein 237 [Source:MGI Symbol;Acc:MGI:2138365]
ENSMUSG00000097573	8.5	4.5	9.467105	3.8421054	5.3223686	11.848683	10.116777	9.493421	8.017544	8.785088	7.868421	5.8508773	6.493421	9.868423	10.271931	-0.016695023	-1.2034317	0.24954987	-1.4960194	0.0	0.25389457	0.2129054	0.35421586	0.13912225	-0.01753068	-0.074858665	-0.48608208	-0.54848456	0.12685275	0.44957137	AC133162.1
ENSMUSG00000079550	19.5	29.0	18.220001	30.5	12.5	30.684212	21.697369	13.0	13.999999	24.0	24.421053	26.5	24.0	17.486843	18.5	-0.13243103	0.1709485	-0.11959791	0.17914534	-0.08188772	0.31298876	0.0	-0.50594807	-0.37035894	0.11869955	0.24544525	0.37950993	0.023823261	-0.36144447	-0.015286446	Mpp4	membrane protein, palmitoylated 4 (MAGUK p55 subfamily member 4) [Source:MGI Symbol;Acc:MGI:2386681]
ENSMUSG00000026024	738.8925	747.0712	586.101	1239.9275	569.9696	1081.6755	716.5518	568.1428	576.9202	965.2426	935.74146	819.3081	700.30707	632.12506	616.7462	0.06590748	-0.1874094	-0.15752316	0.47896862	0.38351822	0.40713692	0.0	-0.10175705	-0.05096531	0.4030056	0.45987892	0.28437233	-0.15477467	-0.23105526	-0.0016860962	Als2	amyotrophic lateral sclerosis 2 (juvenile) [Source:MGI Symbol;Acc:MGI:1921268]
ENSMUSG00000026023	24.993422	41.875	34.236847	32.592545	11.473684	24.644735	24.447367	31.761492	22.13158	15.907895	21.137981	24.731493	38.80263	34.32237	37.564728	-0.054223537	0.42111826	0.5105624	-0.0049886703	-0.48535395	-0.28309536	-0.10770798	0.5029521	0.010454178	-0.75445867	-0.24270916	0.0	0.43707705	0.33156776	0.7267003	Cdk15	cyclin-dependent kinase 15 [Source:MGI Symbol;Acc:MGI:3583944]
ENSMUSG00000041075	510.6842	652.5731	457.01315	1001.98145	404.44736	821.00006	627.1711	461.0	424.60526	891.6814	778.0	764.8407	674.52844	568.97534	481.21054	-0.25814247	-0.17363358	-0.30755424	0.3804512	0.09746742	0.21820545	0.016670227	-0.19436169	-0.28433228	0.49752426	0.402421	0.39400768	0.0	-0.17401695	-0.15081215	Fzd7	frizzled homolog 7 (Drosophila) [Source:MGI Symbol;Acc:MGI:108570]
ENSMUSG00000097819	43.0	35.0	26.723684	19.0	4.4444447	16.0	40.0	30.0	27.0	20.0	13.0	11.0	33.0	30.026316	32.0	0.57543325	0.009252548	0.0	-0.9366627	-2.006739	-1.0594342	0.4494815	0.2675047	0.14417553	-0.577333	-1.097167	-1.3219771	0.05025673	-0.014485359	0.3422618	AC132574.1
ENSMUSG00000047361	0.0	0.0	0.0	0.0	0.0	0.118421055	0.0	1.0526316	0.0	0.0	0.0	0.0	0.32894737	0.0	0.0	0.0	0.0	0.0	0.0	0.0	0.0	0.0	0.24579668	0.0	0.0	0.0	0.0	0.0	0.0	0.0	Gm973	predicted gene 973 [Source:MGI Symbol;Acc:MGI:2685819]
ENSMUSG00000089276	0.0	0.0	0.0	0.0	0.0	0.0	0.0	0.0	0.0	0.0	0.0	0.0	0.0	0.0	0.0	0.0	0.0	0.0	0.0	0.0	0.0	0.0	0.0	0.0	0.0	0.0	0.0	0.0	0.0	0.0	7SK	7SK RNA [Source:RFAM;Acc:RF00100]
ENSMUSG00000026021	994.9735	1198.4705	914.72363	1442.79	737.94727	1243.7369	1037.605	861.0267	879.3751	1117.9602	1099.8945	1025.9608	1044.737	1064.6145	813.342	-0.038912773	-0.039647102	-0.04944992	0.16346073	0.22203636	0.07443619	0.0	-0.03606701	0.023028374	0.080797195	0.15894794	0.07475567	-0.11180782	-0.013120651	-0.1366148	Sumo1	SMT3 suppressor of mif two 3 homolog 1 (yeast) [Source:MGI Symbol;Acc:MGI:1197010]
ENSMUSG00000026020	891.5256	1290.2566	928.19415	555.5799	322.98688	602.86664	969.0453	786.0788	847.5526	566.6184	569.2304	584.6449	1031.4121	1184.5402	921.7537	-0.02984333	0.23426723	0.13909149	-1.0458841	-0.80255413	-0.80288315	0.06882954	0.0	0.13730335	-0.732172	-0.62388134	-0.56913567	0.03712368	0.30832672	0.21135521	Nop58	NOP58 ribonucleoprotein homolog (yeast) [Source:MGI Symbol;Acc:MGI:1933184]
ENSMUSG00000077345	0.0	0.35526314	0.0	0.0	0.0	0.0	0.0	1.0	0.0	0.0	0.0	0.0	0.0	0.0	0.0	0.0	0.0	0.0	0.0	0.0	0.0	0.0	0.17179602	0.0	0.0	0.0	0.0	0.0	0.0	0.0	Snord70	small nucleolar RNA, C/D box 70 [Source:MGI Symbol;Acc:MGI:3819553]
ENSMUSG00000077358	0.0	0.2631579	1.6842105	0.43421054	0.0	0.0	1.6343861	2.4078946	0.065789476	0.0	0.57894737	0.9868421	0.4868421	0.0	1.1184211	0.0	0.0	0.82320726	0.0	0.0	0.0	0.6474844	1.4395683	0.0	0.0	0.0	0.010664344	0.0	0.0	0.3149075	SNORD70	Small nucleolar RNA SNORD70 [Source:RFAM;Acc:RF00575]
ENSMUSG00000089512	0.0	0.0	0.80263156	0.0	0.0	0.0	0.0	0.57894737	0.0	0.0	0.0	0.0	0.0	0.9736842	0.0	0.0	0.0	0.0	0.0	0.0	0.0	0.0	0.0	0.0	0.0	0.0	0.0	0.0	0.0	0.0	SNORD11B	Small nucleolar RNA SNORD11B [Source:RFAM;Acc:RF01192]
ENSMUSG00000089093	0.0	1.0394737	0.0	0.0	0.0	0.0	0.0	0.0	0.0	0.0	0.0	0.0	0.0	0.0	0.0	0.0	0.0	0.0	0.0	0.0	0.0	0.0	0.0	0.0	0.0	0.0	0.0	0.0	0.0	0.0	Snord11	small nucleolar RNA, C/D box 11 [Source:MGI Symbol;Acc:MGI:3819516]
ENSMUSG00000067336	226.3778	217.70755	231.79631	604.7871	250.68713	424.15793	231.40509	183.13156	179.41405	374.11786	414.35913	282.0078	207.12354	221.24315	213.4277	-0.10810852	-0.4336481	0.03680086	0.9758282	0.7311363	0.58915806	-0.09803486	-0.20251465	-0.20342827	0.56822205	0.8172655	0.27831745	-0.37965488	-0.21301746	0.0	Bmpr2	bone morphogenetic protein receptor, type II (serine/threonine kinase) [Source:MGI Symbol;Acc:MGI:1095407]
ENSMUSG00000041040	803.35126	1024.0856	808.0393	1323.2693	529.54987	1086.0	734.0513	696.9332	673.9867	825.64044	828.0	738.9474	742.2369	715.0	704.0	-0.0026388168	0.07839584	0.11654091	0.3836069	0.088186264	0.2236805	-0.15440369	0.0037965775	-0.015829086	-0.011585236	0.09418678	-0.053774834	-0.2600956	-0.24253559	0.0	Fam117b	family with sequence similarity 117, member B [Source:MGI Symbol;Acc:MGI:1920000]
ENSMUSG00000026018	2.0	4.0	0.0	2.5526314	1.0	1.75	1.2631578	2.0	2.3026316	2.0	1.1710527	1.0	0.0	1.6842105	1.0	0.31973654	1.0505377	-0.6406138	0.33796316	0.011826098	-0.08151108	-0.36484322	0.5311823	0.76313996	0.271307	-0.3992324	-0.6108406	-0.6406138	0.0	-0.48716986	Ica1l	islet cell autoantigen 1-like [Source:MGI Symbol;Acc:MGI:1917625]
ENSMUSG00000026019	468.0528	590.80255	463.84216	471.09015	216.59212	519.1642	526.8399	429.0683	430.30872	437.316	433.02643	408.3618	510.24225	526.2352	447.35526	0.0	0.06680679	0.0977478	-0.32442665	-0.4196005	-0.05908203	0.14907932	0.08598232	0.118821144	-0.1464243	-0.05899048	-0.1274004	-0.01879406	0.09722805	0.12784386	Wdr12	WD repeat domain 12 [Source:MGI Symbol;Acc:MGI:1927241]
ENSMUSG00000026017	45.842102	30.763159	33.0	50.776318	21.75	38.18421	38.93421	25.31579	33.07895	49.88158	39.855263	33.39237	38.93421	43.940792	33.07237	0.27795267	-0.5667157	-0.08546972	0.09167671	-0.105615616	-0.19434643	0.020703316	-0.3672371	0.047312737	0.35135746	0.12927485	-0.10977888	-0.100987434	0.14503145	0.0	Carf	calcium response factor [Source:MGI Symbol;Acc:MGI:2182269]
ENSMUSG00000082609	231.20277	245.54208	189.02829	262.51355	132.50381	251.12854	226.85399	183.9452	178.6319	240.00725	253.83014	209.70746	225.81157	229.74883	175.74724	0.11103487	-0.071352005	-0.06873703	-0.039490223	0.0	0.021699905	0.062025547	-0.007401943	-0.021014214	0.1165247	0.29896498	0.03967762	-0.06630993	0.030124664	-0.09152794	Gm15464	predicted gene 15464 [Source:MGI Symbol;Acc:MGI:3646025]
ENSMUSG00000073664	282.0	336.5	329.23352	817.8421	258.48685	532.329	286.2091	232.80263	304.2763	516.1579	571.829	515.75	310.78702	358.0	292.6184	-0.3341999	-0.34848785	0.0	0.8681679	0.23228455	0.3738203	-0.33444118	-0.39934254	0.0156059265	0.48948765	0.73891354	0.60619926	-0.33727455	-0.06174469	-0.08778095	Nbeal1	neurobeachin like 1 [Source:MGI Symbol;Acc:MGI:2444343]
ENSMUSG00000049439	750.20624	876.8841	679.01886	809.97314	405.17102	666.73145	662.77075	558.8963	562.03937	633.86444	573.1535	552.2104	747.2571	729.86194	607.8202	0.19666672	0.15256691	0.16361523	-0.026504517	0.0	-0.18211746	-0.0037250519	-0.016593933	0.020170212	-0.094875336	-0.13847351	-0.17597961	0.047678947	0.085193634	0.086117744	Cyp20a1	cytochrome P450, family 20, subfamily a, polypeptide 1 [Source:MGI Symbol;Acc:MGI:1925201]
ENSMUSG00000026782	496.7763	622.85956	469.82492	794.7829	343.0658	611.921	481.4605	400.67545	400.46494	615.9473	620.09064	566.04553	499.2403	545.53064	418.4737	-0.05711174	0.0	-0.026800156	0.28709412	0.10086727	0.035035133	-0.12390518	-0.15582752	-0.12791157	0.20466995	0.31599617	0.20063305	-0.19327831	0.00614357	-0.1114769	Abi2	abl-interactor 2 [Source:MGI Symbol;Acc:MGI:106913]
ENSMUSG00000026014	231.30287	254.32864	248.23683	636.35583	254.14935	394.07947	226.9669	189.69478	172.853	338.14545	352.16446	310.39227	233.62358	245.93105	179.86667	-0.016661644	-0.14894962	0.19605732	1.1096306	0.81132126	0.5434389	-0.06557751	-0.091319084	-0.19677925	0.48276997	0.6430292	0.4770708	-0.14556456	0.0	-0.1864233	Raph1	Ras association (RalGDS/AF-6) and pleckstrin homology domains 1 [Source:MGI Symbol;Acc:MGI:1924550]
ENSMUSG00000081562	22.317623	29.232176	20.051281	18.97217	9.213153	16.184546	22.480085	22.713339	21.413145	17.620686	17.00438	16.55129	24.48048	26.692312	17.918983	0.04370451	0.1638794	0.0	-0.5243528	-0.54062223	-0.62846446	0.03255415	0.2805066	0.22413778	-0.34563828	-0.2953472	-0.3181119	0.03384781	0.2301364	-0.07989645	Gm11575	predicted gene 11575 [Source:MGI Symbol;Acc:MGI:3649592]
ENSMUSG00000084400	0.0	0.0	0.0	0.0	0.0	0.0	0.0	0.0	0.0	1.0	0.0	2.0	0.0	0.0	0.0	0.0	0.0	0.0	0.0	0.0	0.0	0.0	0.0	0.0	0.0	0.0	1.0297731	0.0	0.0	0.0	Gm11576	predicted gene 11576 [Source:MGI Symbol;Acc:MGI:3649593]
ENSMUSG00000082160	0.43421054	0.16891892	0.0	0.70394737	0.5	0.5	0.5	0.0	0.5	0.5	1.0	0.9276316	0.5	0.0	0.0	0.0	0.0	0.0	0.0	0.0	0.0	0.0	0.0	0.0	0.0	0.013575357	0.0	0.0	0.0	0.0	Gm11578	predicted gene 11578 [Source:MGI Symbol;Acc:MGI:3650505]
ENSMUSG00000088973	0.0	0.0	0.0	0.0	0.0	0.0	0.0	0.0	0.0	0.0	0.0	0.0	0.0	0.0	0.0	0.0	0.0	0.0	0.0	0.0	0.0	0.0	0.0	0.0	0.0	0.0	0.0	0.0	0.0	0.0	AL683804.1
ENSMUSG00000084151	0.0	0.2631579	0.0	0.0	0.0	0.0	0.0	0.0	0.0	0.0	0.0	0.0	0.0	0.0	0.0	0.0	0.0	0.0	0.0	0.0	0.0	0.0	0.0	0.0	0.0	0.0	0.0	0.0	0.0	0.0	Gm11577	predicted gene 11577 [Source:MGI Symbol;Acc:MGI:3650975]
ENSMUSG00000082209	5207.965	6200.699	4530.125	3943.1167	2017.2595	3648.1604	5020.5264	4115.785	4243.0933	3429.0479	3090.6858	3139.2427	5348.268	5162.903	4251.384	0.104953766	0.08746624	0.0145692825	-0.630188	-0.5712795	-0.61719894	0.03045845	-0.023152351	0.049469948	-0.5463877	-0.594614	-0.5559263	0.0	0.020607948	0.0052604675	Eif4a-ps4	eukaryotic translation initiation factor 4A, pseudogene 4 [Source:MGI Symbol;Acc:MGI:1195958]
ENSMUSG00000026012	2528.9456	2818.399	2130.5256	6797.471	2968.8672	5448.0674	2390.441	1632.6304	1904.6815	4871.946	4996.5337	4326.6436	2288.6262	2158.5688	2083.1863	0.086649895	-0.026208878	-0.049892426	1.1793537	1.0101166	0.9852562	-0.016223907	-0.33324242	-0.08221626	0.98418236	1.1222668	0.9307852	-0.20070934	-0.21362019	0.0	Cd28	CD28 antigen [Source:MGI Symbol;Acc:MGI:88327]
ENSMUSG00000086795	2.0	2.0	0.0	10.762982	4.7894735	6.0	3.9210527	1.0	0.8933333	2.0	9.999249	5.76	2.0	0.0	0.25	0.04842955	-0.22076929	-0.9119208	2.1426768	2.000386	1.4247894	0.9980558	-0.74012476	-0.87418014	0.0	2.4234746	1.6439211	-0.09487593	-0.9119208	-0.9119208	Gm11579	predicted gene 11579 [Source:MGI Symbol;Acc:MGI:3650510]
ENSMUSG00000085965	3.3289473	2.5253892	0.97368425	5.6401753	3.197193	9.131578	3.8289473	1.4203216	1.1842105	4.3157897	3.5921054	3.9859154	2.8289473	0.9859155	2.0	0.0	-0.6677592	-1.6627556	0.4269153	0.63382924	1.2471956	0.1802671	-1.0174026	-1.2510206	0.32612884	0.16298878	0.3292681	-0.37810612	-1.6954163	-0.5419724	2310016D23Rik	RIKEN cDNA 2310016D23 gene [Source:MGI Symbol;Acc:MGI:1923693]
ENSMUSG00000083118	0.0	0.96052635	0.0	0.0	1.0263158	0.0	0.0	0.0	0.0	1.0	0.0	0.0	0.0	0.0	1.0	0.0	0.0	0.0	0.0	0.6899146	0.0	0.0	0.0	0.0	0.0	0.0	0.0	0.0	0.0	0.15344395	Gm11609	predicted gene 11609 [Source:MGI Symbol;Acc:MGI:3694969]
ENSMUSG00000083355	0.0	0.0	0.0	0.0	0.0	0.0	0.0	0.0	0.0	0.0	0.0	0.0	0.0	0.0	0.0	0.0	0.0	0.0	0.0	0.0	0.0	0.0	0.0	0.0	0.0	0.0	0.0	0.0	0.0	0.0	Gm11581	predicted gene 11581 [Source:MGI Symbol;Acc:MGI:3652083]
ENSMUSG00000026011	2.0	0.0	3.0	0.0	0.0	1.0	0.0	0.0	2.0	0.0	0.0	0.0	1.0	2.0	0.0	0.96035033	0.0	1.6560973	0.0	0.0	0.0	0.0	0.0	1.2004702	0.0	0.0	0.0	0.0	0.8885413	0.0	Ctla4	cytotoxic T-lymphocyte-associated protein 4 [Source:MGI Symbol;Acc:MGI:88556]
ENSMUSG00000081382	446.24332	585.0025	401.2794	573.76855	342.99927	591.03046	480.91705	397.85156	385.28375	548.27686	528.6758	505.3422	513.9012	490.8837	423.21692	-0.08634281	0.03507042	-0.12878227	-0.057463646	0.22612095	0.11045647	0.0	-0.04049778	-0.05813217	0.16230106	0.21143436	0.16250992	-0.025988579	-0.020601273	0.030317307	Rpl18-ps1	ribosomal protein L18, pseudogene 1 [Source:MGI Symbol;Acc:MGI:98018]
ENSMUSG00000080800	0.0	0.0	0.0	0.0	0.0	0.0	0.7763158	0.0	0.0	0.0	0.0	0.0	0.0	0.0	0.0	0.0	0.0	0.0	0.0	0.0	0.0	0.0	0.0	0.0	0.0	0.0	0.0	0.0	0.0	0.0	Gm11582	predicted gene 11582 [Source:MGI Symbol;Acc:MGI:3652084]
ENSMUSG00000026009	5.0	4.0	0.0	12.0	6.0	6.0	0.0	1.0	4.013158	4.0	6.0	11.0	2.0	2.0	4.0	0.12883425	-0.46229255	-2.153444	1.05811	1.0839584	0.18326616	-2.153444	-1.981648	0.05176401	-0.24152327	0.44509387	1.3357608	-1.3363992	-1.2649028	0.0	Icos	inducible T cell co-stimulator [Source:MGI Symbol;Acc:MGI:1858745]
ENSMUSG00000082804	6.242854	8.636106	8.111107	7.991662	3.2249992	12.1583395	7.4894695	6.4166636	7.7249947	9.458477	7.0999956	7.1999965	11.935721	8.366663	6.042854	-0.25106335	-0.05208707	0.23741412	-0.22853208	-0.51188064	0.5020027	-0.010020256	0.0	0.2963848	0.29990935	-0.012225866	0.024150133	0.5406394	0.09957433	-0.10494518	Rpl17-ps1	ribosomal protein L17, pseudogene 1 [Source:MGI Symbol;Acc:MGI:3652107]
ENSMUSG00000082661	0.0	0.0	0.0	0.0	0.0	0.0	0.0	0.0	0.0	0.0	0.0	0.0	0.0	0.0	0.0	0.0	0.0	0.0	0.0	0.0	0.0	0.0	0.0	0.0	0.0	0.0	0.0	0.0	0.0	0.0	Gm11590	predicted gene 11590 [Source:MGI Symbol;Acc:MGI:3652106]
ENSMUSG00000080785	0.0	1.7368422	1.0	0.0	0.0	0.0	0.0	0.0	2.0	0.0	0.0	1.0	0.18421052	3.0	1.0	0.0	0.48761815	0.07113482	0.0	0.0	0.0	0.0	0.0	1.2004702	0.0	0.0	0.029773176	0.0	1.4735037	0.15344395	Gm11591	predicted gene 11591 [Source:MGI Symbol;Acc:MGI:3652105]
ENSMUSG00000085248	0.0	0.0	0.0	0.0	0.0	0.0	0.0	0.0	0.0	0.0	0.0	0.0	0.0	0.0	0.0	0.0	0.0	0.0	0.0	0.0	0.0	0.0	0.0	0.0	0.0	0.0	0.0	0.0	0.0	0.0	Gm11587	predicted gene 11587 [Source:MGI Symbol;Acc:MGI:3652110]
ENSMUSG00000085447	0.0	0.0	0.0	0.0	0.0	0.0	0.0	0.0	0.0	0.0	0.0	0.0	0.0	0.0	0.0	0.0	0.0	0.0	0.0	0.0	0.0	0.0	0.0	0.0	0.0	0.0	0.0	0.0	0.0	0.0	9530026F06Rik	RIKEN cDNA 9530026F06 gene [Source:MGI Symbol;Acc:MGI:1924591]
ENSMUSG00000086408	0.0	0.0	0.0	0.0	0.0	0.0	0.0	0.0	0.0	0.0	0.0	0.0	0.0	0.0	0.0	0.0	0.0	0.0	0.0	0.0	0.0	0.0	0.0	0.0	0.0	0.0	0.0	0.0	0.0	0.0	Gm11588	predicted gene 11588 [Source:MGI Symbol;Acc:MGI:3650951]
ENSMUSG00000089546	0.0	0.0	0.0	0.0	0.0	0.0	0.0	0.0	0.0	0.0	0.0	0.0	0.0	0.0	0.0	0.0	0.0	0.0	0.0	0.0	0.0	0.0	0.0	0.0	0.0	0.0	0.0	0.0	0.0	0.0	U6	U6 spliceosomal RNA [Source:RFAM;Acc:RF00026]
ENSMUSG00000086009	0.0	0.0	0.0	0.0	0.0	0.0	0.0	0.0	0.0	0.0	0.0	0.0	0.0	0.0	0.0	0.0	0.0	0.0	0.0	0.0	0.0	0.0	0.0	0.0	0.0	0.0	0.0	0.0	0.0	0.0	4930587A21Rik	RIKEN cDNA 4930587A21 gene [Source:MGI Symbol;Acc:MGI:1923146]
ENSMUSG00000052062	20.0	14.697369	11.828947	34.5	16.0	29.578947	21.0	24.0	11.0	16.0	18.18421	25.756578	24.0	26.0	18.0	-0.04877472	-0.76241565	-0.6956687	0.40406275	0.3213868	0.30719328	0.0	0.42570543	-0.6711514	-0.41913247	-0.13286352	0.38558912	0.070953846	0.2579279	-0.007684231	Pard3b	par-3 partitioning defective 3 homolog B (C. elegans) [Source:MGI Symbol;Acc:MGI:1919301]
ENSMUSG00000085842	0.0	0.3026316	0.0	0.5	0.0	0.42105263	0.0	0.0	0.0	0.0	0.0	0.24342105	0.0	0.0	0.0	0.0	0.0	0.0	0.0	0.0	0.0	0.0	0.0	0.0	0.0	0.0	0.0	0.0	0.0	0.0	4930448K12Rik	RIKEN cDNA 4930448K12 gene [Source:MGI Symbol;Acc:MGI:1921911]
ENSMUSG00000085019	0.0	0.0	0.0	0.0	0.0	0.0	0.0	0.0	0.0	0.0	0.0	0.0	0.0	0.0	0.0	0.0	0.0	0.0	0.0	0.0	0.0	0.0	0.0	0.0	0.0	0.0	0.0	0.0	0.0	0.0	Gm12747	predicted gene 12747 [Source:MGI Symbol;Acc:MGI:3650411]
ENSMUSG00000085400	0.0	0.0	0.0	0.0	0.0	0.0	0.0	0.0	0.0	0.0	0.0	0.0	0.0	0.0	0.0	0.0	0.0	0.0	0.0	0.0	0.0	0.0	0.0	0.0	0.0	0.0	0.0	0.0	0.0	0.0	Gm11610	predicted gene 11610 [Source:MGI Symbol;Acc:MGI:3651159]
ENSMUSG00000081950	0.0	0.0	0.0	0.0	0.0	0.0	0.0	0.0	0.0	0.0	0.0	0.0	0.0	0.0	0.0	0.0	0.0	0.0	0.0	0.0	0.0	0.0	0.0	0.0	0.0	0.0	0.0	0.0	0.0	0.0	Gm11600	predicted gene 11600 [Source:MGI Symbol;Acc:MGI:3651838]
ENSMUSG00000084333	197.0536	270.2164	189.35472	139.16165	78.585495	157.18686	203.823	180.79906	176.23456	128.23322	118.62881	119.12936	234.2062	197.45125	189.49524	0.0	0.18632841	0.053287506	-0.8355851	-0.63416386	-0.53470993	0.027113914	0.08724451	0.07902861	-0.6682477	-0.6789088	-0.65663624	0.105885506	-0.068900585	0.13666725	Gm11599	predicted gene 11599 [Source:MGI Symbol;Acc:MGI:3651840]
ENSMUSG00000025969	4971.0903	5371.897	4768.139	8819.02	3948.2314	7155.3813	5318.2925	4906.335	4147.4897	6947.0503	6594.3076	5970.0825	5918.504	5314.5156	4769.656	-0.13341713	-0.2907467	-0.08276844	0.35988045	0.2263174	0.18344688	-0.05763054	0.05911255	-0.15462112	0.300992	0.32746696	0.20019436	-0.02505207	-0.108849525	0.0	Nrp2	neuropilin 2 [Source:MGI Symbol;Acc:MGI:1100492]
ENSMUSG00000040865	720.3421	877.0	729.5	1202.579	546.9605	901.909	763.2105	662.5527	646.8026	984.25494	918.7895	812.7369	796.2237	803.6711	667.0921	-0.09079933	-0.07610321	0.03821087	0.31481934	0.2040453	0.024898529	-0.029014587	0.0	-0.0060358047	0.311121	0.31347847	0.15272999	-0.08961296	-0.004685402	-0.0085020065	Ino80d	INO80 complex subunit D [Source:MGI Symbol;Acc:MGI:3027003]
ENSMUSG00000088953	0.0	0.0	0.0	0.0	0.0	0.0	0.0	0.0	0.0	0.0	0.0	0.0	0.0	0.0	0.0	0.0	0.0	0.0	0.0	0.0	0.0	0.0	0.0	0.0	0.0	0.0	0.0	0.0	0.0	0.0	SNORA17	Small nucleolar RNA SNORA17 [Source:RFAM;Acc:RF00560]
ENSMUSG00000081617	0.0	0.0	0.0	0.0	0.0	0.0	0.0	0.0	0.0	0.0	0.0	0.0	0.0	0.0	0.0	0.0	0.0	0.0	0.0	0.0	0.0	0.0	0.0	0.0	0.0	0.0	0.0	0.0	0.0	0.0	Gm11601	predicted gene 11601 [Source:MGI Symbol;Acc:MGI:3650301]
ENSMUSG00000081429	0.0	0.25	1.0	1.0	0.0	0.0	0.0	0.9605263	0.0	0.0	0.0	0.0	0.0	0.0	0.0	0.0	0.0	0.07113482	0.0	0.0	0.0	0.0	0.11369305	0.0	0.0	0.0	0.0	0.0	0.0	0.0	Gm11603	predicted gene 11603 [Source:MGI Symbol;Acc:MGI:3652266]
ENSMUSG00000084799	7.7212276	6.675607	4.77917	8.731114	35.276314	12.091912	8.711094	3.5808444	7.2066536	9.349816	7.4640236	6.8390713	3.5422182	12.415217	5.147841	0.0	-0.47913003	-0.5812857	-0.15642309	2.8838873	0.4385376	0.15240884	-0.89708495	0.14061904	0.22767806	0.004348278	-0.10560703	-1.2674828	0.6133983	-0.39176917	Gm11602	predicted gene 11602 [Source:MGI Symbol;Acc:MGI:3651861]
ENSMUSG00000025968	1696.9392	1930.9369	1487.9169	1747.2153	794.1135	1575.8219	1622.1531	1341.4374	1337.2205	1516.3037	1344.2107	1218.7722	1745.3914	1745.1437	1434.7648	0.103577614	0.020744324	0.024721146	-0.18805885	-0.29985046	-0.21185589	0.016937256	-0.024131775	0.0	-0.10722828	-0.17937279	-0.3045063	8.878708E-4	0.07217884	0.05455017	Ndufs1	NADH dehydrogenase (ubiquinone) Fe-S protein 1 [Source:MGI Symbol;Acc:MGI:2443241]
ENSMUSG00000025967	5268.428	6569.2495	4740.396	6146.6143	3315.8643	5928.678	5458.118	4324.533	4394.7593	5732.2354	5823.4106	5051.4546	5764.473	5397.6064	4301.2026	0.013489723	0.062646866	-0.028090477	-0.097849846	0.037591934	-0.024774551	0.042905807	-0.059892654	-0.007979393	0.08678532	0.21120644	0.022238731	0.0	-0.02337265	-0.08604908	Eef1b2	eukaryotic translation elongation factor 1 beta 2 [Source:MGI Symbol;Acc:MGI:1929520]
ENSMUSG00000064612	4.120677	2.2435088	0.0	0.39473686	0.90789473	1.0921053	2.1973684	2.6274333	0.5131579	1.2236842	0.6052632	1.3947368	1.7631578	0.36842105	1.1578948	1.6382835	0.49196008	-0.3649483	-0.3649483	0.14808854	-0.3649483	0.7095642	1.2005019	-0.3649483	-0.16179629	-0.3649483	0.14481774	0.27025822	-0.3649483	0.0	SNORD51	Small nucleolar RNA SNORD51 [Source:RFAM;Acc:RF00280]
ENSMUSG00000064602	3.6842105	4.692456	4.5526314	2.4736843	0.0	5.5240355	3.4144738	4.078947	2.276316	1.6315789	1.8275439	0.43236843	5.1315784	6.657895	4.519737	0.0	0.07978892	0.4161296	-0.9084527	-1.8417058	0.3757646	-0.13130689	0.3582871	-0.4545349	-1.2235162	-0.9582244	-1.8417058	0.33474183	0.7819016	0.48797703	Snora41	small nucleolar RNA, H/ACA box 41 [Source:MGI Symbol;Acc:MGI:3819505]
ENSMUSG00000046856	0.0	0.0	0.0	0.0	0.0	0.17105263	0.0	0.0	0.0	0.0	0.0	0.0	0.0	0.0	0.0	0.0	0.0	0.0	0.0	0.0	0.0	0.0	0.0	0.0	0.0	0.0	0.0	0.0	0.0	0.0	Gpr1	G protein-coupled receptor 1 [Source:MGI Symbol;Acc:MGI:2385324]
ENSMUSG00000086730	0.0	0.0	0.0	0.0	0.0	0.0	0.0	0.0	0.0	0.0	0.0	0.0	0.0	0.0	0.0	0.0	0.0	0.0	0.0	0.0	0.0	0.0	0.0	0.0	0.0	0.0	0.0	0.0	0.0	0.0	Gm11607	predicted gene 11607 [Source:MGI Symbol;Acc:MGI:3651341]
ENSMUSG00000087561	0.0	0.0	0.0	0.0	0.0	0.0	0.0	0.0	0.0	0.0	0.0	0.0	0.0	0.0	0.0	0.0	0.0	0.0	0.0	0.0	0.0	0.0	0.0	0.0	0.0	0.0	0.0	0.0	0.0	0.0	Gm11608	predicted gene 11608 [Source:MGI Symbol;Acc:MGI:3651337]
ENSMUSG00000092705	0.0	0.0	0.0	0.0	0.0	0.0	0.0	0.0	0.0	0.0	0.0	0.0	0.0	0.0	0.0	0.0	0.0	0.0	0.0	0.0	0.0	0.0	0.0	0.0	0.0	0.0	0.0	0.0	0.0	0.0	AL669947.1
ENSMUSG00000027520	0.0	0.0	0.0	0.0	0.0	0.0	0.0	0.0	0.0	0.0	0.0	0.0	1.0	0.0	0.0	0.0	0.0	0.0	0.0	0.0	0.0	0.0	0.0	0.0	0.0	0.0	0.0	0.0	0.0	0.0	Zdbf2	zinc finger, DBF-type containing 2 [Source:MGI Symbol;Acc:MGI:1921134]
ENSMUSG00000094214	0.0	0.0	0.0	0.0	0.0	0.0	0.0	0.0	0.0	0.0	0.0	0.0	0.0	0.0	0.0	0.0	0.0	0.0	0.0	0.0	0.0	0.0	0.0	0.0	0.0	0.0	0.0	0.0	0.0	0.0	U6	U6 spliceosomal RNA [Source:RFAM;Acc:RF00026]
ENSMUSG00000083039	0.0	0.0	0.0	0.0	0.0	0.0	0.0	0.0	0.0	0.0	0.0	0.0	0.0	0.0	0.0	0.0	0.0	0.0	0.0	0.0	0.0	0.0	0.0	0.0	0.0	0.0	0.0	0.0	0.0	0.0	Gm11606	predicted gene 11606 [Source:MGI Symbol;Acc:MGI:3649658]
ENSMUSG00000081643	503.48846	616.095	433.71393	448.22162	238.37787	423.63715	495.29114	442.9562	437.39417	393.6996	352.5118	358.06042	568.3131	505.71164	467.8735	0.065452576	0.08744812	-0.038977623	-0.43605232	-0.32116604	-0.39227867	0.020155907	0.09210396	0.102547646	-0.33784008	-0.3956089	-0.3568802	0.09687519	0.0	0.15270615	Gm11605	predicted gene 11605 [Source:MGI Symbol;Acc:MGI:3651339]
ENSMUSG00000025964	9.0	10.236842	5.0	2.0	1.0	3.5789473	5.0	7.0	4.0	2.0	0.0	0.0	6.302632	2.0	3.0	1.3918687	1.3084439	0.6546563	-1.1118149	-1.0859666	-0.14712346	0.5222572	1.2407445	0.46206367	-0.82648575	-1.7384065	-1.7384065	0.7345928	-0.84986526	0.0	Adam23	a disintegrin and metallopeptidase domain 23 [Source:MGI Symbol;Acc:MGI:1345162]
ENSMUSG00000087823	0.0	0.0	0.0	0.0	0.0	0.0	0.0	0.0	0.0	0.0	0.0	0.0	0.0	0.0	0.0	0.0	0.0	0.0	0.0	0.0	0.0	0.0	0.0	0.0	0.0	0.0	0.0	0.0	0.0	0.0	U6	U6 spliceosomal RNA [Source:RFAM;Acc:RF00026]
ENSMUSG00000069085	1.0	0.0	0.0	0.0	0.0	0.0	0.0	0.0	0.0	1.0	0.0	0.0	0.0	0.0	0.0	0.0	0.0	0.0	0.0	0.0	0.0	0.0	0.0	0.0	0.0	0.0	0.0	0.0	0.0	0.0	Dytn	dystrotelin [Source:MGI Symbol;Acc:MGI:2685061]
ENSMUSG00000083066	0.0	0.0	0.0	0.0	0.0	0.0	0.0	0.0	0.0	0.0	0.0	0.0	0.0	0.0	0.0	0.0	0.0	0.0	0.0	0.0	0.0	0.0	0.0	0.0	0.0	0.0	0.0	0.0	0.0	0.0	Gm12748	predicted gene 12748 [Source:MGI Symbol;Acc:MGI:3652128]
ENSMUSG00000025963	0.0	0.0	0.0	0.0	0.0	0.0	0.0	1.0	0.6447368	0.0	0.0	0.0	0.0	0.0	0.0	0.0	0.0	0.0	0.0	0.0	0.0	0.0	0.17179602	0.0	0.0	0.0	0.0	0.0	0.0	0.0	Mdh1b	malate dehydrogenase 1B, NAD (soluble) [Source:MGI Symbol;Acc:MGI:1923918]
ENSMUSG00000025962	429.52197	483.67548	325.0764	420.03943	201.06578	392.507	395.15793	346.57898	403.2236	365.56842	361.48248	359.70618	473.62277	448.02545	343.7895	0.14191723	0.04402542	-0.14925194	-0.22404861	-0.26105785	-0.19669914	0.0	0.04381466	0.29088497	-0.13910294	-0.053664207	-0.04457283	0.13961792	0.13095665	0.013804436	Fastkd2	FAST kinase domains 2 [Source:MGI Symbol;Acc:MGI:1922869]
ENSMUSG00000025961	2.0	0.0	0.0	1.0	0.0	1.0	0.0	0.0	0.0	1.5263158	0.0	0.0	0.0	1.0	1.0	0.96035033	0.0	0.0	0.0	0.0	0.0	0.0	0.0	0.0	0.5219743	0.0	0.0	0.0	0.0	0.15344395	4933402D24Rik	RIKEN cDNA 4933402D24 gene [Source:MGI Symbol;Acc:MGI:1921676]
ENSMUSG00000080817	0.0	0.0	0.0	0.0	0.0	0.0	0.0	0.0	0.0	0.0	0.0	0.0	0.0	0.0	0.0	0.0	0.0	0.0	0.0	0.0	0.0	0.0	0.0	0.0	0.0	0.0	0.0	0.0	0.0	0.0	Gm13751	predicted gene 13751 [Source:MGI Symbol;Acc:MGI:3650600]
ENSMUSG00000082373	0.0	0.0	0.0	0.0	0.0	0.0	0.0	0.0	0.0	0.0	0.0	0.0	0.0	0.0	0.0	0.0	0.0	0.0	0.0	0.0	0.0	0.0	0.0	0.0	0.0	0.0	0.0	0.0	0.0	0.0	Gm13754	predicted gene 13754 [Source:MGI Symbol;Acc:MGI:3651213]
ENSMUSG00000044689	0.0	0.0	0.0	0.0	0.0	1.495	0.0	0.0	0.0	0.0	0.0	0.0	0.0	0.0	0.0	0.0	0.0	0.0	0.0	0.0	0.33189335	0.0	0.0	0.0	0.0	0.0	0.0	0.0	0.0	0.0	Gm13749	predicted gene 13749 [Source:MGI Symbol;Acc:MGI:3649721]
ENSMUSG00000025959	246.88158	280.7105	197.4079	325.44095	123.80263	257.5658	289.8947	228.5	172.80263	320.5	301.0395	271.0	359.2895	286.3355	199.0	-0.064817905	-0.14875269	-0.27667284	0.0	-0.36850548	-0.2122984	0.1452775	0.03500223	-0.3393922	0.2632575	0.27454042	0.13907862	0.3332038	0.077260494	-0.18277502	Klf7	Kruppel-like factor 7 (ubiquitous) [Source:MGI Symbol;Acc:MGI:1935151]
ENSMUSG00000097272	65.5	80.5	47.0	103.5	30.0	79.5	86.0	61.5	57.5	104.5	91.5	85.0	103.5	87.0	60.0	-0.120536804	-0.092241764	-0.48858643	0.20576859	-0.5549798	-0.04967928	0.25068998	0.0	-0.06834984	0.5049696	0.41496515	0.3248539	0.39622164	0.21717453	-0.053975582	AL645646.1
ENSMUSG00000086836	1.7894738	0.0	0.039473683	0.04605263	0.0	0.0	0.07894737	0.0	2.0394735	0.0	0.065789476	0.0	0.0	0.05921053	0.75	0.79988575	0.0	0.0	0.0	0.0	0.0	0.0	0.0	1.2286669	0.0	0.0	0.0	0.0	0.0	0.0	Gm13748	predicted gene 13748 [Source:MGI Symbol;Acc:MGI:3702115]
ENSMUSG00000086721	12.656749	13.198415	4.967857	5.7261896	5.517857	7.270926	9.996192	12.319489	10.656252	9.125441	6.5690465	7.2873006	10.442462	8.7	6.844444	0.52037024	0.3116293	-0.7180567	-0.9576478	0.014733076	-0.48792815	0.15829921	0.69285154	0.5122833	0.0	-0.37255573	-0.20665717	0.099619865	-0.092258215	-0.1734376	Gm13750	predicted gene 13750 [Source:MGI Symbol;Acc:MGI:3650598]
ENSMUSG00000093228	0.0	0.0	0.0	0.0	0.0	0.0	0.0	0.0	0.0	0.0	0.0	0.0	0.0	0.0	0.0	0.0	0.0	0.0	0.0	0.0	0.0	0.0	0.0	0.0	0.0	0.0	0.0	0.0	0.0	0.0	AC167197.1
ENSMUSG00000025958	611.87646	801.0658	655.1119	1466.1841	616.5132	1195.8094	615.8816	526.2698	641.5684	1069.2031	1087.3489	989.1053	638.40796	707.87714	572.24335	-0.20928478	-0.089803696	0.0	0.7177105	0.4936962	0.5487871	-0.22148705	-0.21527767	0.09919739	0.5475092	0.67344284	0.55302143	-0.29135227	-0.07083607	-0.11280346	Creb1	cAMP responsive element binding protein 1 [Source:MGI Symbol;Acc:MGI:88494]
ENSMUSG00000025956	247.94736	276.0	219.0	375.64474	186.0	377.7237	245.0	193.0	201.9342	272.6668	285.00003	273.5395	278.0921	238.6579	253.6842	-0.022223473	-0.13678789	-0.09054184	0.24335337	0.25513506	0.37647104	-0.06109047	-0.1722107	-0.078252316	0.0664525	0.23193026	0.18891478	0.0	-0.14912224	0.2038703	Mettl21a	methyltransferase like 21A [Source:MGI Symbol;Acc:MGI:1914349]
ENSMUSG00000087213	23.434214	31.35526	15.480264	22.690788	15.236842	31.677631	25.453947	19.401314	29.657896	27.01974	23.25658	24.710527	40.18421	34.552628	19.625	-0.09765816	0.0532341	-0.5850601	-0.47792625	-0.026620865	0.12858725	0.0	-0.15867424	0.48226166	0.059309483	-0.055410385	0.04827404	0.5370488	0.39071178	-0.16048813	2810408I11Rik	RIKEN cDNA 2810408I11 gene [Source:MGI Symbol;Acc:MGI:1917191]
ENSMUSG00000070871	343.39795	358.65158	301.43195	301.97256	120.77633	267.86182	306.7303	250.89474	273.375	213.99997	199.25964	215.31577	264.49585	307.84323	235.48305	0.35116386	0.14466667	0.27389908	-0.1680584	-0.46429014	-0.2158308	0.16663837	0.10981083	0.26228428	-0.37953615	-0.3808427	-0.25284052	-0.16877747	0.12166977	0.0	Ccnyl1	cyclin Y-like 1 [Source:MGI Symbol;Acc:MGI:2138614]
ENSMUSG00000045005	244.0	303.0	202.0	374.0	174.0	366.97183	252.0	207.0	180.0	308.7237	287.0	273.0	290.85526	278.0	232.0	-0.116395	-0.07315731	-0.27813625	0.16600323	0.087901115	0.26379108	-0.0914669	-0.14219952	-0.31515932	0.17461109	0.17099953	0.115047455	-0.0062799454	0.0	0.0039424896	Fzd5	frizzled homolog 5 (Drosophila) [Source:MGI Symbol;Acc:MGI:108571]
ENSMUSG00000051344	1281.8026	1299.3024	1065.3158	2041.2343	848.9342	1664.7301	1383.408	1128.4684	1015.9474	1749.0231	1755.7894	1465.7394	1467.9948	1362.9803	1173.7244	-0.066013336	-0.31564903	-0.22212124	0.27149582	0.0316267	0.10249901	0.022424698	-0.038375854	-0.16124153	0.33393288	0.44115734	0.19686413	-0.013646126	-0.04923153	0.0	Plekhm3	pleckstrin homology domain containing, family M, member 3 [Source:MGI Symbol;Acc:MGI:2443627]
ENSMUSG00000097264	0.0	1.0	0.0	0.0	0.0	0.0	0.0	0.0	0.0	0.0	0.0	0.6315789	0.0	0.0	0.0	0.0	0.0	0.0	0.0	0.0	0.0	0.0	0.0	0.0	0.0	0.0	0.0	0.0	0.0	0.0	Rpl31-ps24	ribosomal protein L31, pseudogene 24 [Source:MGI Symbol;Acc:MGI:3648658]
ENSMUSG00000084416	1468.412	1871.9158	1343.9836	1604.5437	899.66595	1624.3037	1489.3547	1260.8352	1257.7643	1461.6407	1385.7144	1427.7395	1512.3347	1535.758	1259.873	0.014705658	0.095765114	-0.002251625	-0.19114685	0.0	-0.048332214	0.013521194	0.0062742233	0.031430244	-0.040391922	-0.015696526	0.04360485	-0.0860796	0.007590294	-0.013178825	Rpl10a-ps1	ribosomal protein L10A, pseudogene 1 [Source:MGI Symbol;Acc:MGI:3705885]
ENSMUSG00000077471	0.0	0.0	0.0	0.0	0.0	0.0	0.0	0.0	0.0	0.0	0.0	0.0	0.10526316	0.0	0.0	0.0	0.0	0.0	0.0	0.0	0.0	0.0	0.0	0.0	0.0	0.0	0.0	0.0	0.0	0.0	U1	U1 spliceosomal RNA [Source:RFAM;Acc:RF00003]
ENSMUSG00000025955	0.5	1.5	1.0	0.0	1.0	0.0	1.0	2.0	1.0	0.0	2.0	0.0	0.0	1.0	0.0	0.0	0.27611405	0.07113482	0.0	0.6524399	0.0	0.0	1.1717961	0.20047016	0.0	1.0135753	0.0	0.0	0.0	0.0	Akr1cl	aldo-keto reductase family 1, member C-like [Source:MGI Symbol;Acc:MGI:1918111]
ENSMUSG00000090042	0.5	0.5	0.0	0.0	0.0	0.0	0.0	0.0	0.0	0.0	0.0	0.0	0.0	0.0	0.0	0.0	0.0	0.0	0.0	0.0	0.0	0.0	0.0	0.0	0.0	0.0	0.0	0.0	0.0	0.0	Gm8550	predicted gene 8550 [Source:MGI Symbol;Acc:MGI:3779803]
ENSMUSG00000070870	0.0	0.0	0.0	0.0	0.0	0.0	0.0	0.0	0.0	0.0	0.0	0.0	0.0	0.0	0.0	0.0	0.0	0.0	0.0	0.0	0.0	0.0	0.0	0.0	0.0	0.0	0.0	0.0	0.0	0.0	Cryge	crystallin, gamma E [Source:MGI Symbol;Acc:MGI:88525]
ENSMUSG00000067299	0.0	0.0	0.0	0.0	0.0	0.0	0.0	0.0	0.0	0.0	0.0	0.0	0.0	0.0	0.0	0.0	0.0	0.0	0.0	0.0	0.0	0.0	0.0	0.0	0.0	0.0	0.0	0.0	0.0	0.0	Crygd	crystallin, gamma D [Source:MGI Symbol;Acc:MGI:88524]
ENSMUSG00000025952	0.0	0.0	0.0	0.0	0.0	0.0	0.0	0.0	0.0	0.0	0.0	0.0	0.0	0.0	0.0	0.0	0.0	0.0	0.0	0.0	0.0	0.0	0.0	0.0	0.0	0.0	0.0	0.0	0.0	0.0	Crygc	crystallin, gamma C [Source:MGI Symbol;Acc:MGI:88523]
ENSMUSG00000073658	0.0	0.0	0.0	0.0	0.0	0.0	0.0	0.0	0.0	0.0	0.0	0.0	0.0	0.0	0.0	0.0	0.0	0.0	0.0	0.0	0.0	0.0	0.0	0.0	0.0	0.0	0.0	0.0	0.0	0.0	Crygb	crystallin, gamma B [Source:MGI Symbol;Acc:MGI:88522]
ENSMUSG00000044429	0.0	0.5	0.0	1.4210527	0.5	0.0	0.0	0.0	0.5	0.0	0.0	0.0	1.0131578	0.0	0.0	0.0	0.0	0.0	0.13355178	0.0	0.0	0.0	0.0	0.0	0.0	0.0	0.0	0.0	0.0	0.0	Cryga	crystallin, gamma A [Source:MGI Symbol;Acc:MGI:88521]
ENSMUSG00000044816	19.13158	18.013159	4.605263	15.578948	4.5	5.0	12.276316	3.4473684	12.7894745	12.736842	11.236842	13.0	25.855263	7.236842	10.75	0.6385257	0.28242207	-1.3052905	0.008408785	-0.757344	-1.506033	-0.023167372	-1.6224173	0.29764628	0.003147602	-0.07596874	0.15050411	0.9297221	-0.8358073	0.0	D630023F18Rik	RIKEN cDNA D630023F18 gene [Source:MGI Symbol;Acc:MGI:2138198]
ENSMUSG00000025950	4310.748	5055.925	3797.7383	6940.6523	3363.359	6074.2744	4675.302	4128.7925	3618.1924	7611.9453	7295.043	6457.4517	5075.6416	5099.2686	3836.891	-0.14922714	-0.18838882	-0.22124004	0.20414734	0.18482685	0.13694382	-0.053720474	0.0	-0.16177654	0.6226702	0.66297626	0.50322247	-0.05688095	0.021315575	-0.12413406	Idh1	isocitrate dehydrogenase 1 (NADP+), soluble [Source:MGI Symbol;Acc:MGI:96413]
ENSMUSG00000025949	453.73682	469.42166	420.17102	1177.8529	512.99335	864.4853	476.37094	416.5114	375.18518	1028.0409	1090.8351	806.92194	492.4941	602.36865	419.2368	-0.08794594	-0.30811596	-0.08804035	0.9545269	0.78122807	0.63343716	-0.039330482	0.0	-0.122078896	1.0435944	1.2307844	0.81204987	-0.11300087	0.24903584	-0.008942604	Pikfyve	phosphoinositide kinase, FYVE finger containing [Source:MGI Symbol;Acc:MGI:1335106]
ENSMUSG00000025946	0.0	0.0	0.0	0.0	0.0	0.0	0.0	0.0	0.0	0.0	0.0	0.0	0.0	0.0	0.0	0.0	0.0	0.0	0.0	0.0	0.0	0.0	0.0	0.0	0.0	0.0	0.0	0.0	0.0	0.0	Pth2r	parathyroid hormone 2 receptor [Source:MGI Symbol;Acc:MGI:2180917]
ENSMUSG00000082565	0.0	0.0	0.0	0.0	0.0	0.0	0.0	0.0	0.0	0.0	0.0	0.0	0.0	0.0	0.0	0.0	0.0	0.0	0.0	0.0	0.0	0.0	0.0	0.0	0.0	0.0	0.0	0.0	0.0	0.0	Gm5255	predicted gene 5255 [Source:MGI Symbol;Acc:MGI:3779482]
ENSMUSG00000082774	0.0	0.5	1.0	1.0	0.0	0.0	0.5	1.5	0.0	0.0	0.0	1.0	0.0	1.0	0.0	0.0	0.0	0.07113482	0.0	0.0	0.0	0.0	0.75675845	0.0	0.0	0.0	0.029773176	0.0	0.0	0.0	Gm8805	predicted gene 8805 [Source:MGI Symbol;Acc:MGI:3643512]
ENSMUSG00000025945	0.0	0.0	0.0	0.0	0.0	0.0	0.0	0.0	0.0	0.0	0.0	0.0	0.0	0.0	0.0	0.0	0.0	0.0	0.0	0.0	0.0	0.0	0.0	0.0	0.0	0.0	0.0	0.0	0.0	0.0	Crygf	crystallin, gamma F [Source:MGI Symbol;Acc:MGI:88526]
ENSMUSG00000081623	0.0	0.0	0.0	0.0	0.0	0.0	0.0	0.0	0.0	0.0	0.0	0.0	0.0	0.5	0.0	0.0	0.0	0.0	0.0	0.0	0.0	0.0	0.0	0.0	0.0	0.0	0.0	0.0	0.0	0.0	Gm8809	predicted gene 8809 [Source:MGI Symbol;Acc:MGI:3645410]
ENSMUSG00000083242	0.0	0.0	0.0	0.0	0.0	0.0	0.0	0.0	0.0	0.0	0.0	0.0	0.0	0.0	0.0	0.0	0.0	0.0	0.0	0.0	0.0	0.0	0.0	0.0	0.0	0.0	0.0	0.0	0.0	0.0	Gm15659	predicted gene 15659 [Source:MGI Symbol;Acc:MGI:3801822]
ENSMUSG00000083289	1.0	0.0	0.0	0.0	0.0	1.0	0.0	0.0	0.0	1.0	0.0	0.0	0.0	0.0	0.0	0.0	0.0	0.0	0.0	0.0	0.0	0.0	0.0	0.0	0.0	0.0	0.0	0.0	0.0	0.0	Gm8812	predicted gene 8812 [Source:MGI Symbol;Acc:MGI:3643091]
ENSMUSG00000015222	14.0	20.0	17.0	43.68421	21.0	25.65327	22.578947	6.0	14.0	8.0	3.0	2.0	11.0	7.0	9.0	0.0	0.24537444	0.39089227	1.3079264	1.2770522	0.6651137	0.66793656	-1.0109468	0.2401197	-0.8557844	-2.1691673	-2.7379322	-0.49122882	-1.071809	-0.44433618	Mtap2	microtubule-associated protein 2 [Source:MGI Symbol;Acc:MGI:97175]
ENSMUSG00000088850	0.0	0.0	0.0	0.0	0.0	0.0	0.0	0.0	0.0	0.0	0.0	0.0	0.0	0.0	0.0	0.0	0.0	0.0	0.0	0.0	0.0	0.0	0.0	0.0	0.0	0.0	0.0	0.0	0.0	0.0	SNORA26	Small nucleolar RNA SNORA26 [Source:RFAM;Acc:RF00568]
ENSMUSG00000073656	0.0	1.0	0.0	1.3157895	0.0	0.0	0.0	0.0	0.0	0.0	0.0	0.0	0.0	0.0	0.0	0.0	0.0	0.0	0.022520378	0.0	0.0	0.0	0.0	0.0	0.0	0.0	0.0	0.0	0.0	0.0	Gm10558	predicted gene 10558 [Source:MGI Symbol;Acc:MGI:3642906]
ENSMUSG00000065694	0.0	0.0	0.0	0.0	0.0	0.0	0.0	0.0	0.0	0.0	0.0	0.0	0.0	0.0	0.0	0.0	0.0	0.0	0.0	0.0	0.0	0.0	0.0	0.0	0.0	0.0	0.0	0.0	0.0	0.0	U1	U1 spliceosomal RNA [Source:RFAM;Acc:RF00003]
ENSMUSG00000055567	0.0	0.0	0.0	0.0	0.0	3.7425318	0.0	0.0	0.0	0.0	0.0	0.0	0.27631578	1.0	0.0	0.0	0.0	0.0	0.0	0.0	1.6557624	0.0	0.0	0.0	0.0	0.0	0.0	0.0	0.0	0.0	Unc80	unc-80 homolog (C. elegans) [Source:MGI Symbol;Acc:MGI:2652882]
ENSMUSG00000026005	713.93616	905.6672	657.8988	1000.0419	429.75	803.2787	696.1404	609.15784	595.8158	778.0528	713.4882	698.8856	808.82666	812.688	631.3158	-0.015660286	0.05832672	-0.022805214	0.13677502	-0.05586815	-0.054157257	-0.07369137	-0.03319359	-0.03646946	0.059983253	0.03665924	0.023023605	0.021069527	0.09943771	0.0	Rpe	ribulose-5-phosphate-3-epimerase [Source:MGI Symbol;Acc:MGI:1913896]
ENSMUSG00000026004	121.55227	118.88611	103.397934	315.51865	162.34209	255.70262	112.473694	76.393814	102.06209	217.41327	300.34225	261.82175	69.415794	89.21968	76.57654	0.012009621	-0.28918552	-0.1105752	1.0543995	1.1215596	0.8762975	-0.12159395	-0.44659376	0.0	0.8024435	1.370265	1.1884403	-0.9395366	-0.50594234	-0.4614992	Kansl1l	KAT8 regulatory NSL complex subunit 1-like [Source:MGI Symbol;Acc:MGI:1915941]
ENSMUSG00000082057	0.0	0.0	1.0	1.0	0.0	0.7916667	0.6315789	1.0	0.9736842	0.0	2.0	0.0	0.0	1.0	0.0	0.0	0.0	0.07113482	0.0	0.0	0.0	0.0	0.17179602	0.16199602	0.0	1.0135753	0.0	0.0	0.0	0.0	Gm15789	predicted gene 15789 [Source:MGI Symbol;Acc:MGI:3783231]
ENSMUSG00000026003	2356.1165	2630.172	1965.2198	2579.0723	1193.5557	2227.245	2279.2747	1854.8335	1964.9186	2230.4695	1921.6465	1881.7289	2577.4077	2382.513	1948.0217	0.1274929	0.017041206	-0.023442268	-0.075823784	-0.16156197	-0.16226006	0.058042526	-0.0061826706	0.10567188	0.0	-0.113349915	-0.12743568	0.113698006	0.07175732	0.046185493	Acadl	acyl-Coenzyme A dehydrogenase, long-chain [Source:MGI Symbol;Acc:MGI:87866]
ENSMUSG00000082769	72.326004	87.8016	57.401463	55.978535	31.123245	56.88248	71.80351	56.623325	56.863907	53.135445	48.466682	41.86285	76.761925	65.91799	53.10204	0.22264242	0.23317671	0.0	-0.48075676	-0.30178976	-0.33248997	0.19056797	0.08097029	0.11576128	-0.27062702	-0.3016534	-0.4967785	0.16521358	0.016991615	-0.0300107	Gm15793	predicted gene 15793 [Source:MGI Symbol;Acc:MGI:3783235]
ENSMUSG00000089518	0.0	0.0	0.0	0.0	0.0	0.0	0.0	0.0	0.0	0.0	0.0	0.10526316	0.0	0.0	0.0	0.0	0.0	0.0	0.0	0.0	0.0	0.0	0.0	0.0	0.0	0.0	0.0	0.0	0.0	0.0	U7	U7 small nuclear RNA [Source:RFAM;Acc:RF00066]
ENSMUSG00000077328	0.0	0.0	0.0	0.0	0.0	0.0	0.0	0.0	0.0	0.0	0.0	0.0	0.0	0.0	0.0	0.0	0.0	0.0	0.0	0.0	0.0	0.0	0.0	0.0	0.0	0.0	0.0	0.0	0.0	0.0	SNORA17	Small nucleolar RNA SNORA17 [Source:RFAM;Acc:RF00560]
ENSMUSG00000061816	5.0	0.0	0.0	1.0	0.0	2.3552632	0.0	1.0	0.0	0.0	0.0	0.0	2.0	0.38157895	0.0	2.2822783	0.0	0.0	0.0	0.0	0.98763615	0.0	0.17179602	0.0	0.0	0.0	0.0	0.81704485	0.0	0.0	Myl1	myosin, light polypeptide 1 [Source:MGI Symbol;Acc:MGI:97269]
ENSMUSG00000094191	178.92041	249.9364	166.75064	213.64737	122.0399	238.46097	186.44092	172.46448	170.55634	233.20692	200.3573	211.68697	200.8731	185.32841	153.50699	-0.1401248	0.07291937	-0.13096571	-0.2179699	0.0	0.06570816	-0.10233879	0.01830244	0.03092575	0.19373846	0.076357365	0.17191267	-0.11646366	-0.16116762	-0.16804457	Rpl31-ps14	ribosomal protein L31, pseudogene 14 [Source:MGI Symbol;Acc:MGI:3704189]
ENSMUSG00000082212	0.0	0.0	0.0	0.0	0.0	0.0	0.0	0.0	0.0	0.0	0.0	0.0	0.0	0.0	0.0	0.0	0.0	0.0	0.0	0.0	0.0	0.0	0.0	0.0	0.0	0.0	0.0	0.0	0.0	0.0	Gm15826	predicted gene 15826 [Source:MGI Symbol;Acc:MGI:3801881]
ENSMUSG00000026000	289.59177	375.94736	295.85526	479.0	231.0	430.53946	329.0	253.64473	271.9934	368.0	327.99338	349.62497	389.99344	317.23685	279.23154	-0.16245174	-0.055140495	-0.020796776	0.2297945	0.20350933	0.20106983	0.0	-0.14221764	-0.012781143	0.13480377	0.07041931	0.17875862	0.12367153	-0.102721214	-0.021917343	Lancl1	LanC (bacterial lantibiotic synthetase component C)-like 1 [Source:MGI Symbol;Acc:MGI:1336997]
ENSMUSG00000025991	0.0	0.0	0.0	0.0	0.0	0.75	0.0	0.0	0.0	0.0	0.0	0.0	0.0	0.0	0.0	0.0	0.0	0.0	0.0	0.0	0.0	0.0	0.0	0.0	0.0	0.0	0.0	0.0	0.0	0.0	Cps1	carbamoyl-phosphate synthetase 1 [Source:MGI Symbol;Acc:MGI:891996]
ENSMUSG00000086204	0.0	0.0	0.0	0.0	0.0	0.0	0.0	0.0	0.0	0.0	0.0	0.0	0.0	0.0	0.0	0.0	0.0	0.0	0.0	0.0	0.0	0.0	0.0	0.0	0.0	0.0	0.0	0.0	0.0	0.0	Gm15668	predicted gene 15668 [Source:MGI Symbol;Acc:MGI:3783110]
ENSMUSG00000077745	0.0	0.0	0.0	0.0	0.0	0.0	0.0	0.0	0.0	0.0	0.0	0.0	0.0	0.0	0.0	0.0	0.0	0.0	0.0	0.0	0.0	0.0	0.0	0.0	0.0	0.0	0.0	0.0	0.0	0.0	SNORA17	Small nucleolar RNA SNORA17 [Source:RFAM;Acc:RF00560]
ENSMUSG00000082473	0.0	0.0	0.0	0.0	0.0	1.0	0.0	0.0	0.0	0.0	0.0	0.0	0.0	0.0	0.0	0.0	0.0	0.0	0.0	0.0	0.0	0.0	0.0	0.0	0.0	0.0	0.0	0.0	0.0	0.0	Kif22-ps	kinesin family member 22, pseudogene [Source:MGI Symbol;Acc:MGI:109206]
ENSMUSG00000095282	0.0	0.0	0.0	0.0	0.0	0.0	0.0	0.0	0.0	0.0	0.0	0.0	0.0	0.0	0.0	0.0	0.0	0.0	0.0	0.0	0.0	0.0	0.0	0.0	0.0	0.0	0.0	0.0	0.0	0.0	AC101752.1
ENSMUSG00000085075	0.0	0.0	0.0	0.0	0.0	0.0	0.0	0.0	0.0	0.0	0.0	0.0	0.0	0.0	0.0	0.0	0.0	0.0	0.0	0.0	0.0	0.0	0.0	0.0	0.0	0.0	0.0	0.0	0.0	0.0	Gm15669	predicted gene 15669 [Source:MGI Symbol;Acc:MGI:3783111]
ENSMUSG00000096031	0.0	0.0	0.0	0.0	0.0	0.0	0.0	0.0	0.0	0.0	0.0	0.0	0.0	0.0	0.0	0.0	0.0	0.0	0.0	0.0	0.0	0.0	0.0	0.0	0.0	0.0	0.0	0.0	0.0	0.0	AC101833.1
ENSMUSG00000087329	0.0	0.0	0.0	0.0	0.0	0.0	0.0	0.0	0.0	0.0	0.0	0.0	0.0	0.0	0.0	0.0	0.0	0.0	0.0	0.0	0.0	0.0	0.0	0.0	0.0	0.0	0.0	0.0	0.0	0.0	Gm15671	predicted gene 15671 [Source:MGI Symbol;Acc:MGI:3783113]
ENSMUSG00000062209	0.0	0.0	0.0	0.0	1.0	0.0	0.0	0.0	0.0	0.0	0.0	1.0	1.0	0.0	0.0	0.0	0.0	0.0	0.0	0.6524399	0.0	0.0	0.0	0.0	0.0	0.0	0.029773176	0.0	0.0	0.0	Erbb4	v-erb-a erythroblastic leukemia viral oncogene homolog 4 (avian) [Source:MGI Symbol;Acc:MGI:104771]
ENSMUSG00000083795	0.0	0.0	0.0	0.0	0.0	0.0	0.0	0.0	0.0	0.0	0.0	0.0	0.0	0.0	0.0	0.0	0.0	0.0	0.0	0.0	0.0	0.0	0.0	0.0	0.0	0.0	0.0	0.0	0.0	0.0	Gm15670	predicted gene 15670 [Source:MGI Symbol;Acc:MGI:3783112]
ENSMUSG00000080539	0.0	0.0	0.0	0.0	0.0	0.0	0.0	0.0	0.0	0.0	0.0	0.0	0.0	0.0	0.0	0.0	0.0	0.0	0.0	0.0	0.0	0.0	0.0	0.0	0.0	0.0	0.0	0.0	0.0	0.0	U6atac	U6atac minor spliceosomal RNA [Source:RFAM;Acc:RF00619]
ENSMUSG00000087514	0.0	0.0	0.0	0.0	0.0	0.0	0.0	0.0	0.0	0.0	0.0	0.0	0.0	0.0	0.0	0.0	0.0	0.0	0.0	0.0	0.0	0.0	0.0	0.0	0.0	0.0	0.0	0.0	0.0	0.0	Gm16076	predicted gene 16076 [Source:MGI Symbol;Acc:MGI:3802084]
ENSMUSG00000084332	0.0	0.0	0.0	0.0	0.0	0.0	0.11111111	0.0	0.0	0.0	0.85	0.0	0.0	0.0	0.0	0.0	0.0	0.0	0.0	0.0	0.0	0.0	0.0	0.0	0.0	0.0	0.0	0.0	0.0	0.0	Gm8840	predicted gene 8840 [Source:MGI Symbol;Acc:MGI:3647579]
ENSMUSG00000025997	10.0	13.0	7.0	29.236841	14.0	23.592106	10.0	4.9999995	6.0	26.644737	28.56579	19.0	7.8026314	8.0	4.0	0.0	0.10931277	-0.40378857	1.2140291	1.1775167	1.029702	-0.021614552	-0.78855443	-0.49684572	1.365421	1.5675137	0.9954226	-0.5012727	-0.39373708	-1.1288342	Ikzf2	IKAROS family zinc finger 2 [Source:MGI Symbol;Acc:MGI:1342541]
ENSMUSG00000053153	1.0	0.0	0.0	0.0	0.0	0.0	0.0	0.0	0.0	0.0	0.0	0.0	0.0	0.0	0.0	0.0	0.0	0.0	0.0	0.0	0.0	0.0	0.0	0.0	0.0	0.0	0.0	0.0	0.0	0.0	Spag16	sperm associated antigen 16 [Source:MGI Symbol;Acc:MGI:1913972]
ENSMUSG00000089345	0.0	0.0	0.0	0.0	0.0	0.0	0.0	0.0	0.0	0.0	0.0	0.0	0.0	0.0	0.0	0.0	0.0	0.0	0.0	0.0	0.0	0.0	0.0	0.0	0.0	0.0	0.0	0.0	0.0	0.0	7SK	7SK RNA [Source:RFAM;Acc:RF00100]
ENSMUSG00000080524	0.0	0.0	0.0	0.0	0.0	0.0	0.0	0.0	0.0	0.0	0.0	0.0	0.0	0.0	0.0	0.0	0.0	0.0	0.0	0.0	0.0	0.0	0.0	0.0	0.0	0.0	0.0	0.0	0.0	0.0	U6atac	U6atac minor spliceosomal RNA [Source:RFAM;Acc:RF00619]
ENSMUSG00000075952	0.0	0.0	0.0	0.0	0.0	0.0	0.0	0.0	0.0	0.0	0.0	0.0	0.0	0.0	0.0	0.0	0.0	0.0	0.0	0.0	0.0	0.0	0.0	0.0	0.0	0.0	0.0	0.0	0.0	0.0	U6	U6 spliceosomal RNA [Source:RFAM;Acc:RF00026]
ENSMUSG00000045648	0.0	0.0	0.0	0.0	0.0	0.0	0.0	0.0	0.0	0.0	0.0	0.0	0.0	0.0	0.0	0.0	0.0	0.0	0.0	0.0	0.0	0.0	0.0	0.0	0.0	0.0	0.0	0.0	0.0	0.0	Vwc2l	von Willebrand factor C domain-containing protein 2-like [Source:MGI Symbol;Acc:MGI:2444069]
ENSMUSG00000026196	138.0	169.0	140.52632	216.4342	124.0	221.92836	191.55629	116.0	126.583336	210.0	185.8158	192.21054	160.0	162.01315	116.0	-0.15963364	-0.13647747	-0.022677422	0.15586805	0.37812757	0.3171897	0.29185152	-0.19873142	-0.044094563	0.39765787	0.32279634	0.38780832	-0.08953571	0.0	-0.21708345	Bard1	BRCA1 associated RING domain 1 [Source:MGI Symbol;Acc:MGI:1328361]
ENSMUSG00000089965	0.0	0.0	0.0	0.0	0.0	0.0	0.0	0.0	0.0	1.0	0.0	1.0	0.0	0.0	0.0	0.0	0.0	0.0	0.0	0.0	0.0	0.0	0.0	0.0	0.0	0.0	0.029773176	0.0	0.0	0.0	Gm16236	predicted gene 16236 [Source:MGI Symbol;Acc:MGI:3801868]
ENSMUSG00000050296	0.0	0.0	0.0	0.0	0.0	0.0	0.0	0.0	0.0	0.0	0.0	0.0	0.92105263	0.0	0.0	0.0	0.0	0.0	0.0	0.0	0.0	0.0	0.0	0.0	0.0	0.0	0.0	0.0	0.0	0.0	Abca12	ATP-binding cassette, sub-family A (ABC1), member 12 [Source:MGI Symbol;Acc:MGI:2676312]
ENSMUSG00000026192	2007.4735	2291.5725	1778.204	1694.8783	823.775	1610.6975	2110.3357	1714.878	1695.813	1577.3552	1442.5132	1546.2039	2107.0562	1926.3553	1819.276	0.0782423	0.0	0.014066696	-0.4997158	-0.51472664	-0.44805527	0.12871933	0.062413216	0.07495785	-0.31806087	-0.34532928	-0.22898579	0.004784584	-0.053073883	0.12931919	Atic	5-aminoimidazole-4-carboxamide ribonucleotide formyltransferase/IMP cyclohydrolase [Source:MGI Symbol;Acc:MGI:1351352]
ENSMUSG00000026193	33.0	20.0	38.0	86.0	31.0	73.15132	35.0	18.0	23.578947	100.0	46.0	66.10526	54.25	14.0	22.0	-0.3143177	-1.3059826	0.0	0.7337942	0.2875738	0.62549734	-0.25104332	-0.9773412	-0.5591645	1.2367148	0.21807528	0.7574043	0.25953388	-1.6231661	-0.7061868	Fn1	fibronectin 1 [Source:MGI Symbol;Acc:MGI:95566]
ENSMUSG00000073652	0.0	1.0	0.0	0.34210527	0.0	0.1513158	0.0	0.0	0.0	1.0	0.0	1.5526315	0.5	0.0	0.0	0.0	0.0	0.0	0.0	0.0	0.0	0.0	0.0	0.0	0.0	0.0	0.66448873	0.0	0.0	0.0	Apol7d	apolipoprotein L 7d [Source:MGI Symbol;Acc:MGI:3723449]
ENSMUSG00000059483	2.5	1.1	2.0	1.7111112	1.3333334	3.4333332	1.1	3.4333332	0.54444444	3.3333333	1.0	0.4583333	0.625	1.6190478	2.0	0.6985916	-0.5836868	0.48744798	-0.18216157	0.48379052	0.9476708	-0.5074476	1.367719	-0.5836868	1.0651994	-0.57011145	-0.5836868	-0.5836868	0.0	0.5697571	Rpl21-ps1	ribosomal protein 21, pseudogene 1 [Source:MGI Symbol;Acc:MGI:3647596]
ENSMUSG00000039395	73.56353	83.5	49.17105	42.0	13.000001	31.5	66.5	50.0	59.5	32.5	23.5	28.210526	79.81579	66.35527	55.5	0.34561682	0.25920343	-0.12478018	-0.7967434	-1.4627728	-1.0866246	0.1783657	0.0	0.27963543	-0.88136387	-1.247488	-0.96771765	0.31999493	0.12502813	0.1322074	Mreg	melanoregulin [Source:MGI Symbol;Acc:MGI:2151839]
ENSMUSG00000094655	0.0	0.0	0.0	1.0	0.0	0.0	0.0	0.31578946	0.0	0.0	0.0	0.0	2.5	0.0	0.0	0.0	0.0	0.0	0.0	0.0	0.0	0.0	0.0	0.0	0.0	0.0	0.0	1.138973	0.0	0.0	U2	U2 spliceosomal RNA [Source:RFAM;Acc:RF00004]
ENSMUSG00000097131	3.0	3.0	5.0	7.565789	4.5	17.131578	3.4078946	1.0	4.0	7.618421	9.7105255	9.223684	3.0	4.256579	3.0	-0.6551573	-0.9243562	0.19259262	0.34561205	0.6218946	1.6498637	-0.49285388	-2.0286741	0.0	0.6409426	1.0926545	1.0346463	-0.79846287	-0.2222346	-0.46206367	AC120136.1
ENSMUSG00000094050	0.8333334	0.91666675	0.9583334	1.5	0.125	0.125	0.125	0.25	0.0	0.0	0.4761905	0.125	9.271931	0.5	0.25	0.0	0.0	0.009734324	0.21155415	0.0	0.0	0.0	0.0	0.0	0.0	0.0	0.0	3.0299146	0.0	0.0	U2	U2 spliceosomal RNA [Source:RFAM;Acc:RF00004]
ENSMUSG00000093956	0.8333334	0.91666675	0.9583334	1.5	0.32236844	0.53289473	0.125	0.25	0.02631579	0.0	0.33333334	0.125	8.894737	0.5	0.25	0.0	0.0	0.009734324	0.21155415	0.0	0.0	0.0	0.0	0.0	0.0	0.0	0.0	2.969997	0.0	0.0	U2	U2 spliceosomal RNA [Source:RFAM;Acc:RF00004]
ENSMUSG00000093843	1.0	0.0	0.0	0.5	0.0	0.0	0.0	0.25	0.0	0.0	0.14285715	0.0	7.5833335	0.25	1.0	0.0	0.0	0.0	0.0	0.0	0.0	0.0	0.0	0.0	0.0	0.0	0.0	2.739877	0.0	0.15344395	U2	U2 spliceosomal RNA [Source:RFAM;Acc:RF00004]
ENSMUSG00000026189	59.0	50.0	52.51316	63.500004	32.5	75.0	60.000004	39.723682	48.0	69.956535	68.82895	65.0	76.7626	53.29605	49.0	0.057251453	-0.45073414	0.0	-0.17046547	-0.11093426	0.1948247	0.05988455	-0.30201817	-3.0899048E-4	0.25456572	0.33277702	0.26639938	0.2936349	-0.16124392	-0.017588139	Pecr	peroxisomal trans-2-enoyl-CoA reductase [Source:MGI Symbol;Acc:MGI:2148199]
ENSMUSG00000026188	0.0	0.0	0.0	0.0	0.0	0.0	0.0	0.0	0.0	0.0	0.0	0.0	0.0	0.36842105	0.0	0.0	0.0	0.0	0.0	0.0	0.0	0.0	0.0	0.0	0.0	0.0	0.0	0.0	0.0	0.0	Tmem169	transmembrane protein 169 [Source:MGI Symbol;Acc:MGI:2442781]
ENSMUSG00000026187	42.30263	39.0	47.80209	41.999996	23.0	40.276314	30.000002	24.0	36.0	36.000004	26.915493	44.0	44.99342	25.223686	35.5	0.279418	-0.10705376	0.5665288	-0.064698696	0.092393875	0.0	-0.23798132	-0.32684898	0.2867875	-0.0017619133	-0.31966734	0.4055972	0.22507906	-0.53835917	0.21958351	Xrcc5	X-ray repair complementing defective repair in Chinese hamster cells 5 [Source:MGI Symbol;Acc:MGI:104517]
ENSMUSG00000039372	0.0	0.0	0.0	0.0	1.0	0.0	0.0	1.0	0.0	0.0	0.38157895	0.0	1.0	2.0	0.0	0.0	0.0	0.0	0.0	0.6524399	0.0	0.0	0.17179602	0.0	0.0	0.0	0.0	0.0	0.8885413	0.0	2004-03-01	membrane-associated ring finger (C3HC4) 4 [Source:MGI Symbol;Acc:MGI:2683550]
ENSMUSG00000085812	69.85249	88.31074	59.294575	82.82497	41.142864	77.008354	65.26508	56.851307	55.958435	78.64889	86.16183	66.976234	70.102486	67.21681	58.308453	0.07157946	0.1406579	-0.054047585	-0.016424656	0.0	0.003680706	-0.048035145	-0.014092922	-0.008256435	0.19426489	0.4275422	0.080340385	-0.06657171	-0.0557189	0.004066944	Gm15843	predicted gene 15843 [Source:MGI Symbol;Acc:MGI:3801845]
ENSMUSG00000039354	302.17746	388.70682	324.53946	499.18414	281.39474	505.52274	360.94638	295.53802	281.9079	434.32022	436.713	422.93417	380.07236	364.4079	325.5263	-0.23477459	-0.14068699	-0.020991325	0.15564346	0.35451508	0.2990036	0.0	-0.05538082	-0.0948267	0.24015903	0.34974003	0.31968594	-0.047201157	-0.036424637	0.06569767	Smarcal1	SWI/SNF related matrix associated, actin dependent regulator of chromatin, subfamily a-like 1 [Source:MGI Symbol;Acc:MGI:1859183]
ENSMUSG00000039342	0.0	0.0	0.0	0.0	0.0	0.69736844	0.0	0.0	0.0	0.0	0.0	0.0	0.0	0.0	0.0	0.0	0.0	0.0	0.0	0.0	0.0	0.0	0.0	0.0	0.0	0.0	0.0	0.0	0.0	0.0	Ankar	ankyrin and armadillo repeat containing [Source:MGI Symbol;Acc:MGI:2442559]
ENSMUSG00000046330	4872.2876	6461.226	4498.976	6261.451	3601.0493	6488.744	5026.5767	4239.195	4287.7534	6090.131	5380.712	5806.1504	5291.0703	4987.0605	4367.3965	-0.03526783	0.10274124	-0.039486885	-0.0071287155	0.22063923	0.16946888	-0.01190567	-0.0246315	0.020474434	0.23817635	0.16115475	0.28713703	-0.059613228	-0.07348728	0.0	Rpl37a	ribosomal protein L37a [Source:MGI Symbol;Acc:MGI:98068]
ENSMUSG00000039323	0.0	0.0	0.0	1.0	0.0	0.0	0.0	0.0	1.0	1.0	0.0	0.0	0.0	0.0	0.0	0.0	0.0	0.0	0.0	0.0	0.0	0.0	0.0	0.20047016	0.0	0.0	0.0	0.0	0.0	0.0	Igfbp2	insulin-like growth factor binding protein 2 [Source:MGI Symbol;Acc:MGI:96437]
ENSMUSG00000026185	61.0	23.0	15.0	10.0	15.0	12.0	9.0	33.0	5.0	9.0	11.0	7.986842	56.0	7.0	6.0	2.5543773	0.87800336	0.6413152	-0.3881905	1.2226202	0.0	-0.22804952	1.8794801	-0.814312	-0.25486445	0.13629675	-0.30931163	2.2876894	-0.64081407	-0.5983038	Igfbp5	insulin-like growth factor binding protein 5 [Source:MGI Symbol;Acc:MGI:96440]
ENSMUSG00000026182	0.0	0.0	0.0	0.0	0.0	0.0	0.0	0.0	0.0	0.0	0.0	0.0	0.0	0.0	0.0	0.0	0.0	0.0	0.0	0.0	0.0	0.0	0.0	0.0	0.0	0.0	0.0	0.0	0.0	0.0	Tnp1	transition protein 1 [Source:MGI Symbol;Acc:MGI:98784]
ENSMUSG00000088666	0.0	0.0	0.0	0.0	0.0	0.0	0.0	0.0	0.0	0.0	0.0	0.0	0.0	0.0	0.0	0.0	0.0	0.0	0.0	0.0	0.0	0.0	0.0	0.0	0.0	0.0	0.0	0.0	0.0	0.0	5S_rRNA	5S ribosomal RNA [Source:RFAM;Acc:RF00001]
ENSMUSG00000055322	5869.3843	6242.853	5609.3994	10974.725	4990.7036	9639.874	6001.943	4762.3506	4723.927	6436.8613	6644.2036	5723.938	6097.5415	5447.585	5403.8643	-0.0332222	-0.21342468	0.012199402	0.535923	0.42490196	0.4739809	-0.022616386	-0.12331104	-0.106324196	0.051496506	0.19889069	0.0	-0.1215086	-0.2126236	0.040654182	Tns1	tensin 1 [Source:MGI Symbol;Acc:MGI:104552]
ENSMUSG00000061815	2.0	3.0	5.0	1.0	0.0	0.0	4.0	3.2236843	4.0	2.0	0.0	1.0	5.0	3.0526316	2.5394738	-0.31576365	0.0	1.1169488	-1.276114	-1.276114	-1.276114	0.6626216	0.58439255	0.9243562	-0.3641932	-1.276114	-1.2463408	0.862859	0.22248077	0.2218597	Rufy4	RUN and FYVE domain containing 4 [Source:MGI Symbol;Acc:MGI:3588214]
ENSMUSG00000026180	13.0	12.111111	3.0	3.1	2.0	3.0	13.0	7.311111	2.0	0.0	1.0	1.0	9.200001	13.0	7.611111	2.0046926	1.6333135	0.0	-0.39723742	-0.0036574602	-0.31938696	1.9830781	1.3857895	-0.45562708	-1.6560973	-1.642522	-1.6263242	1.3625816	1.9328836	1.4254538	Cxcr2	chemokine (C-X-C motif) receptor 2 [Source:MGI Symbol;Acc:MGI:105303]
ENSMUSG00000048480	14.0	13.0	5.0	4.1578946	1.0	3.0	12.0	6.0	6.0	6.0	1.0	4.0	12.710526	16.0	6.9210525	1.0109468	0.6348326	-0.36369562	-1.0743135	-2.1043186	-1.4200481	0.76693964	0.0	0.028674126	-0.2598753	-2.7431831	-0.7269852	0.72823834	1.1317828	0.18767715	Cxcr1	chemokine (C-X-C motif) receptor 1 [Source:MGI Symbol;Acc:MGI:2448715]
ENSMUSG00000087820	0.0	0.0	0.0	0.0	0.0	0.0	0.0	0.0	0.0	0.0	0.0	0.0	0.0	0.0	0.0	0.0	0.0	0.0	0.0	0.0	0.0	0.0	0.0	0.0	0.0	0.0	0.0	0.0	0.0	0.0	Mir1928	microRNA 1928 [Source:MGI Symbol;Acc:MGI:3836960]
ENSMUSG00000094768	0.0	0.0	0.0	0.0	0.0	0.0	0.0	0.0	0.0	0.0	0.0	0.0	0.0	0.0	0.0	0.0	0.0	0.0	0.0	0.0	0.0	0.0	0.0	0.0	0.0	0.0	0.0	0.0	0.0	0.0	U6	U6 spliceosomal RNA [Source:RFAM;Acc:RF00026]
ENSMUSG00000006304	18820.727	23942.623	16964.072	19245.916	9815.724	17926.096	19224.545	16061.78	15983.495	14670.167	13499.168	13751.518	21144.754	19610.965	16781.518	0.017245293	0.09530544	-0.021810532	-0.28428364	-0.2298212	-0.2616186	0.026257515	0.0	0.021625519	-0.3906212	-0.40898132	-0.36606312	0.041916847	0.0047740936	0.04488945	Arpc2	actin related protein 2/3 complex, subunit 2 [Source:MGI Symbol;Acc:MGI:1923959]
ENSMUSG00000064272	1.0	0.0	0.0	0.0	0.0	0.0	0.19736843	1.0	0.0	0.0	0.0	0.0	0.0	0.0	0.0	0.0	0.0	0.0	0.0	0.0	0.0	0.0	0.17179602	0.0	0.0	0.0	0.0	0.0	0.0	0.0	Gpbar1	G protein-coupled bile acid receptor 1 [Source:MGI Symbol;Acc:MGI:2653863]
ENSMUSG00000006299	3000.066	3600.7893	3046.992	3907.2493	2014.869	3726.0344	3055.3276	2561.171	2636.451	3259.9321	2980.2764	2936.2107	3477.3252	3002.2087	2746.9712	-0.047400475	-0.053279877	0.08577633	0.0	0.070381165	0.05664444	-0.042681694	-0.06414509	0.0063228607	0.024018288	-0.0037231445	-0.009016037	0.022277832	-0.11817932	0.018541336	Aamp	angio-associated migratory protein [Source:MGI Symbol;Acc:MGI:107809]
ENSMUSG00000026179	318.30267	405.68427	347.79608	410.62634	227.61185	423.3553	335.3158	268.0	267.47366	383.69733	334.76312	342.51318	395.8422	351.6579	311.83862	-0.12596607	-0.045207024	0.11266041	-0.092297554	0.082300186	0.076901436	-0.07245922	-0.16268635	-0.13684845	0.095173836	0.0	0.049217224	0.045254707	-0.05400181	0.037528038	Pnkd	paroxysmal nonkinesiogenic dyskinesia [Source:MGI Symbol;Acc:MGI:1930773]
ENSMUSG00000006301	1699.8086	2222.8796	1778.3939	2266.6353	1062.2632	1995.0469	1722.0071	1484.8298	1495.764	1414.0668	1358.2379	1292.5792	1884.7633	1735.1549	1510.1481	-0.0138578415	0.10400009	0.16212845	0.06756306	0.0	0.008589745	-0.01675415	0.0025129318	0.04177189	-0.3278103	-0.28426933	-0.3395548	-0.008152962	-0.05597496	0.008553505	Tmbim1	transmembrane BAX inhibitor motif containing 1 [Source:MGI Symbol;Acc:MGI:1916910]
ENSMUSG00000073650	7.184211	1.0	6.0	5.0	1.0	1.1973684	3.8026316	4.5789475	5.0	1.0	2.0	3.0	5.4027777	5.0	2.0	0.9394462	-1.8657339	0.7903633	0.082785964	-1.213294	-1.854119	0.0	0.5010781	0.6566644	-1.8657339	-0.85215855	-0.25099814	0.3850124	0.34473538	-0.7122899	Gm216	predicted gene 216 [Source:MGI Symbol;Acc:MGI:2685062]
ENSMUSG00000026177	11128.015	13871.835	10943.6	7150.642	3537.0247	6771.3276	11581.438	9119.291	9838.19	6291.9556	5562.699	6006.875	12423.685	10802.741	10693.3955	0.07575703	0.1245203	0.16243267	-0.8960533	-0.88574123	-0.8495312	0.11176014	0.0	0.13814545	-0.7952881	-0.87135696	-0.74432945	0.09134865	-0.038850784	0.21137428	Slc11a1	solute carrier family 11 (proton-coupled divalent metal ion transporters), member 1 [Source:MGI Symbol;Acc:MGI:1345275]
ENSMUSG00000026176	2290.1113	2954.6873	2174.4075	4027.648	2100.4663	3888.527	2383.589	2043.2671	1876.5618	3290.4238	3215.8354	3115.3875	2721.6736	2333.471	2177.7825	-0.105771065	-0.007382393	-0.06978226	0.37499046	0.46160984	0.44943237	-0.069667816	-0.058865547	-0.15297699	0.3686552	0.4372301	0.40764523	0.0	-0.15052032	0.014764786	Ctdsp1	CTD (carboxy-terminal domain, RNA polymerase II, polypeptide A) small phosphatase 1 [Source:MGI Symbol;Acc:MGI:2654470]
ENSMUSG00000065468	0.02631579	0.0	0.0	0.05263158	0.0	0.0	0.0	0.0	0.7837838	0.0	0.0	1.0	0.9605263	0.0	0.0	0.0	0.0	0.0	0.0	0.0	0.0	0.0	0.0	0.0	0.0	0.0	0.029773176	0.0	0.0	0.0	Mir26b	microRNA 26b [Source:MGI Symbol;Acc:MGI:2676901]
ENSMUSG00000026175	3.868421	1.0	0.0	0.0	0.0	0.0	1.0	0.0	2.0	0.82894737	0.0	2.25	1.0	0.0	0.0	1.9120952	0.0	0.0	0.0	0.0	0.0	0.0	0.0	1.2004702	0.0	0.0	1.1996982	0.0	0.0	0.0	Vil1	villin 1 [Source:MGI Symbol;Acc:MGI:98930]
ENSMUSG00000033364	409.1842	474.21054	359.23032	533.0526	252.96053	438.10535	388.89435	356.85526	346.14474	460.96716	437.7105	451.0	466.58557	448.71713	347.78723	0.0	-0.05642128	-0.077056885	0.047768593	-0.0017490387	-0.110075	-0.094986916	0.014034271	-0.0012550354	0.12348366	0.15045166	0.20979977	0.046085358	0.061246872	-0.041452408	Usp37	ubiquitin specific peptidase 37 [Source:MGI Symbol;Acc:MGI:2442483]
ENSMUSG00000026174	1609.9869	1814.7369	1382.6184	1758.6593	828.0641	1582.7977	1572.8223	1340.6776	1335.842	1368.9078	1278.562	1213.7632	1770.1711	1638.8925	1357.1448	0.096488	0.0	-0.012373924	-0.10984421	-0.17065716	-0.13668728	0.041179657	0.043847084	0.06730747	-0.18596554	-0.18281364	-0.24165154	0.09002209	0.050351143	0.043107033	Rqcd1	rcd1 (required for cell differentiation) homolog 1 (S. pombe) [Source:MGI Symbol;Acc:MGI:1928902]
ENSMUSG00000026173	59.30921	61.842106	49.210526	57.86842	31.164473	53.57894	58.427628	47.256577	39.30921	49.178944	36.526318	43.74342	65.96052	61.21053	45.914474	0.20886564	0.0	0.050361156	-0.16037273	-0.027398586	-0.14632702	0.1656456	0.092570305	-0.14440298	-0.10977936	-0.43722916	-0.16090155	0.21890688	0.18258047	0.032652378	Plcd4	phospholipase C, delta 4 [Source:MGI Symbol;Acc:MGI:107469]
ENSMUSG00000026135	351.94345	322.39474	333.11847	433.30267	191.76973	339.4684	342.57242	310.59866	265.49133	303.86844	315.02634	289.07895	358.34213	356.17108	332.4799	0.106645584	-0.28906822	0.1381216	0.07291889	-0.077233315	-0.15402317	0.0460968	0.13779926	-0.059913635	-0.1536808	0.0	-0.107810974	-0.010665894	0.05206299	0.21766281	Zfp142	zinc finger protein 142 [Source:MGI Symbol;Acc:MGI:1924514]
ENSMUSG00000093155	0.0	0.0	0.0	0.0	0.0	0.0	0.0	0.0	0.0	0.0	0.0	0.0	0.0	0.0	0.0	0.0	0.0	0.0	0.0	0.0	0.0	0.0	0.0	0.0	0.0	0.0	0.0	0.0	0.0	0.0	AC117610.1
ENSMUSG00000026172	143.44737	196.31578	131.80263	188.85379	102.57895	187.76048	174.40402	156.32898	142.15735	176.30264	141.18182	179.10526	177.4458	156.92105	141.0986	-0.17976904	0.003686428	-0.1911273	-0.11677933	0.028533459	0.0	0.08052778	0.15574026	0.04731798	0.06933403	-0.14951134	0.20993996	-0.016217709	-0.122060776	-0.0104932785	Bcs1l	BCS1-like (yeast) [Source:MGI Symbol;Acc:MGI:1914071]
ENSMUSG00000026171	412.5066	495.12454	400.86652	482.7457	213.93419	401.25146	447.9472	367.94733	397.90784	387.04208	333.11838	365.72375	529.20416	493.11847	348.1316	0.005824089	0.0	0.07531357	-0.10108757	-0.24933624	-0.24268913	0.103120804	0.05235195	0.19396114	-0.13453197	-0.24933243	-0.098415375	0.22192574	0.19153214	-0.045866013	Rnf25	ring finger protein 25 [Source:MGI Symbol;Acc:MGI:1890215]
ENSMUSG00000033276	15.684211	27.0	20.0	40.0	15.127592	37.723686	28.0	19.0	20.0	36.56579	36.973686	28.0	18.0	28.947369	21.38158	-0.64014935	-0.1257019	-0.17867804	0.37677908	-1.9025803E-4	0.41740608	0.17434978	-0.15201712	-0.049342632	0.5326028	0.6502619	0.26538754	-0.5847709	0.1721611	0.0	Stk36	serine/threonine kinase 36 [Source:MGI Symbol;Acc:MGI:1920831]
ENSMUSG00000033257	282.0	295.9079	273.875	449.64868	201.0	315.9934	266.4013	217.23685	240.63158	332.75702	326.13156	327.19736	285.7829	288.0	234.96712	0.0	-0.19974613	0.06860638	0.33934402	0.20358944	-0.04440403	-0.10370922	-0.16498137	0.011250496	0.19034386	0.26298332	0.28388882	-0.12408161	-0.041436195	-0.070142746	Ttll4	tubulin tyrosine ligase-like family, member 4 [Source:MGI Symbol;Acc:MGI:1914784]
ENSMUSG00000026170	238.37695	278.7577	212.18044	892.02057	432.96725	772.9907	249.78946	193.33527	184.72546	753.5876	695.89166	624.40625	262.94397	240.0738	219.78944	-0.045853138	-0.08928537	-0.1030221	1.52422	1.5072494	1.4427505	0.0	-0.13654757	-0.17359543	1.5662475	1.5529895	1.4128098	-0.047647953	-0.10742903	0.030117512	Cyp27a1	cytochrome P450, family 27, subfamily a, polypeptide 1 [Source:MGI Symbol;Acc:MGI:88594]
ENSMUSG00000006542	0.0	0.0	0.0	1.3157895	0.0	1.4342105	1.1842105	0.59210527	0.0	3.2894735	0.14473684	0.0	1.0	1.0	0.0	0.0	0.0	0.0	0.022520378	0.0	0.27200466	0.18266122	0.0	0.0	1.6297774	0.0	0.0	0.0	0.0	0.0	Prkag3	protein kinase, AMP-activated, gamma 3 non-catatlytic subunit [Source:MGI Symbol;Acc:MGI:1891343]
ENSMUSG00000033227	26.0	26.0	14.342106	24.0	13.0	18.0	21.0	20.0	17.0	28.0	26.289474	33.0	15.0	16.0	15.0	0.3297367	0.060537815	-0.41773343	-0.11949921	0.021826267	-0.40938044	0.0	0.16267109	-0.043120384	0.38822222	0.39893532	0.743114	-0.6071179	-0.44251204	-0.27071857	Wnt6	wingless-related MMTV integration site 6 [Source:MGI Symbol;Acc:MGI:98960]
ENSMUSG00000026167	2.0	4.513158	3.0	0.0	0.0	1.0	0.0	2.4868422	3.0	0.0	1.0	2.0	2.0	0.0	0.0	0.94677496	1.8517134	1.642522	-0.013575357	-0.013575357	-0.013575357	-0.013575357	1.4725356	1.7718573	-0.013575357	0.0	1.0161978	0.8034695	-0.013575357	-0.013575357	Wnt10a	wingless related MMTV integration site 10a [Source:MGI Symbol;Acc:MGI:108071]
ENSMUSG00000089964	0.0	0.0	0.0	0.0	0.0	0.0	0.0	0.0	0.0	0.0	0.0	0.0	0.0	0.0	0.0	0.0	0.0	0.0	0.0	0.0	0.0	0.0	0.0	0.0	0.0	0.0	0.0	0.0	0.0	0.0	Gm16582	predicted gene 16582 [Source:MGI Symbol;Acc:MGI:4415002]
ENSMUSG00000090071	0.0	0.0	0.0	0.0	0.0	0.0	0.0	1.0	0.0	0.8552632	0.0	0.0	0.0	0.0	0.0	0.0	0.0	0.0	0.0	0.0	0.0	0.0	0.17179602	0.0	0.0	0.0	0.0	0.0	0.0	0.0	Cdk5r2	cyclin-dependent kinase 5, regulatory subunit 2 (p39) [Source:MGI Symbol;Acc:MGI:1330828]
ENSMUSG00000055197	0.0	0.0	0.0	0.0	0.0	0.0	1.0	0.0	0.0	0.43421054	0.0	1.0	0.0	0.0	0.0	0.0	0.0	0.0	0.0	0.0	0.0	0.0	0.0	0.0	0.0	0.0	0.029773176	0.0	0.0	0.0	Fev	FEV (ETS oncogene family) [Source:MGI Symbol;Acc:MGI:2449712]
ENSMUSG00000006546	0.0	0.0	0.0	0.0	0.0	0.0	0.0	0.0	0.0	0.0	0.0	0.0	0.0	0.0	0.0	0.0	0.0	0.0	0.0	0.0	0.0	0.0	0.0	0.0	0.0	0.0	0.0	0.0	0.0	0.0	Cryba2	crystallin, beta A2 [Source:MGI Symbol;Acc:MGI:104336]
ENSMUSG00000065616	0.0	0.0	0.32894737	0.0	0.0	0.0	0.0	0.0	0.0	0.0	0.0	1.1608187	0.0	0.0	0.0	0.0	0.0	0.0	0.0	0.0	0.0	0.0	0.0	0.0	0.0	0.0	0.24491587	0.0	0.0	0.0	Mir375	microRNA 375 [Source:MGI Symbol;Acc:MGI:3619376]
ENSMUSG00000047021	1.0	0.0	0.0	1.0	1.0	0.68421054	1.0	0.0	1.0	0.43243244	0.15789473	1.0	2.0789473	0.4868421	0.0	0.0	0.0	0.0	0.0	0.6524399	0.0	0.0	0.0	0.20047016	0.0	0.0	0.029773176	0.87289804	0.0	0.0	Ccdc108	coiled-coil domain containing 108 [Source:MGI Symbol;Acc:MGI:2444274]
ENSMUSG00000089653	0.0	0.0	0.0	0.0	0.0	0.0	0.0	0.0	0.0	0.0	0.0	0.0	0.0	0.0	0.0	0.0	0.0	0.0	0.0	0.0	0.0	0.0	0.0	0.0	0.0	0.0	0.0	0.0	0.0	0.0	Gm15841	predicted gene 15841 [Source:MGI Symbol;Acc:MGI:3801860]
ENSMUSG00000006538	2.0	3.0	1.0	1.0	2.0	0.0	2.0	1.0	1.0	1.0	2.3026316	1.0	4.0	3.0	1.0	0.7598802	1.0756438	-0.12933534	-0.20047016	1.4519696	-0.20047016	0.73826545	-0.02867414	0.0	-0.20047016	1.0163889	-0.17069699	1.6165746	1.2730335	-0.047026217	Ihh	Indian hedgehog [Source:MGI Symbol;Acc:MGI:96533]
ENSMUSG00000026162	72.828964	107.69735	61.605274	76.96053	47.644737	99.828926	80.815605	68.48685	75.95783	76.999985	63.64475	61.592636	81.09176	85.118614	59.328953	-0.03191662	0.26328325	-0.1625905	-0.28606844	0.047977924	0.21442652	0.09659052	0.090844154	0.2688899	0.0	-0.17316198	-0.20424795	-0.020178795	0.1212368	-0.13459873	Nhej1	nonhomologous end-joining factor 1 [Source:MGI Symbol;Acc:MGI:1922820]
ENSMUSG00000026205	0.0	1.0	0.25	1.0	0.0	3.276316	1.0	1.0	0.15789473	0.0	0.0	0.0	1.0	2.0	0.0	0.0	0.0	0.0	0.0	0.0	1.4638224	0.0	0.17179602	0.0	0.0	0.0	0.0	0.0	0.8885413	0.0	Slc23a3	solute carrier family 23 (nucleobase transporters), member 3 [Source:MGI Symbol;Acc:MGI:104516]
ENSMUSG00000033159	1930.04	2323.5508	1830.2407	3695.7334	1773.2382	3498.7117	1884.2949	1574.9777	1561.1626	2697.5073	2592.341	2495.979	2039.6176	1808.7172	1770.786	-0.034187317	-0.03568554	0.0	0.5692835	0.5356579	0.6154032	-0.090408325	-0.11604118	-0.10007763	0.40037918	0.4446621	0.4062109	-0.09782505	-0.1996603	0.034665108	Cnppd1	cyclin Pas1/PHO80 domain containing 1 [Source:MGI Symbol;Acc:MGI:1916421]
ENSMUSG00000049339	2670.5803	3092.4202	2427.8398	4569.2583	2307.3596	4295.963	2748.8555	2318.0396	2182.0913	3578.2422	3337.6526	3238.6897	3087.7424	2480.4575	2335.995	-0.0200634	-0.07767868	-0.04675865	0.42098522	0.46111584	0.45716286	0.0	-0.0128650665	-0.07138538	0.35360527	0.3548422	0.3276167	0.046031	-0.19841862	-0.020085335	Fam134a	family with sequence similarity 134, member A [Source:MGI Symbol;Acc:MGI:2388278]
ENSMUSG00000026197	444.17227	529.4209	412.80273	538.1358	257.1974	541.9083	451.5131	382.77637	365.2895	414.54407	408.35843	374.52646	455.02426	412.34213	360.15628	0.056907654	0.04100418	0.06202507	0.0	-0.03924656	0.13523388	0.058940887	0.053735733	0.014947891	-0.09111595	-0.011151314	-0.11972141	-0.051573753	-0.12217903	-0.052495003	Zfand2b	zinc finger, AN1 type domain 2B [Source:MGI Symbol;Acc:MGI:1916068]
ENSMUSG00000026198	774.50635	1003.294	785.3024	536.5131	257.9934	510.3806	832.0596	673.99994	673.13214	426.4384	390.5921	386.63815	894.9942	696.749	770.5987	0.0	0.10419655	0.13075542	-0.8634224	-0.8938532	-0.81030655	0.08179474	0.01091671	0.037732124	-0.90936947	-0.9343891	-0.9328699	0.06529522	-0.22444725	0.18579578	Abcb6	ATP-binding cassette, sub-family B (MDR/TAP), member 6 [Source:MGI Symbol;Acc:MGI:1921354]
ENSMUSG00000033124	818.5401	937.1577	802.1014	1246.7725	606.24316	1183.7957	874.1041	736.98004	667.14716	977.7227	922.6815	833.743	923.6579	768.29565	738.4089	-0.07313728	-0.14709759	0.008378983	0.2001772	0.18579578	0.25055504	0.0	-0.013118744	-0.12806511	0.13480568	0.15286732	0.022835732	-0.042137146	-0.23633766	-0.028676987	Atg9a	autophagy related 9A [Source:MGI Symbol;Acc:MGI:2138446]
ENSMUSG00000026199	171.59274	218.46364	156.55899	343.1665	157.85132	304.6364	196.20094	172.01689	142.91951	304.54233	260.9517	250.81305	176.92857	192.33377	150.06657	-0.17172909	-0.0925231	-0.19322681	0.49443245	0.3999381	0.4477682	0.0	0.043278694	-0.195395	0.6074953	0.48628998	0.44531822	-0.2708559	-0.07891464	-0.17202091	Ankzf1	ankyrin repeat and zinc finger domain containing 1 [Source:MGI Symbol;Acc:MGI:1098746]
ENSMUSG00000026200	155.54713	159.10526	162.28252	297.3522	147.89737	265.27545	171.12788	135.01317	133.20175	224.88808	187.86609	178.38815	156.3102	178.35121	124.42819	-0.12556028	-0.3621292	0.046380043	0.4755025	0.49377394	0.43597698	-0.009451866	-0.118365765	-0.10917902	0.3578658	0.20001793	0.14153099	-0.26180553	0.0	-0.25450468	Glb1l	galactosidase, beta 1-like [Source:MGI Symbol;Acc:MGI:1921827]
ENSMUSG00000026201	565.304	646.9755	519.54913	676.90485	333.36606	687.7521	545.87854	465.45728	437.5003	543.69446	520.1317	518.8947	578.89514	531.8148	481.5787	0.06982994	-0.0046844482	0.058847427	-0.004002571	0.0	0.14408875	-0.002231598	8.9740753E-4	-0.059793472	-0.034830093	0.002904892	0.015667915	-0.039200783	-0.09008217	0.031668663	Stk16	serine/threonine kinase 16 [Source:MGI Symbol;Acc:MGI:1313271]
ENSMUSG00000026202	1720.3657	2282.5376	1653.6858	1252.3551	638.4154	1189.2997	1775.9955	1604.8389	1439.3376	935.91205	907.85516	875.0476	2087.1343	1897.4933	1709.5985	0.0	0.13872433	0.053753853	-0.79183006	-0.7380581	-0.7412052	0.024297714	0.11115837	-0.01718998	-0.92669964	-0.86895657	-0.905859	0.13550282	0.06957054	0.18403625	Tuba4a	tubulin, alpha 4A [Source:MGI Symbol;Acc:MGI:1095410]
ENSMUSG00000096094	0.0	0.0	0.0	0.0	0.0	2.0	0.0	0.0	0.0	0.0	0.0	0.0	0.0	0.0	0.0	0.0	0.0	0.0	0.0	0.0	0.75174785	0.0	0.0	0.0	0.0	0.0	0.0	0.0	0.0	0.0	A630095N17Rik	RIKEN cDNA A630095N17 gene [Source:MGI Symbol;Acc:MGI:2686470]
ENSMUSG00000026203	62.10159	98.29605	90.289474	128.2829	55.17298	105.04571	71.86842	66.11812	56.813606	102.274956	100.592094	71.78948	77.57894	79.131584	68.830666	-0.3415146	0.05178976	0.30919743	0.37135315	0.17990637	0.20819807	-0.15240145	-0.039653778	-0.22978878	0.32980633	0.40752506	-0.06294966	-0.16378546	-0.0637002	0.0	Dnajb2	DnaJ (Hsp40) homolog, subfamily B, member 2 [Source:MGI Symbol;Acc:MGI:1928739]
ENSMUSG00000026204	3.0	10.0	5.0	22.0	19.000002	7.9999995	7.0	6.0	8.618421	8.0	9.0	5.0	15.0	4.0	5.0	-1.2114456	0.25632095	-0.36369562	1.3292649	2.1436088	-0.005010605	-0.010668039	0.0	0.5511353	0.15516233	0.42674208	-0.4050572	0.9671769	-0.8682171	-0.28138638	Ptprn	protein tyrosine phosphatase, receptor type, N [Source:MGI Symbol;Acc:MGI:102765]
ENSMUSG00000033061	0.0	0.0	0.0	0.0	0.0	0.0	0.0	0.0	0.0	0.0	0.0	0.0	0.57894737	0.0	0.0	0.0	0.0	0.0	0.0	0.0	0.0	0.0	0.0	0.0	0.0	0.0	0.0	0.0	0.0	0.0	Resp18	regulated endocrine-specific protein 18 [Source:MGI Symbol;Acc:MGI:1098222]
ENSMUSG00000026209	907.15845	1213.1573	831.4975	1068.911	567.8633	1058.2826	901.7961	796.95386	766.898	883.012	831.2881	739.6782	1034.3151	993.5083	836.1973	0.0	0.15014172	-0.014857292	-0.09704304	0.01627922	0.0136966705	-0.03016758	0.024587631	-0.002199173	-0.087350845	-0.07278061	-0.22503376	0.045944214	0.059369087	0.07558346	Dnpep	aspartyl aminopeptidase [Source:MGI Symbol;Acc:MGI:1278328]
ENSMUSG00000026208	5.0	1.0	1.0	0.0	0.46052632	3.0	2.0	1.0	0.65789473	1.3684211	0.0	1.0	1.3815789	0.0	2.0	2.2111435	-0.07113482	0.0	-0.07113482	-0.07113482	1.2655755	0.8676008	0.1006612	-0.07113482	0.29329818	-0.07113482	-0.041361645	0.21222799	-0.07113482	1.0823091	Des	desmin [Source:MGI Symbol;Acc:MGI:94885]
ENSMUSG00000085653	0.0	0.0	0.0	0.0	0.0	0.0	0.0	0.0	0.0	0.19736843	0.0	0.0	0.0	0.0	0.0	0.0	0.0	0.0	0.0	0.0	0.0	0.0	0.0	0.0	0.0	0.0	0.0	0.0	0.0	0.0	Gm15179	predicted gene 15179 [Source:MGI Symbol;Acc:MGI:3705125]
ENSMUSG00000026207	1506.9414	1793.6794	1477.0165	2463.1355	1275.6656	2510.0364	1616.7888	1380.0427	1366.1622	2389.9758	2033.7045	2030.8011	1798.3132	1577.1978	1480.9979	-0.11171532	-0.12961578	-0.02986908	0.26339817	0.3400011	0.41576672	-0.031822205	-0.027180672	-0.013090134	0.5052271	0.37399578	0.38813305	0.0	-0.1177845	0.056324005	Speg	SPEG complex locus [Source:MGI Symbol;Acc:MGI:109282]
ENSMUSG00000086053	0.0	0.0	0.0	0.0	0.0	0.0	0.0	0.0	0.0	0.0	0.0	0.0	0.0	0.0	0.17105263	0.0	0.0	0.0	0.0	0.0	0.0	0.0	0.0	0.0	0.0	0.0	0.0	0.0	0.0	0.0	Gm15178	predicted gene 15178 [Source:MGI Symbol;Acc:MGI:3705132]
ENSMUSG00000033021	1022.49396	1209.5005	946.2042	1039.2701	603.2437	978.1993	962.6609	856.45746	860.17633	870.30286	795.69495	821.35297	1161.1292	1051.228	925.1317	0.044193268	0.017313004	0.04310894	-0.26608753	-0.024996758	-0.22830105	-0.064414024	0.0	0.034924507	-0.23673916	-0.26438713	-0.20240211	0.08432388	0.012367249	0.09292507	Gmppa	GDP-mannose pyrophosphorylase A [Source:MGI Symbol;Acc:MGI:1916330]
ENSMUSG00000033007	0.0	0.0	0.0	0.0	0.0	1.0	0.0	0.0	0.0	0.0	1.0	0.0	0.23684211	0.0	0.0	0.0	0.0	0.0	0.0	0.0	0.0	0.0	0.0	0.0	0.0	0.013575357	0.0	0.0	0.0	0.0	Accn4	amiloride-sensitive cation channel 4, pituitary [Source:MGI Symbol;Acc:MGI:2652846]
ENSMUSG00000032997	46.723682	53.0	52.0	40.80263	21.0	41.0	41.0	28.0	35.0	32.0	19.0	26.0	56.0	45.0	55.0	0.210145	0.12278414	0.47528696	-0.31910563	-0.25153017	-0.18698788	0.0	-0.31713676	0.033465385	-0.384367	-1.0347848	-0.5660744	0.32811213	0.08410692	0.63851595	Chpf	chondroitin polymerizing factor [Source:MGI Symbol;Acc:MGI:106576]
ENSMUSG00000026211	0.7763158	1.0	2.0	1.0	0.0	0.5	2.0	1.0	0.32894737	2.0	1.0	3.0131578	0.0	0.0	2.2894735	0.0	0.0	1.0711348	0.0	0.0	0.0	0.9387356	0.17179602	0.0	0.9119208	0.013575357	1.6210494	0.0	0.0	1.34846	Obsl1	obscurin-like 1 [Source:MGI Symbol;Acc:MGI:2138628]
ENSMUSG00000051703	0.0	1.0	1.0	1.0	0.0	3.0	0.0	1.0	1.0	3.0	1.0	0.0	2.0	1.0	6.0	-0.013575357	-0.013575357	0.057559464	-0.013575357	-0.013575357	1.323135	-0.013575357	0.15822066	0.1868948	1.483308	0.0	-0.013575357	0.8034695	-0.013575357	2.724831	Tmem198	transmembrane protein 198 [Source:MGI Symbol;Acc:MGI:2443133]
ENSMUSG00000032968	0.0	0.0	0.0	0.0	0.0	0.0	0.0	2.0	0.0	0.0	0.0	0.0	1.0	1.0	0.23684211	0.0	0.0	0.0	0.0	0.0	0.0	0.0	1.1717961	0.0	0.0	0.0	0.0	0.0	0.0	0.0	Inha	inhibin alpha [Source:MGI Symbol;Acc:MGI:96569]
ENSMUSG00000082745	0.0	0.0	0.0	0.0	0.0	0.5	0.0	0.0	0.0	0.0	0.0	0.0	0.0	0.0	0.0	0.0	0.0	0.0	0.0	0.0	0.0	0.0	0.0	0.0	0.0	0.0	0.0	0.0	0.0	0.0	Gm15181	predicted gene 15181 [Source:MGI Symbol;Acc:MGI:3705876]
ENSMUSG00000026213	1334.4602	1443.3171	1268.2545	1703.7592	844.369	1655.07	1389.2979	1166.5624	1156.5386	1298.1985	1225.7369	1111.65	1554.816	1379.5278	1240.4565	-0.018706322	-0.17477322	0.018666267	0.0	0.013072014	0.08332729	0.017778397	-0.001253128	0.014970779	-0.10688114	-0.088088036	-0.21283722	0.058475494	-0.042596817	0.06900215	Stk11ip	serine/threonine kinase 11 interacting protein [Source:MGI Symbol;Acc:MGI:1918978]
ENSMUSG00000082059	0.0	0.0	0.0	0.0	0.0	0.0	0.0	0.0	0.0	0.0	0.0	0.0	0.0	0.0	0.0	0.0	0.0	0.0	0.0	0.0	0.0	0.0	0.0	0.0	0.0	0.0	0.0	0.0	0.0	0.0	Gm15183	predicted gene 15183 [Source:MGI Symbol;Acc:MGI:3705481]
ENSMUSG00000006576	30.131578	33.0	23.0	46.49907	12.0	34.0	23.0	19.263159	19.026316	18.0	13.0	15.947369	37.43421	15.0	28.0	0.41125727	0.2732482	0.13239908	0.703424	-0.224895	0.37691307	0.0	-0.02272892	-0.011902809	-0.38045168	-0.74828243	-0.4372778	0.58103275	-0.6668656	0.4985013	Slc4a3	solute carrier family 4 (anion exchanger), member 3 [Source:MGI Symbol;Acc:MGI:109350]
ENSMUSG00000083244	0.0	0.0	0.0	0.0	0.0	0.0	0.0	0.0	0.0	0.0	0.0	0.0	0.0	0.0	0.0	0.0	0.0	0.0	0.0	0.0	0.0	0.0	0.0	0.0	0.0	0.0	0.0	0.0	0.0	0.0	Gm15180	predicted gene 15180 [Source:MGI Symbol;Acc:MGI:3705360]
ENSMUSG00000082528	0.0	0.0	0.0	0.0	0.0	0.0	0.0	0.0	0.0	0.0	0.0	0.0	0.0	0.0	0.0	0.0	0.0	0.0	0.0	0.0	0.0	0.0	0.0	0.0	0.0	0.0	0.0	0.0	0.0	0.0	Gm15182	predicted gene 15182 [Source:MGI Symbol;Acc:MGI:3705533]
ENSMUSG00000082012	10.166669	13.000013	6.699996	12.72501	6.3999963	13.200014	12.600012	8.729823	7.799995	11.80001	10.700005	7.2999954	14.80002	11.100006	13.200015	-0.05490446	0.03056264	-0.5457349	-0.064843416	-0.030519009	0.113185644	0.23305893	-0.063281536	-0.19708657	0.111607075	0.07208514	-0.46336102	0.3435421	0.0	0.51488185	Gm5257	predicted gene 5257 [Source:MGI Symbol;Acc:MGI:3647791]
ENSMUSG00000089326	0.0	0.0	0.0	0.0	0.0	0.0	0.0	0.0	0.0	0.0	0.0	0.0	0.0	0.0	0.0	0.0	0.0	0.0	0.0	0.0	0.0	0.0	0.0	0.0	0.0	0.0	0.0	0.0	0.0	0.0	5S_rRNA	5S ribosomal RNA [Source:RFAM;Acc:RF00001]
ENSMUSG00000026235	4.0	8.618422	3.0	14.0	7.0	8.0	6.0	7.0	4.0	8.999999	5.0	1.6973684	4.0	4.0933332	0.0	-0.3751533	0.46307158	-0.6794063	1.098443	1.1242912	0.41624427	0.18819451	0.64364743	-0.13503337	0.74634194	0.0	-1.5424306	-0.5184587	-0.41368616	-2.3355036	Epha4	Eph receptor A4 [Source:MGI Symbol;Acc:MGI:98277]
ENSMUSG00000065215	0.0	0.0	0.0	0.0	0.0	0.0	0.0	0.0	0.0	0.0	0.0	0.0	0.0	0.0	0.0	0.0	0.0	0.0	0.0	0.0	0.0	0.0	0.0	0.0	0.0	0.0	0.0	0.0	0.0	0.0	U1	U1 spliceosomal RNA [Source:RFAM;Acc:RF00003]
ENSMUSG00000004872	1.0	0.0	0.0	0.0	0.0	1.0	0.0	0.0	0.0	0.0	0.0	1.0	0.0	0.0	0.0	0.0	0.0	0.0	0.0	0.0	0.0	0.0	0.0	0.0	0.0	0.0	0.029773176	0.0	0.0	0.0	Pax3	paired box gene 3 [Source:MGI Symbol;Acc:MGI:97487]
ENSMUSG00000032908	6.005581	6.002104	2.0018978	3.011458	0.41447368	5.8860474	5.003539	3.0026217	4.0059214	9.007376	1.0014995	3.1888375	6.0023336	1.0004277	6.008606	0.3440497	0.07401538	-1.1301012	-0.9855505	-2.2026043	0.10644269	0.059080124	-0.44458556	0.0	0.8804233	-2.1868672	-0.49980044	0.19996405	-2.2026043	0.53787017	Sgpp2	sphingosine-1-phosphate phosphotase 2 [Source:MGI Symbol;Acc:MGI:3589109]
ENSMUSG00000026245	1298.4125	1723.5306	1273.1715	1267.5802	603.38104	1200.4891	1414.5865	1202.9368	1165.0995	1280.8026	1209.2743	1079.4624	1551.2804	1417.7444	1207.7368	-0.055039406	0.08438015	0.027422905	-0.42346954	-0.46855736	-0.3767681	0.046977997	0.046218872	0.028784752	-0.1231699	-0.104421616	-0.2520523	0.05836582	0.0	0.03361225	Farsb	phenylalanyl-tRNA synthetase, beta subunit [Source:MGI Symbol;Acc:MGI:1346035]
ENSMUSG00000090486	0.0	0.0	0.0	0.0	0.2	0.0	0.0	0.0	0.0	0.0	0.0	0.0	0.0	0.065789476	0.0	0.0	0.0	0.0	0.0	0.0	0.0	0.0	0.0	0.0	0.0	0.0	0.0	0.0	0.0	0.0	BC035947	cDNA sequence BC035947 [Source:MGI Symbol;Acc:MGI:2652858]
ENSMUSG00000012187	0.0	1.0	1.0	0.0	1.0	0.5263158	0.0	1.0	0.0	0.0	2.0	1.3157895	2.0	0.065789476	1.0	0.0	0.0	0.07113482	0.0	0.6524399	0.0	0.0	0.17179602	0.0	0.0	1.0135753	0.4257019	0.81704485	0.0	0.15344395	Mogat1	monoacylglycerol O-acyltransferase 1 [Source:MGI Symbol;Acc:MGI:1915643]
ENSMUSG00000032883	913.1519	1125.1412	781.6828	1610.3611	685.8381	1392.5575	771.30225	627.9344	591.69086	1306.9984	1131.8207	1154.9211	839.8928	820.5708	612.8684	0.0	0.031980515	-0.11348724	0.48469925	0.27910328	0.40020752	-0.26517296	-0.32879543	-0.38589096	0.46890163	0.36294365	0.40829086	-0.26395512	-0.22603607	-0.38218307	Acsl3	acyl-CoA synthetase long-chain family member 3 [Source:MGI Symbol;Acc:MGI:1921455]
ENSMUSG00000079470	196.66365	192.16101	162.7383	268.20303	119.253296	211.55151	199.739	173.8092	130.11185	184.97487	147.48976	134.20854	150.01155	178.25937	149.04605	0.16239214	-0.1402216	0.0	0.27622843	0.13278055	0.059068203	0.16316319	0.19561195	-0.19346619	0.025561333	-0.19949865	-0.31943893	-0.3715701	-0.051169395	-0.044486523	Utp14b	UTP14, U3 small nucleolar ribonucleoprotein, homolog B (yeast) [Source:MGI Symbol;Acc:MGI:2445092]
ENSMUSG00000047330	1.0	2.0	0.0	0.0	0.0	0.0	1.0	1.0	0.0	1.0	0.0	0.0	0.0	0.0	1.0	0.0	0.6911515	0.0	0.0	0.0	0.0	0.0	0.17179602	0.0	0.0	0.0	0.0	0.0	0.0	0.15344395	Kcne4	potassium voltage-gated channel, Isk-related subfamily, gene 4 [Source:MGI Symbol;Acc:MGI:1891125]
ENSMUSG00000072978	105.49639	124.80404	78.57455	108.28377	43.097385	91.74406	93.58457	79.830765	73.184616	87.95225	74.31275	70.55978	108.44751	85.14738	91.272675	0.29613543	0.26940727	-0.01813984	0.0	-0.30329657	-0.113974094	0.10166979	0.1054039	0.008673668	-0.014695644	-0.1561513	-0.21471739	0.19263315	-0.08483362	0.28029013	Gm5830	predicted pseudogene 5830 [Source:MGI Symbol;Acc:MGI:3647375]
ENSMUSG00000050711	0.0	0.0	0.0	0.0	0.0	0.0	0.0	0.0	0.0	0.0	0.0	0.0	0.0	0.0	0.0	0.0	0.0	0.0	0.0	0.0	0.0	0.0	0.0	0.0	0.0	0.0	0.0	0.0	0.0	0.0	Scg2	secretogranin II [Source:MGI Symbol;Acc:MGI:103033]
ENSMUSG00000077782	0.0	0.0	0.0	0.0	0.0	0.0	0.0	0.0	0.0	0.0	0.0	0.0	0.0	0.0	0.0	0.0	0.0	0.0	0.0	0.0	0.0	0.0	0.0	0.0	0.0	0.0	0.0	0.0	0.0	0.0	SNORA17	Small nucleolar RNA SNORA17 [Source:RFAM;Acc:RF00560]
ENSMUSG00000054702	139.49998	153.20103	108.39913	178.46474	86.48246	116.21491	128.19737	101.14036	107.25439	141.90294	129.67543	118.81141	132.88156	143.62718	103.03071	0.13910866	0.0050706863	-0.11401892	0.16072416	0.14141273	-0.33296394	-0.004404545	-0.1133523	0.0	0.1153183	0.08697367	-0.023060322	-0.07432127	0.10936308	-0.104988575	Ap1s3	adaptor-related protein complex AP-1, sigma 3 [Source:MGI Symbol;Acc:MGI:1891304]
ENSMUSG00000073643	275.514	331.5845	242.17271	286.79608	125.40788	223.89476	244.0921	254.55174	224.25359	269.61844	237.75404	275.28516	253.23027	334.8618	220.71304	0.07963562	0.07768822	0.004331112	-0.19622326	-0.3637724	-0.4282713	-0.116678715	0.17691517	0.022761345	0.0	-0.079794884	0.14785957	-0.18534517	0.2892666	-0.047224045	Wdfy1	WD repeat and FYVE domain containing 1 [Source:MGI Symbol;Acc:MGI:1916618]
ENSMUSG00000026248	480.0	577.9867	438.0	570.0	284.0	548.3684	455.97296	413.98685	400.04193	522.84204	455.0308	456.97223	499.6842	497.0	403.1488	0.021597862	0.020401001	2.784729E-4	-0.064232826	-0.043456078	0.005106926	-0.074103355	0.019594193	-0.00116539	0.09650898	-0.0022468567	0.020092964	-0.06372547	0.0	-0.03703022	Mrpl44	mitochondrial ribosomal protein L44 [Source:MGI Symbol;Acc:MGI:1916413]
ENSMUSG00000026249	162.0	156.0	138.04347	45.0	29.0	40.0	140.99998	158.99998	126.0	16.0	13.0	12.0	218.00002	195.46053	106.0	0.32364655	0.0	0.20355988	-1.858109	-1.4661331	-1.9028778	0.10173273	0.5081248	0.2011962	-3.0646331	-3.262539	-3.3618183	0.6086755	0.5227208	-0.09518957	Serpine2	serine (or cysteine) peptidase inhibitor, clade E, member 2 [Source:MGI Symbol;Acc:MGI:101780]
ENSMUSG00000067106	283.40146	348.8797	250.7488	245.53357	130.8309	200.33582	273.13992	243.69667	238.28795	189.7069	192.5131	180.78857	293.69534	259.02884	231.20824	0.10056114	0.13124466	0.0347414	-0.4401245	-0.32249308	-0.60846806	0.02573967	0.09424591	0.09053993	-0.5269437	-0.40410423	-0.4785595	0.008728981	-0.10098219	0.0	Gm5529	predicted pseudogene 5529 [Source:MGI Symbol;Acc:MGI:3646377]
ENSMUSG00000096297	0.0	0.0	0.0	0.0	0.0	0.0	0.0	0.0	0.0	0.0	0.0	0.0	0.0	0.0	0.0	0.0	0.0	0.0	0.0	0.0	0.0	0.0	0.0	0.0	0.0	0.0	0.0	0.0	0.0	0.0	U6	U6 spliceosomal RNA [Source:RFAM;Acc:RF00026]
ENSMUSG00000043230	1.0	0.0	0.0	0.0	0.0	0.0	0.0	1.0	0.0	0.0	0.0	0.0	0.0	0.0	0.0	0.0	0.0	0.0	0.0	0.0	0.0	0.0	0.17179602	0.0	0.0	0.0	0.0	0.0	0.0	0.0	Fam124b	family with sequence similarity 124, member B [Source:MGI Symbol;Acc:MGI:3026880]
ENSMUSG00000004364	2188.1726	2651.9363	1967.9752	2496.4924	1143.7185	2080.8567	2221.4426	1757.2151	1891.8997	1892.7462	1772.9652	1774.5077	2387.2544	2502.4824	1803.4482	0.08587551	0.09399605	0.043644905	-0.057707787	-0.15802956	-0.19527626	0.08603096	-0.019114494	0.116104126	-0.17179966	-0.16446209	-0.14700985	0.06819534	0.20769978	0.0	Cul3	cullin 3 [Source:MGI Symbol;Acc:MGI:1347360]
ENSMUSG00000090637	7.0	8.0	2.0	2.5	2.0	9.0	2.0	3.0	4.578947	1.0	2.0	1.0	8.0	5.0	2.0	1.1152654	1.0387118	-0.581305	-0.70392	0.0	1.269233	-0.7137042	0.10431862	0.7430463	-1.6524398	-0.6388645	-1.6226666	1.1646049	0.5580294	-0.4989959	Gm6189	predicted gene 6189 [Source:MGI Symbol;Acc:MGI:3643154]
ENSMUSG00000038608	2109.0488	2417.669	1982.1124	3068.3345	1380.6304	2485.8728	2048.9038	1672.8224	1791.1771	1936.411	1855.4946	1637.3296	2114.2751	2312.6165	1870.5511	0.0	-0.072175026	0.021230698	0.20710468	0.0808239	0.028556824	-0.063355446	-0.122862816	0.0044345856	-0.17163754	-0.13156414	-0.295825	-0.13973522	0.061123848	0.019964218	Dock10	dedicator of cytokinesis 10 [Source:MGI Symbol;Acc:MGI:2146320]
ENSMUSG00000054976	1.0	1.0	0.0	1.0	1.0	1.0	1.0	0.0	4.0	2.0	2.0	1.0	3.0	2.0	1.0	-0.029773176	-0.029773176	-0.029773176	-0.029773176	0.6226667	-0.029773176	-0.029773176	-0.029773176	2.170697	0.8821476	0.98380214	0.0	1.3722341	0.8587681	0.12367077	Nyap2	neuronal tyrosine-phophorylated phosphoinositide 3-kinase adaptor 2 [Source:MGI Symbol;Acc:MGI:2443135]
ENSMUSG00000087008	5.5	7.5	6.5	7.5	1.0	4.5	5.5	7.0	2.5	10.0	8.5	8.0	7.0	6.5	4.5	-0.16919899	0.009061098	0.18259358	-0.0554986	-1.9365411	-0.6673081	-0.19081378	0.3901701	-1.0665827	0.6448679	0.5120573	0.44079232	0.035418987	0.0	-0.2656119	Gm5530	predicted gene 5530 [Source:MGI Symbol;Acc:MGI:3646374]
ENSMUSG00000055980	6.0	2.5	0.5	4.0	7.0	6.0	1.0	2.0	2.0	2.5	4.5	2.0	3.0	1.0	0.5	1.3448427	-0.18739069	-1.2004702	0.42612147	2.2593246	1.13624	-1.2004702	-0.028674126	0.0	0.0333786	0.9830303	-0.1706971	0.20153713	-1.2004702	-1.2004702	Irs1	insulin receptor substrate 1 [Source:MGI Symbol;Acc:MGI:99454]
ENSMUSG00000022591	4.0	1.5	0.5	0.0	2.0	1.0	0.0	2.0	1.0	1.5	0.5	0.0	1.0	1.0	0.5	1.9603503	0.27611405	0.0	0.0	1.6524398	0.0	0.0	1.1717961	0.20047016	0.49688327	0.0	0.0	0.0	0.0	0.0	Gm9747	predicted gene 9747 [Source:MGI Symbol;Acc:MGI:3710571]
ENSMUSG00000026142	860.96704	955.10535	732.6316	1075.9276	497.6316	897.14886	828.2368	692.1974	612.6053	879.9934	813.5131	730.97363	792.329	812.7894	694.0	0.117928505	-0.0015678406	-0.0041570663	0.10572147	0.019138336	-0.031284332	0.04039955	0.0145998	-0.13295174	0.101034164	0.089362144	-0.048787117	-0.14523506	-0.036956787	0.0	Rhbdd1	rhomboid domain containing 1 [Source:MGI Symbol;Acc:MGI:1924117]
ENSMUSG00000096779	0.0	0.0	0.0	0.0	0.0	0.0	0.0	0.0	0.0	0.0	0.0	0.0	0.0	0.0	0.0	0.0	0.0	0.0	0.0	0.0	0.0	0.0	0.0	0.0	0.0	0.0	0.0	0.0	0.0	0.0	AC160543.1
ENSMUSG00000067158	0.47368422	0.0	0.33333334	0.0	0.0	1.0	0.0	0.34210527	0.0	0.0	0.0	1.4342105	0.0	0.0	0.0	0.0	0.0	0.0	0.0	0.0	0.0	0.0	0.0	0.0	0.0	0.0	0.55003005	0.0	0.0	0.0	Col4a4	collagen, type IV, alpha 4 [Source:MGI Symbol;Acc:MGI:104687]
ENSMUSG00000079465	3.0	8.0	3.4473684	1.2105263	1.0	4.513158	5.7236843	2.9078946	1.0	9.197369	3.0	3.4736843	6.8026314	8.263158	6.4210525	-0.31131732	0.8345214	0.0	-1.8566302	-1.2041903	0.069254875	0.59904945	-0.14485931	-1.65616	1.2565116	-0.25809228	-0.030390382	0.72650754	1.0786043	0.9796237	Col4a3	collagen, type IV, alpha 3 [Source:MGI Symbol;Acc:MGI:104688]
ENSMUSG00000065055	0.0	0.0	0.0	0.0	0.0	0.0	0.0	0.0	0.0	0.0	0.0	0.0	0.0	0.0	0.0	0.0	0.0	0.0	0.0	0.0	0.0	0.0	0.0	0.0	0.0	0.0	0.0	0.0	0.0	0.0	n-R5s213	nuclear encoded rRNA 5S 213 [Source:MGI Symbol;Acc:MGI:4422078]
ENSMUSG00000097564	20.116323	16.537006	10.383527	17.339272	16.818848	12.852334	17.361948	14.881345	7.7678266	18.02895	7.730795	18.320879	21.55781	22.380306	14.526385	0.23405266	-0.31781483	-0.6092329	-0.31402946	0.6678543	-0.6208863	0.0	0.01063633	-0.8986113	0.027571678	-1.0924003	0.1685977	0.19059086	0.3161068	-0.042544365	AC138214.2
ENSMUSG00000026150	1455.9215	1775.9064	1295.384	1609.9412	789.9771	1483.5734	1407.4973	1174.9594	1181.8215	1419.4243	1291.2227	1265.7386	1578.5079	1445.1342	1166.5093	0.085056305	0.10248089	0.027288437	-0.103627205	-0.104904175	-0.09640217	0.014640808	-0.01281929	0.024255753	0.0	-0.034913063	-0.047473907	0.058380127	0.0025177002	-0.04158497	Mff	mitochondrial fission factor [Source:MGI Symbol;Acc:MGI:1922984]
ENSMUSG00000026149	0.0	1.0	0.0	0.0	1.6052632	1.0	1.0	0.0	0.0	1.0	0.0	2.2894738	0.0	0.0	0.0	0.0	0.0	0.0	0.0	1.3352498	0.0	0.0	0.0	0.0	0.0	0.0	1.2247893	0.0	0.0	0.0	Tm4sf20	transmembrane 4 L six family member 20 [Source:MGI Symbol;Acc:MGI:1913511]
ENSMUSG00000093782	0.0	0.0	0.0	0.0	0.5263158	0.0	0.0	0.0	0.0	0.0	0.0	0.0	0.0	0.0	0.0	0.0	0.0	0.0	0.0	0.0	0.0	0.0	0.0	0.0	0.0	0.0	0.0	0.0	0.0	0.0	AC138214.1
ENSMUSG00000026159	1325.6962	1783.1642	1226.6346	1544.1589	775.1687	1352.8943	1357.8846	1190.7753	1128.691	1272.8085	1131.8467	1226.7068	1590.0426	1470.3761	1252.8989	0.0	0.15849018	-0.0012598038	-0.113687515	-0.08207798	-0.17930317	0.01299572	0.056596756	0.008020401	-0.10716438	-0.17484665	-0.042536736	0.11900997	0.07762623	0.11161327	Agfg1	ArfGAP with FG repeats 1 [Source:MGI Symbol;Acc:MGI:1333754]
ENSMUSG00000038496	0.0	0.0	1.0	0.0	0.0	0.0	0.0	0.0	0.0	0.0	0.0	0.0	1.0	0.0	0.0	0.0	0.0	0.07113482	0.0	0.0	0.0	0.0	0.0	0.0	0.0	0.0	0.0	0.0	0.0	0.0	Slc19a3	solute carrier family 19, member 3 [Source:MGI Symbol;Acc:MGI:1931307]
ENSMUSG00000026166	0.0	0.0	0.0	0.0	0.0	0.0	0.0	0.0	0.0	0.0	0.0	0.0	0.0	0.0	0.0	0.0	0.0	0.0	0.0	0.0	0.0	0.0	0.0	0.0	0.0	0.0	0.0	0.0	0.0	0.0	Ccl20	chemokine (C-C motif) ligand 20 [Source:MGI Symbol;Acc:MGI:1329031]
ENSMUSG00000053161	0.0	0.0	0.0	0.0	0.0	0.0	0.0	0.0	0.0	0.0	0.0	0.0	0.0	0.0	0.0	0.0	0.0	0.0	0.0	0.0	0.0	0.0	0.0	0.0	0.0	0.0	0.0	0.0	0.0	0.0	Wdr69	WD repeat domain 69 [Source:MGI Symbol;Acc:MGI:1923089]
ENSMUSG00000084443	0.0	0.0	0.0	0.0	0.0	0.0	0.0	0.0	0.0	0.0	0.0	0.0	0.0	0.0	0.0	0.0	0.0	0.0	0.0	0.0	0.0	0.0	0.0	0.0	0.0	0.0	0.0	0.0	0.0	0.0	n-R5s214	nuclear encoded rRNA 5S 214 [Source:MGI Symbol;Acc:MGI:4422079]
ENSMUSG00000026163	0.0	0.0	0.0	0.0	0.0	1.0	0.0	0.0	0.0	0.0	0.0	1.0	2.0	1.0	0.0	0.0	0.0	0.0	0.0	0.0	0.0	0.0	0.0	0.0	0.0	0.0	0.029773176	0.81704485	0.0	0.0	Sphkap	SPHK1 interactor, AKAP domain containing [Source:MGI Symbol;Acc:MGI:1924879]
ENSMUSG00000079140	1.5	1.5	1.5	2.0	2.5	1.5	2.0	0.0	1.5	2.0	2.5	2.5	3.0	1.0	0.5	-0.11078447	-0.37998325	0.0	-0.02950561	1.3182707	-0.319387	0.2826383	-0.6560973	0.12933534	0.2558235	0.67940617	0.69560397	0.74591005	-0.6560973	-0.6560973	Gm6374	predicted gene 6374 [Source:MGI Symbol;Acc:MGI:3647016]
ENSMUSG00000094946	0.0	0.0	0.0	0.0	0.0	0.0	0.0	0.0	0.0	0.0	0.0	0.0	0.0	0.0	0.0	0.0	0.0	0.0	0.0	0.0	0.0	0.0	0.0	0.0	0.0	0.0	0.0	0.0	0.0	0.0	AC158909.1
ENSMUSG00000077736	0.0	0.0	0.0	0.0	0.0	0.0	0.0	0.0	0.0	0.0	0.0	0.0	0.0	1.0	0.0	0.0	0.0	0.0	0.0	0.0	0.0	0.0	0.0	0.0	0.0	0.0	0.0	0.0	0.0	0.0	SNORA17	Small nucleolar RNA SNORA17 [Source:RFAM;Acc:RF00560]
ENSMUSG00000045658	3285.4937	3902.0234	2804.6953	5262.0527	2501.604	4683.679	3414.0786	2658.7632	2469.76	3336.5789	2956.301	2938.985	3598.263	3096.1843	2688.5417	0.026169777	0.005084038	-0.091311455	0.37192726	0.32500267	0.32909966	0.05994129	-0.06773853	-0.14544964	0.0	-0.07292175	-0.0651989	0.014055252	-0.13125801	-0.07002258	Pid1	phosphotyrosine interaction domain containing 1 [Source:MGI Symbol;Acc:MGI:2138391]
ENSMUSG00000036766	44.0	44.842106	49.0	113.0	52.0	98.0	52.0	46.0	37.921055	54.0	40.0	50.0	73.9079	43.0	51.973686	-0.2538476	-0.4956956	0.012215614	0.7731414	0.67925024	0.6928282	-0.03445387	0.021728516	-0.2282319	-0.0068211555	-0.3381257	0.0	0.3510723	-0.3588233	0.17952442	Dner	delta/notch-like EGF-related receptor [Source:MGI Symbol;Acc:MGI:2152889]
ENSMUSG00000093254	0.0	0.0	0.0	0.0	0.0	0.0	0.0	0.0	0.0	0.0	0.0	0.0	0.0	0.0	0.0	0.0	0.0	0.0	0.0	0.0	0.0	0.0	0.0	0.0	0.0	0.0	0.0	0.0	0.0	0.0	Mir5126	microRNA 5126 [Source:MGI Symbol;Acc:MGI:4950451]
ENSMUSG00000026219	5086.827	5456.713	4675.388	7645.112	3251.1133	5797.7334	4761.8994	4071.132	4132.9043	5588.733	5440.9526	4802.494	5322.2705	5368.635	4353.9697	0.013559341	-0.15437317	0.0026636124	0.2675724	0.05981636	-0.0063199997	-0.10328388	-0.09633064	-0.045930862	0.10088539	0.16387749	0.0	-0.06447029	0.019539833	-0.017781258	Trip12	thyroid hormone receptor interactor 12 [Source:MGI Symbol;Acc:MGI:1309481]
ENSMUSG00000073633	33.0	29.013159	31.150156	30.0	24.928572	28.0	34.90424	30.828947	10.5	23.0	12.0	19.342106	48.0	24.871622	32.57895	0.445642	-0.009315491	0.47319984	-0.02562046	0.7330656	0.0	0.5049634	0.55890703	-0.96631503	-0.12362003	-0.9605646	-0.25565624	0.84290457	-0.03413248	0.6202097	Fbxo36	F-box protein 36 [Source:MGI Symbol;Acc:MGI:1289192]
ENSMUSG00000026220	2.0	3.0	3.0	4.0	2.0	5.0	4.0	0.0	1.0	3.0	1.0	4.0	1.0	4.0	4.0	-0.66624135	-0.3504777	0.02950561	0.0	0.02584815	0.4470842	0.31214392	-1.6265917	-1.4261215	-0.12970841	-1.6130164	0.40318155	-1.6265917	0.26194966	0.52685237	Slc16a14	solute carrier family 16 (monocarboxylic acid transporters), member 14 [Source:MGI Symbol;Acc:MGI:1919031]
ENSMUSG00000096802	1.45	0.5	0.0	0.0	0.0	1.75	0.45	0.5	0.62612617	0.0	0.25	1.9833335	0.0	1.2	0.5	0.49640325	0.0	0.0	0.0	0.0	0.5591027	0.0	0.0	0.0	0.0	0.0	1.0177004	0.0	0.15157574	0.0	Gm15433	predicted pseudogene 15433 [Source:MGI Symbol;Acc:MGI:3705860]
ENSMUSG00000052477	53.082253	78.32959	56.04166	113.643295	56.696335	92.971855	57.017174	54.2868	52.64253	89.78578	87.19257	79.256035	60.350864	73.08557	54.123238	-0.29212904	0.0	-0.10307455	0.47232342	0.49498653	0.3078332	-0.21057653	-0.048311234	-0.06400967	0.41769886	0.47707176	0.3555851	-0.25028944	0.09741926	-0.07101679	C130026I21Rik	RIKEN cDNA C130026I21 gene [Source:MGI Symbol;Acc:MGI:3612702]
ENSMUSG00000064281	832.9412	1046.4624	763.3277	856.08374	460.0454	869.09753	842.49695	717.59607	735.8522	786.9904	739.8595	715.50305	899.8908	843.5185	738.616	0.031770706	0.09180546	0.01664257	-0.26245117	-0.1325779	-0.11552811	0.026612282	0.028173447	0.093091965	-0.09852791	-0.08596802	-0.11806297	0.0	-0.02183342	0.05147457	Rpl19-ps1	ribosomal protein L19, pseudogene 1 [Source:MGI Symbol;Acc:MGI:3642668]
ENSMUSG00000061852	21.266668	14.916658	14.183326	40.12212	17.47324	30.466677	17.17894	13.783327	16.00945	19.599998	15.966659	18.949995	17.701761	22.400005	17.56666	0.16617012	-0.6146984	-0.30744362	0.7482152	0.5748129	0.47620583	-0.16339779	-0.24805427	-0.0033802986	0.0	-0.19413662	0.069196224	-0.24183655	0.16926622	0.083509445	Gm7582	predicted gene 7582 [Source:MGI Symbol;Acc:MGI:3643856]
ENSMUSG00000089976	1.6966218	1.813158	1.6664474	3.7736406	2.3201318	1.7500002	0.4	1.863158	0.4730263	2.463816	6.9335527	2.3262722	1.5598686	2.2434213	2.2773652	-0.3312266	-0.50458574	-0.24633133	0.48830688	0.81240463	-0.495139	-1.0542419	0.015304089	-1.0542419	0.15857327	1.7529283	0.19355118	-0.59577256	0.0	0.2865678	Gm2389	predicted pseudogene 2389 [Source:MGI Symbol;Acc:MGI:3780557]
ENSMUSG00000089844	23.311405	31.4693	26.296055	40.377228	29.482521	43.70615	26.673246	23.864388	22.557022	41.600903	33.08772	32.307022	32.708344	36.01756	23.293861	-0.34531736	-0.18160725	-0.060722828	0.11342955	0.685596	0.35288048	-0.17257452	-0.10004854	-0.15265703	0.44183207	0.21316767	0.1949172	0.0	0.21053791	-0.15330982	A530032D15Rik	RIKEN cDNA A530032D15Rik gene [Source:MGI Symbol;Acc:MGI:3037746]
ENSMUSG00000073631	0.25	0.25	0.0065789474	0.34649125	0.0065789474	0.5964913	0.25657895	0.0	0.75	0.0	0.0	0.835944	0.0	0.33333334	0.33333334	0.0	0.0	0.0	0.0	0.0	0.0	0.0	0.0	0.0	0.0	0.0	0.0	0.0	0.0	0.0	Gm10553	predicted gene 10553 [Source:MGI Symbol;Acc:MGI:3642178]
ENSMUSG00000072109	16.147923	25.428	19.060385	29.214642	17.408665	28.059662	27.856	17.010519	11.425796	25.203926	29.74364	30.442066	20.92824	25.061054	16.88594	-0.52158475	-0.13571405	-0.17157125	0.0	0.27896166	0.066961765	0.24344015	-0.23506021	-0.7805188	0.07228565	0.41287327	0.4625559	-0.2907877	0.040704727	-0.2640171	A530040E14Rik	RIKEN cDNA A530040E14 gene [Source:MGI Symbol;Acc:MGI:3612703]
ENSMUSG00000090128	0.2631579	0.6216216	0.19078948	0.41666666	0.34795323	0.34362575	0.5833334	0.3480702	0.23847954	0.18859649	0.41385967	0.3267544	0.35745615	0.35684213	0.5923803	0.0	0.0	0.0	0.0	0.0	0.0	0.0	0.0	0.0	0.0	0.0	0.0	0.0	0.0	0.0	Gm16038	predicted gene 16038 [Source:MGI Symbol;Acc:MGI:3802117]
ENSMUSG00000089763	0.25	0.0	0.0	0.0	0.33333334	0.25	0.2	0.25	0.0	0.0	0.0	0.65	0.0	0.7	0.16666667	0.0	0.0	0.0	0.0	0.0	0.0	0.0	0.0	0.0	0.0	0.0	0.0	0.0	0.0	0.0	Gm2635	predicted pseudogene 2635 [Source:MGI Symbol;Acc:MGI:3780803]
ENSMUSG00000089716	10.349225	12.917187	6.438234	15.089463	8.976574	15.918723	8.930948	8.446548	6.4478073	12.551208	15.30672	13.651275	10.708222	8.576753	10.567817	-0.05057025	0.0	-0.62457156	0.1596899	0.43623328	0.36202908	-0.28482246	-0.13221359	-0.49309254	0.17930365	0.5672972	0.41836548	-0.14467955	-0.39339852	0.172678	Gm6264	predicted gene 6264 [Source:MGI Symbol;Acc:MGI:3779580]
ENSMUSG00000079457	10.216666	9.0	9.68158	24.303003	8.633332	14.716662	9.133333	7.9	9.299997	9.633331	7.5500007	10.366665	13.10175	11.899997	11.73333	-0.09045029	-0.54257655	-0.05727601	0.82600117	0.35870433	0.22747326	-0.27377605	-0.25000453	0.014047384	-0.22369766	-0.4736011	0.0	0.1250794	0.057777405	0.30233145	Gm7609	predicted pseudogene 7609 [Source:MGI Symbol;Acc:MGI:3644536]
ENSMUSG00000090252	0.0	0.65570176	3.3333333	3.7083333	3.4122808	2.3991227	1.0	2.45	2.8333333	2.625	2.1666667	4.5394735	3.7631578	3.2631578	1.8815789	-1.4645778	-1.4645778	0.34352255	0.0527848	0.9585985	-0.450323	-1.4645778	0.0	0.23839271	-0.1603396	-0.33552516	0.74772036	0.26441085	0.13023221	-0.39918995	Gm16028	predicted gene 16028 [Source:MGI Symbol;Acc:MGI:3801982]
ENSMUSG00000079455	34.549526	38.442345	29.581152	52.710487	26.910099	53.269695	39.24559	29.451775	24.634483	35.791668	46.690746	33.318993	35.4386	44.55671	26.631594	-0.0025281906	-0.11769676	-0.11573124	0.2731371	0.3290429	0.41351843	0.15972185	-0.021393776	-0.25039482	0.0	0.4851675	0.014573574	-0.109178066	0.29263973	-0.1849618	Gm16026	predicted pseudogene 16026 [Source:MGI Symbol;Acc:MGI:3783243]
ENSMUSG00000091199	17.099997	11.870612	9.457017	29.343721	14.769291	24.883345	13.099996	11.283331	13.38333	16.01666	12.466665	15.949993	15.4886	19.202633	15.233328	0.11343908	-0.68236136	-0.63031554	0.5587363	0.5941334	0.44602108	-0.2926054	-0.27491808	0.0	-0.029412985	-0.28925633	0.08242178	-0.17265558	0.20893812	0.13976812	Gm2619	predicted gene 2619 [Source:MGI Symbol;Acc:MGI:3780787]
ENSMUSG00000089652	1.4583334	2.725	2.0333333	6.7499995	2.4583333	4.80307	1.75	0.125	2.6666667	2.104386	0.868421	2.5	2.95	3.3333333	2.1802633	-0.7732756	-0.14053881	-0.18296504	1.1035326	0.67217386	0.73775816	-0.531856	-1.2779465	0.33756125	-0.29262626	-1.2779465	0.07375479	0.09981334	0.3475604	0.0	Gm16025	predicted gene 16025 [Source:MGI Symbol;Acc:MGI:3802144]
ENSMUSG00000089937	1.105	2.3839912	0.3399123	6.1096487	1.875	2.5098684	1.3508772	0.46271932	1.0230263	1.5230265	0.86273116	3.096491	0.9791666	2.0	2.3160527	-0.41446507	0.42566866	-0.5188618	1.7188194	1.0404687	0.56049764	-0.14622968	-0.5188618	-0.28554827	0.0	-0.5188618	1.1415457	-0.5188618	0.3696795	0.8462503	Gm7281	predicted gene 7281 [Source:MGI Symbol;Acc:MGI:3779713]
ENSMUSG00000096292	0.45	0.0	0.0	0.5	0.0	1.25	0.45	0.25	0.0	0.0	0.25	0.65	0.5	0.2	0.16666667	0.0	0.0	0.0	0.0	0.0	0.07367595	0.0	0.0	0.0	0.0	0.0	0.0	0.0	0.0	0.0	Gm2666	predicted gene 2666 [Source:MGI Symbol;Acc:MGI:3780835]
ENSMUSG00000089714	9.533333	11.999998	11.349998	17.146492	10.4	12.366665	10.233332	9.766667	5.2833333	13.437716	14.485085	9.683333	12.999997	13.153505	8.116667	-0.24633145	-0.18354869	0.11609244	0.26677084	0.57128906	-0.07953	-0.16572285	0.0	-0.857744	0.20047426	0.4104092	-0.15438533	0.05782175	0.1462543	-0.285331	Gm16092	predicted gene 16092 [Source:MGI Symbol;Acc:MGI:3841241]
ENSMUSG00000090186	14.716665	15.199995	11.849998	19.28223	10.306576	20.478064	11.409647	10.769733	12.999995	11.93333	8.3	12.966663	17.900448	17.171051	13.031978	0.0	-0.222579	-0.2017796	0.05606246	0.17820358	0.26802588	-0.38881135	-0.23902273	0.061180115	-0.35088396	-0.7730427	-0.11322069	0.13923931	0.15071845	0.017698765	Gm7592	predicted gene 7592 [Source:MGI Symbol;Acc:MGI:3644077]
ENSMUSG00000094127	29.119719	36.75	20.230263	31.715437	15.423246	33.5	29.285088	18.0	18.521929	24.25	24.75	23.0	28.618422	33.0	19.25	0.21056986	0.27711868	-0.20412731	0.0	-0.014230728	0.2041316	0.19712496	-0.2719841	-0.20207262	-0.10187149	0.02922678	-0.06036997	0.04221201	0.31923008	-0.19347477	AC147806.1	Uncharacterized protein [Source:UniProtKB/TrEMBL;Acc:J3QK25]
ENSMUSG00000070034	577.11975	778.78644	516.9724	864.4748	455.9719	793.2005	598.3603	593.6504	500.74207	690.1011	684.53174	642.0155	723.84106	798.6372	523.43677	-0.20950794	-0.046349525	-0.25750637	0.039687157	0.14265633	0.040704727	-0.17897797	0.04268074	-0.17419052	0.0	0.08996487	0.0136528015	-0.026010513	0.18735313	-0.15726948	Sp110	Sp110 nuclear body protein [Source:MGI Symbol;Acc:MGI:1923364]
ENSMUSG00000090103	2.8333333	0.504386	3.3114033	3.4919295	0.14473684	1.872807	2.472222	1.2653508	0.0	1.3903509	1.6885965	2.4561403	2.0307016	0.6666667	1.1666667	0.8059005	-0.65695006	1.1416276	0.7736661	-0.65695006	0.0	0.587594	-0.14561665	-0.65695006	-0.2695802	0.112449944	0.6692161	0.18207312	-0.65695006	-0.28111356	Gm16094	predicted gene 16094 [Source:MGI Symbol;Acc:MGI:3801967]
ENSMUSG00000070031	292.8998	401.29184	297.13373	594.4861	279.95874	523.61896	354.72067	267.99475	302.99225	450.37967	505.31714	456.92963	348.64145	409.77103	254.87994	-0.28899384	-0.10394764	-0.15750408	0.39848328	0.33790302	0.34051418	-0.034332275	-0.20575047	0.0	0.2833109	0.551013	0.4219942	-0.18096256	0.12360859	-0.29648876	Sp140	Sp140 nuclear body protein [Source:MGI Symbol;Acc:MGI:3702467]
ENSMUSG00000073628	0.8377193	0.75	2.1995616	1.6929826	2.1732457	1.3486843	2.243421	0.9912281	1.9078948	2.0	0.38596493	2.4364035	2.0460527	2.85307	0.3530702	-0.8498881	-0.8498881	0.3584627	-0.4637293	0.922403	-0.66658753	0.25454795	-0.6908032	0.2825638	0.0620327	-0.8498881	0.46463823	0.0	0.5511683	-0.8498881	Gm10552	predicted gene 10552 [Source:MGI Symbol;Acc:MGI:3642083]
ENSMUSG00000090246	67.47819	70.26204	66.065414	108.9975	51.754826	89.545006	66.18902	51.12676	56.529823	79.69562	85.80015	83.96666	75.24539	71.74774	45.6978	-0.016703129	-0.22757769	0.06355524	0.34134007	0.29265833	0.18288612	-0.06614733	-0.20560026	-0.031992435	0.17494631	0.38308048	0.36811495	-0.0028266907	0.0	-0.38590622	Gm17017	predicted gene 17017 [Source:MGI Symbol;Acc:MGI:4820558]
ENSMUSG00000026222	1166.4613	1282.371	947.57465	1960.664	922.2358	1717.788	993.93396	844.926	910.88416	1287.7234	1185.2959	1106.7659	1117.078	1297.4653	904.018	0.006365776	-0.12615871	-0.18267727	0.42181015	0.35952377	0.35617638	-0.24616623	-0.2474308	-0.110313416	0.10062027	0.08269882	0.0	-0.19934845	0.088113785	-0.1682558	Sp100	nuclear antigen Sp100 [Source:MGI Symbol;Acc:MGI:109561]
ENSMUSG00000064414	0.0	0.0	0.0	0.0	0.0	0.0	0.0	0.0	0.0	0.0	0.0	0.0	0.0	0.5	0.5	0.0	0.0	0.0	0.0	0.0	0.0	0.0	0.0	0.0	0.0	0.0	0.0	0.0	0.0	0.0	n-R5s215	nuclear encoded rRNA 5S 215 [Source:MGI Symbol;Acc:MGI:4422080]
ENSMUSG00000052760	297.2005	389.36703	286.8585	403.26047	200.11841	380.0347	290.87006	247.40388	280.46475	316.3117	301.0053	301.03946	341.16968	353.63016	226.44264	-0.071578026	0.04891777	-0.011890411	0.034938812	0.049928665	0.07451439	-0.12425423	-0.124700546	0.0849247	-0.030097008	0.0	0.016361237	-0.015830994	0.10741806	-0.27077532	A630001G21Rik	RIKEN cDNA A630001G21 gene [Source:MGI Symbol;Acc:MGI:2443131]
ENSMUSG00000094834	0.0	0.0	0.0	0.0	0.0	0.0	0.0	0.0	0.0	0.0	0.0	0.0	0.0	0.0	0.0	0.0	0.0	0.0	0.0	0.0	0.0	0.0	0.0	0.0	0.0	0.0	0.0	0.0	0.0	0.0	AC161342.1
ENSMUSG00000092932	0.0	0.1	0.0	0.0	0.0	0.1	0.0	0.0	0.0	0.1	0.1	0.0	0.0	0.0	0.0	0.0	0.0	0.0	0.0	0.0	0.0	0.0	0.0	0.0	0.0	0.0	0.0	0.0	0.0	0.0	Metazoa_SRP	Metazoan signal recognition particle RNA [Source:RFAM;Acc:RF00017]
ENSMUSG00000036707	4206.6953	4989.388	3705.4617	5536.238	2576.658	4718.602	4250.8936	3508.3818	3536.7998	4401.7993	4069.6697	3856.315	4710.1396	4555.79	3635.6892	0.010123253	-0.0129003525	-0.06212616	0.0725832	-0.0049734116	-0.03280735	0.003586769	-0.040312767	0.0	0.02709961	0.015572548	-0.045918465	0.029899597	0.05332756	-0.0072422028	Cab39	calcium binding protein 39 [Source:MGI Symbol;Acc:MGI:107438]
ENSMUSG00000026223	3961.3018	5117.922	3867.0264	5807.298	2788.316	5564.0283	4050.087	3745.7952	3451.1348	5295.0312	4968.1987	4807.4	4679.856	4284.0103	3754.0103	-0.11555195	-0.015167236	-0.039517403	0.10258198	0.06995678	0.16600037	-0.10518837	0.015191078	-0.07433605	0.25468254	0.26442146	0.23315334	-0.018367767	-0.0743742	0.0	Itm2c	integral membrane protein 2C [Source:MGI Symbol;Acc:MGI:1927594]
ENSMUSG00000026224	0.0	0.0	0.0	0.0	0.0	0.0	0.0	0.0	0.0	0.0	0.0	0.0	0.0	0.0	0.0	0.0	0.0	0.0	0.0	0.0	0.0	0.0	0.0	0.0	0.0	0.0	0.0	0.0	0.0	0.0	4933407L21Rik	RIKEN cDNA 4933407L21 gene [Source:MGI Symbol;Acc:MGI:1918391]
ENSMUSG00000049608	1.0	4.0	2.0	5.0	2.0	1.0	2.0	1.0	2.0	4.0	1.4342105	1.9736842	3.0	5.3026314	2.0	-1.1534439	0.53770757	-0.08230913	0.7950759	0.4989959	-1.1534439	-0.21470833	-0.9816479	0.047026277	0.75847685	-0.61961174	-0.14277959	0.24856341	1.1418058	0.0	Gpr55	G protein-coupled receptor 55 [Source:MGI Symbol;Acc:MGI:2685064]
ENSMUSG00000026226	0.0	0.0	0.0	0.0	0.0	0.0	0.0	0.0	0.0	0.0	0.0	0.0	0.0	0.0	0.0	0.0	0.0	0.0	0.0	0.0	0.0	0.0	0.0	0.0	0.0	0.0	0.0	0.0	0.0	0.0	Spata3	spermatogenesis associated 3 [Source:MGI Symbol;Acc:MGI:1917310]
ENSMUSG00000026227	0.0	0.21052632	0.0	0.0	0.0	0.0	1.0	0.0	2.0	0.0	0.0	0.0	0.0	0.0	0.0	0.0	0.0	0.0	0.0	0.0	0.0	0.0	0.0	1.2004702	0.0	0.0	0.0	0.0	0.0	0.0	2810459M11Rik	RIKEN cDNA 2810459M11 gene [Source:MGI Symbol;Acc:MGI:1920042]
ENSMUSG00000026229	3566.1729	4416.4077	3380.9912	3284.8027	1710.544	3138.3486	3689.2004	3069.0198	3100.1875	2706.326	2540.1897	2604.806	3840.3389	3996.3145	3389.2874	0.0051527023	0.04445076	0.039006233	-0.44717598	-0.36267948	-0.3878212	0.03246975	0.0	0.043251038	-0.4413185	-0.4310627	-0.37862492	-0.031295776	0.09763718	0.12485123	Psmd1	proteasome (prosome, macropain) 26S subunit, non-ATPase, 1 [Source:MGI Symbol;Acc:MGI:1917497]
ENSMUSG00000077274	0.0	0.0	0.0	0.0	0.0	0.0	0.0	0.0	0.0	0.0	0.0	0.0	0.0	0.0	0.0	0.0	0.0	0.0	0.0	0.0	0.0	0.0	0.0	0.0	0.0	0.0	0.0	0.0	0.0	0.0	SNORA26	Small nucleolar RNA SNORA26 [Source:RFAM;Acc:RF00568]
ENSMUSG00000026228	3.6173134	17.025526	10.662988	6.0044675	5.0	7.0142064	12.035097	18.466156	11.031262	3.0027132	2.0	7.0066977	20.05	15.949395	14.0259495	-1.6704057	0.29510427	0.0	-1.2730465	-0.51130676	-0.9236469	0.042236805	0.89293313	0.1783216	-1.9874872	-2.4720993	-0.6471667	0.65690064	0.3982966	0.47779584	Htr2b	5-hydroxytryptamine (serotonin) receptor 2B [Source:MGI Symbol;Acc:MGI:109323]
ENSMUSG00000094638	9.199141	7.4247665	4.059311	8.223138	4.5	4.725447	7.2446623	7.646468	2.5	10.857143	6.0	5.9478045	4.6842103	8.107774	3.5	0.55971885	-0.018633366	-0.50976086	0.06415033	0.2202344	-0.6099317	0.19352365	0.50445914	-1.0797322	0.7503629	-0.0035924911	0.0	-0.5572798	0.30571675	-0.64133155	RP24-308M3.1
ENSMUSG00000062590	100.97368	101.125	81.723694	163.35527	80.02632	132.60527	100.2628	62.29819	67.25649	135.22368	99.1579	98.99342	99.266365	79.61921	78.14473	0.031807423	-0.23523092	-0.16256094	0.3920827	0.38846445	0.2163639	0.0	-0.45346355	-0.31430626	0.40474653	0.05885315	0.072656155	-0.13610029	-0.382792	-0.1448574	Armc9	armadillo repeat containing 9 [Source:MGI Symbol;Acc:MGI:1926045]
ENSMUSG00000087538	0.0	0.0	0.09210526	0.0	0.0	0.0	0.0	0.0	0.0	0.0	0.0	0.0	0.0	0.0	0.0	0.0	0.0	0.0	0.0	0.0	0.0	0.0	0.0	0.0	0.0	0.0	0.0	0.0	0.0	0.0	Gm16341	predicted gene 16341 [Source:MGI Symbol;Acc:MGI:3840137]
ENSMUSG00000079445	70.0	81.0	62.25	66.0	27.828947	55.618423	79.4079	79.66329	68.0	54.81579	41.0	37.0	125.5479	95.8421	93.0	0.058496952	-1.3494492E-4	0.0	-0.3601508	-0.5801821	-0.48189783	0.2188096	0.45650244	0.25679636	-0.3426962	-0.6600094	-0.7919097	0.7580023	0.43999243	0.6614661	B3gnt7	UDP-GlcNAc:betaGal beta-1,3-N-acetylglucosaminyltransferase 7 [Source:MGI Symbol;Acc:MGI:2384394]
ENSMUSG00000091806	0.0	0.0	0.0	0.0	0.0	0.0	0.0	0.0	0.0	0.0	0.0	0.0	0.0	0.0	0.0	0.0	0.0	0.0	0.0	0.0	0.0	0.0	0.0	0.0	0.0	0.0	0.0	0.0	0.0	0.0	Gm5258	predicted gene 5258 [Source:MGI Symbol;Acc:MGI:3647794]
ENSMUSG00000026234	7724.4146	9353.484	7314.2456	7326.8574	3531.224	6593.9824	7999.3926	6273.29	6905.079	6467.9805	6182.9927	6245.706	8668.273	9204.027	7165.8066	0.0	0.0068798065	0.032068253	-0.40998936	-0.43716717	-0.43687725	0.028850555	-0.088757515	0.07835293	-0.30453968	-0.26789474	-0.2371378	0.023014069	0.18103123	0.08479786	Ncl	nucleolin [Source:MGI Symbol;Acc:MGI:97286]
ENSMUSG00000064837	2.0	0.43421054	1.1710527	0.0	1.4736842	0.7236842	1.0	1.0	0.15789473	0.0	1.9868422	0.0	1.7631578	5.157895	2.0	0.7885543	-0.17179602	0.12714472	-0.17179602	1.0400712	-0.17179602	-0.17179602	0.0	-0.17179602	-0.17179602	0.83225673	-0.17179602	0.4634105	2.0835276	0.9816479	Snora75	small nucleolar RNA, H/ACA box 75 [Source:MGI Symbol;Acc:MGI:3819511]
ENSMUSG00000064696	0.0	0.0	1.6842105	0.0	0.0	0.7368421	1.4210527	0.0	0.0	0.0	0.0	0.0	0.0	0.0	0.0	0.0	0.0	0.82320726	0.0	0.0	0.0	0.44569564	0.0	0.0	0.0	0.0	0.0	0.0	0.0	0.0	SNORD20	Small nucleolar RNA SNORD20 [Source:RFAM;Acc:RF00217]
ENSMUSG00000064823	0.0	0.0	0.0	0.0	0.0	0.0	0.0	0.0	0.0	0.0	0.0	0.0	0.0	0.57894737	0.0	0.0	0.0	0.0	0.0	0.0	0.0	0.0	0.0	0.0	0.0	0.0	0.0	0.0	0.0	0.0	Snord82	small nucleolar RNA, C/D box 82 [Source:MGI Symbol;Acc:MGI:1931502]
ENSMUSG00000073627	8.0	12.855263	6.6357894	17.0	7.0	15.539474	8.573334	7.315789	8.447369	11.0	12.065789	8.0	6.986842	11.184211	14.0	-0.41100216	0.004086256	-0.5699496	0.34270215	0.088442326	0.33826113	-0.33276057	-0.32854295	-0.092380285	0.0	0.23507333	-0.3415792	-0.74966717	5.803108E-4	0.58944654	C130036L24Rik	RIKEN cDNA C130036L24 gene [Source:MGI Symbol;Acc:MGI:2441877]
ENSMUSG00000026237	2.0	0.17105263	2.0	0.0	0.0	0.0	0.0	1.0	1.0	0.0	1.0	0.0	1.0	0.0	2.4054055	0.96035033	0.0	1.0711348	0.0	0.0	0.0	0.0	0.17179602	0.20047016	0.0	0.013575357	0.0	0.0	0.0	1.4197241	Nmur1	neuromedin U receptor 1 [Source:MGI Symbol;Acc:MGI:1341898]
ENSMUSG00000036574	0.0	0.0	0.0	0.0	0.0	0.0	0.0	0.0	0.0	0.0	0.0	0.0	0.0	0.0	0.0	0.0	0.0	0.0	0.0	0.0	0.0	0.0	0.0	0.0	0.0	0.0	0.0	0.0	0.0	0.0	1700019O17Rik	RIKEN cDNA 1700019O17 gene [Source:MGI Symbol;Acc:MGI:1919113]
ENSMUSG00000026238	10482.066	13072.474	9790.853	10971.763	6153.0635	11389.5625	10597.441	9059.626	8736.774	9761.343	8885.849	9769.656	11419.009	11539.799	9195.891	0.01979065	0.069200516	0.03215885	-0.24809551	-0.056666374	-0.06902218	0.013969421	0.02083683	-0.002840042	-0.1314106	-0.16532612	-0.012330055	0.0	0.0866766	0.024022102	Ptma	prothymosin alpha [Source:MGI Symbol;Acc:MGI:97803]
ENSMUSG00000026239	477.68414	563.5789	413.76318	679.17096	326.46832	617.9868	452.85834	389.3158	391.73648	512.3158	458.2894	534.2763	509.83038	483.61844	415.4207	0.008390427	-0.022248268	-0.088077545	0.1823492	0.15136528	0.17130661	-0.090221405	-0.07528019	-0.03766346	0.060936928	0.0018167496	0.23934174	-0.04095459	-0.045606613	0.0	Pde6d	phosphodiesterase 6D, cGMP-specific, rod, delta [Source:MGI Symbol;Acc:MGI:1270843]
ENSMUSG00000026240	410.9737	458.23685	356.4342	410.55264	201.39473	418.6184	375.3684	333.0	354.9865	384.57822	343.8553	327.1316	424.6842	396.0	360.03537	0.12535477	0.013203621	0.030729294	-0.20988274	-0.21157551	-0.05665779	-0.02699852	0.033276558	0.15419292	-0.01884365	-0.07866478	-0.1343975	0.02939415	0.0	0.12754154	Cops7b	COP9 (constitutive photomorphogenic) homolog, subunit 7b (Arabidopsis thaliana) [Source:MGI Symbol;Acc:MGI:1349388]
ENSMUSG00000084468	0.0	0.0	0.0	0.0	0.0	0.0	0.0	0.0	0.0	0.0	0.0	0.0	0.0	0.0	0.0	0.0	0.0	0.0	0.0	0.0	0.0	0.0	0.0	0.0	0.0	0.0	0.0	0.0	0.0	0.0	AC158132.1
ENSMUSG00000026241	0.0	0.0	0.0	0.0	0.0	0.0	0.0	0.0	0.0	0.0	0.0	0.0	0.0	0.0	0.0	0.0	0.0	0.0	0.0	0.0	0.0	0.0	0.0	0.0	0.0	0.0	0.0	0.0	0.0	0.0	Nppc	natriuretic peptide type C [Source:MGI Symbol;Acc:MGI:97369]
ENSMUSG00000053333	399.38818	467.57892	351.8684	503.00073	210.0	451.27628	460.83765	333.52628	339.3425	416.77695	370.44736	388.6447	470.1053	406.5658	359.6579	9.899139E-4	-0.040790558	-0.070981026	0.0	-0.2343235	-0.03139305	0.18584156	-0.047555923	0.0060596466	0.014043808	-0.054307938	0.031072617	0.092876434	-0.045122147	0.04291725	Dis3l2	DIS3 mitotic control homolog (S. cerevisiae)-like 2 [Source:MGI Symbol;Acc:MGI:2442555]
ENSMUSG00000084106	1454.687	1820.2593	1342.1846	1633.735	894.5756	1599.7911	1507.554	1272.2035	1223.7402	1485.5961	1470.514	1331.378	1543.0997	1492.0925	1225.6868	0.009344101	0.06358051	0.004002571	-0.15694904	0.0	-0.062084198	0.039230347	0.027410507	5.2452087E-5	-0.008752823	0.07818031	-0.04902172	-0.04883957	-0.025836945	-0.044680595	Gm6136	predicted pseudogene 6136 [Source:MGI Symbol;Acc:MGI:3646897]
ENSMUSG00000026246	0.0	0.0	0.0	0.0	0.68421054	0.0	0.0	0.0	0.0	1.0	0.0	0.0	0.0	0.39473686	0.0	0.0	0.0	0.0	0.0	0.10495205	0.0	0.0	0.0	0.0	0.0	0.0	0.0	0.0	0.0	0.0	Alppl2	alkaline phosphatase, placental-like 2 [Source:MGI Symbol;Acc:MGI:108009]
ENSMUSG00000079440	0.0	0.0	0.0	0.0	0.0	0.0	0.0	0.0	0.0	0.0	0.0	0.0	1.0	0.0	0.0	0.0	0.0	0.0	0.0	0.0	0.0	0.0	0.0	0.0	0.0	0.0	0.0	0.0	0.0	0.0	Alpi	alkaline phosphatase, intestinal [Source:MGI Symbol;Acc:MGI:1924018]
ENSMUSG00000036500	0.0	0.0	0.0	1.0	0.0	0.0	0.0	0.0	0.0	0.2236842	0.0	0.0	0.0	0.0	0.0	0.0	0.0	0.0	0.0	0.0	0.0	0.0	0.0	0.0	0.0	0.0	0.0	0.0	0.0	0.0	Akp3	alkaline phosphatase 3, intestine, not Mn requiring [Source:MGI Symbol;Acc:MGI:87984]
ENSMUSG00000026247	1.0	0.0	0.0	0.17105263	0.0	1.2236842	0.0	0.0	0.0	4.5526314	0.0	0.62666667	0.0	0.0	0.0	0.0	0.0	0.0	0.0	0.0	0.04297904	0.0	0.0	0.0	2.0986214	0.0	0.0	0.0	0.0	0.0	Ecel1	endothelin converting enzyme-like 1 [Source:MGI Symbol;Acc:MGI:1343461]
ENSMUSG00000036480	0.0	0.0	2.0	0.0	0.7105263	1.0	0.0	0.0	0.0	0.0	0.0	0.0	0.04347826	0.0	0.0	0.0	0.0	1.0711348	0.0	0.15939973	0.0	0.0	0.0	0.0	0.0	0.0	0.0	0.0	0.0	0.0	Prss56	protease, serine 56 [Source:MGI Symbol;Acc:MGI:1916703]
ENSMUSG00000026251	0.0	0.0	0.0	0.21052632	0.0	0.25	0.8684211	0.0	0.0	0.0	0.0	0.0	0.5131579	0.0	0.0	0.0	0.0	0.0	0.0	0.0	0.0	0.0	0.0	0.0	0.0	0.0	0.0	0.0	0.0	0.0	Chrnd	cholinergic receptor, nicotinic, delta polypeptide [Source:MGI Symbol;Acc:MGI:87893]
ENSMUSG00000026253	0.0	0.0	0.0	0.0	0.0	1.0	0.0	0.0	0.0	0.0	0.0	0.0	0.0	0.0	0.0	0.0	0.0	0.0	0.0	0.0	0.0	0.0	0.0	0.0	0.0	0.0	0.0	0.0	0.0	0.0	Chrng	cholinergic receptor, nicotinic, gamma polypeptide [Source:MGI Symbol;Acc:MGI:87895]
ENSMUSG00000026254	1832.8662	2350.1582	1795.908	2102.3877	1130.8022	2091.3276	1773.1024	1563.428	1550.2468	1730.2443	1584.0021	1616.5186	1959.2495	1836.2013	1614.8263	0.018284798	0.10774231	0.099681854	-0.11754608	0.013619423	0.0	-0.05115509	3.4236908E-4	0.016801834	-0.113269806	-0.1390171	-0.093503	-0.028820992	-0.050901413	0.028656006	Eif4e2	eukaryotic translation initiation factor 4E member 2 [Source:MGI Symbol;Acc:MGI:1914440]
ENSMUSG00000088318	0.0	0.0	0.0	0.0	0.0	0.0	0.6089474	0.0	0.0	0.0	0.0	0.0	0.0	0.0	0.0	0.0	0.0	0.0	0.0	0.0	0.0	0.0	0.0	0.0	0.0	0.0	0.0	0.0	0.0	0.0	U6	U6 spliceosomal RNA [Source:RFAM;Acc:RF00026]
ENSMUSG00000026255	4.0	3.0	3.0	2.0	1.0	2.0	0.0	2.0	1.0	2.0	3.5657895	1.0	2.0	6.0	1.0	1.1433054	0.45906913	0.83905244	-0.19045317	-0.16460496	-0.06529701	-0.81704485	0.35475123	-0.6165747	0.09487593	1.0307521	-0.7872717	0.0	1.656459	-0.6636009	Efhd1	EF hand domain containing 1 [Source:MGI Symbol;Acc:MGI:1921607]
ENSMUSG00000089821	0.0	0.0	0.0	0.0	0.0	0.0	0.0	0.0	0.0	0.0	0.0	0.0	0.0	0.0	0.0	0.0	0.0	0.0	0.0	0.0	0.0	0.0	0.0	0.0	0.0	0.0	0.0	0.0	0.0	0.0	Gm16535	predicted gene 16535 [Source:MGI Symbol;Acc:MGI:4413444]
ENSMUSG00000048000	861.08905	1039.4474	893.1447	1683.3234	693.9802	1356.5198	774.53284	720.8092	726.171	1337.0518	1212.2764	1155.408	919.01917	953.4722	835.8882	-0.1502409	-0.14785767	0.0132751465	0.483078	0.23058033	0.29683208	-0.32469177	-0.19534016	-0.15597439	0.43615055	0.39646816	0.34334946	-0.19961452	-0.075021744	0.0	Gigyf2	GRB10 interacting GYF protein 2 [Source:MGI Symbol;Acc:MGI:2138584]
ENSMUSG00000095281	0.0	0.0	0.0	0.0	0.0	0.0	0.0	0.0	0.0	0.0	0.0	0.0	0.0	0.0	0.8552632	0.0	0.0	0.0	0.0	0.0	0.0	0.0	0.0	0.0	0.0	0.0	0.0	0.0	0.0	0.0	U6	U6 spliceosomal RNA [Source:RFAM;Acc:RF00026]
ENSMUSG00000079436	0.0	0.0	0.0	0.15789473	0.0	0.0	0.0	0.10526316	0.0	0.0	0.0	0.0	0.5	0.5	0.0	0.0	0.0	0.0	0.0	0.0	0.0	0.0	0.0	0.0	0.0	0.0	0.0	0.0	0.0	0.0	Kcnj13	potassium inwardly-rectifying channel, subfamily J, member 13 [Source:MGI Symbol;Acc:MGI:3781032]
ENSMUSG00000089613	0.0	0.57894737	1.0	0.7763158	0.0	0.0	0.0	0.0	0.0	0.0	0.0	0.0	0.0	0.0	0.0	0.0	0.0	0.07113482	0.0	0.0	0.0	0.0	0.0	0.0	0.0	0.0	0.0	0.0	0.0	0.0	U6	U6 spliceosomal RNA [Source:RFAM;Acc:RF00026]
ENSMUSG00000026258	0.0	1.0	0.0	0.0	0.0	0.0	0.0	0.0	0.0	0.0	0.0	0.0	0.0	0.0	0.0	0.0	0.0	0.0	0.0	0.0	0.0	0.0	0.0	0.0	0.0	0.0	0.0	0.0	0.0	0.0	3110079O15Rik	RIKEN cDNA 3110079O15 gene [Source:MGI Symbol;Acc:MGI:1920484]
ENSMUSG00000026259	0.0	0.0	0.0	0.0	0.0	0.0	0.0	0.09210526	0.0	0.0	0.0	0.0	3.0921052	0.0	0.0	0.0	0.0	0.0	0.0	0.0	0.0	0.0	0.0	0.0	0.0	0.0	0.0	1.4456342	0.0	0.0	Ngef	neuronal guanine nucleotide exchange factor [Source:MGI Symbol;Acc:MGI:1858414]
ENSMUSG00000079434	0.0	0.0	0.0	0.0	0.0	0.0	0.0	0.0	0.0	0.0	0.0	0.0	2.0	0.0	0.0	0.0	0.0	0.0	0.0	0.0	0.0	0.0	0.0	0.0	0.0	0.0	0.0	0.81704485	0.0	0.0	Neu2	neuraminidase 2 [Source:MGI Symbol;Acc:MGI:1344417]
ENSMUSG00000091123	0.0	0.0	0.0	0.0	0.0	0.82894737	0.0	0.0	0.0	0.0	0.0	0.9868421	0.5	0.0	0.0	0.0	0.0	0.0	0.0	0.0	0.0	0.0	0.0	0.0	0.0	0.0	0.010664344	0.0	0.0	0.0	Gm17181	predicted gene 17181 [Source:MGI Symbol;Acc:MGI:4938008]
ENSMUSG00000090994	5.4111104	8.474998	6.609523	9.192104	1.6250001	6.6358376	4.258332	5.6821623	6.0482445	5.4374676	5.0539675	4.7087708	6.3412266	6.4833317	2.9083333	-0.08553171	0.29255795	0.31387424	0.34518003	-1.1289271	2.1958351E-4	-0.45278287	0.19642925	0.31517982	-0.12695122	-0.13081503	-0.21668315	0.0	0.10346985	-0.7881702	Gm6153	predicted gene 6153 [Source:MGI Symbol;Acc:MGI:3645798]
ENSMUSG00000026288	5189.282	5680.2666	5047.3364	7997.339	3757.165	7239.028	5305.793	4622.984	4318.8535	4740.193	4652.207	4221.3667	5805.022	5092.661	4535.3813	0.0	-0.13877583	0.07077122	0.29022598	0.2261982	0.27165794	0.010417938	0.044734955	-0.024766922	-0.17901897	-0.10439491	-0.22840214	0.018460274	-0.09892464	-0.0012178421	Inpp5d	inositol polyphosphate-5-phosphatase D [Source:MGI Symbol;Acc:MGI:107357]
ENSMUSG00000026289	654.59875	746.6559	660.8223	803.5131	382.28287	722.7313	633.7829	549.19543	532.4797	635.4388	575.0609	524.1973	686.5681	690.8882	544.7983	0.068237305	-0.011129379	0.19267368	0.030189514	-0.01564312	0.002483368	0.0	0.026391983	0.010472298	-0.023050308	-0.0654335	-0.18284035	-0.0062761307	0.074269295	-0.0035581589	Atg16l1	autophagy related 16-like 1 (S. cerevisiae) [Source:MGI Symbol;Acc:MGI:1924290]
ENSMUSG00000087968	0.0	0.0	0.0	0.0	0.0	0.0	0.0	0.0	1.0	0.0	0.0	0.0	0.0	0.0	1.0	0.0	0.0	0.0	0.0	0.0	0.0	0.0	0.0	0.20047016	0.0	0.0	0.0	0.0	0.0	0.15344395	SCARNA6	Small Cajal body specific RNA 6 [Source:RFAM;Acc:RF00478]
ENSMUSG00000089281	0.6315789	0.0	0.0	0.6447368	0.0	0.0	0.0	0.19736843	0.0	1.0	1.0	0.0	2.1842105	0.0	1.1052631	0.0	0.0	0.0	0.0	0.0	0.0	0.0	0.0	0.0	0.0	0.013575357	0.0	0.9441567	0.0	0.29783383	Scarna6	small Cajal body-specific RNA 6 [Source:MGI Symbol;Acc:MGI:3819487]
ENSMUSG00000073623	0.0	0.0	0.0	0.0	0.0	0.0	0.0	0.0	0.0	0.0	0.0	0.0	0.0	0.0	0.0	0.0	0.0	0.0	0.0	0.0	0.0	0.0	0.0	0.0	0.0	0.0	0.0	0.0	0.0	0.0	5830472F04Rik	RIKEN cDNA 5830472F04 gene [Source:MGI Symbol;Acc:MGI:1923354]
ENSMUSG00000056055	9.715791	10.311111	3.1999998	5.325	2.3315787	8.032005	8.265153	3.4981203	5.5428567	2.5999994	4.773684	7.211111	5.689473	7.423392	7.1723685	0.56958175	0.3861797	-0.92189336	-0.63172674	-0.7973529	0.08640814	0.31467724	-0.692724	0.0	-1.3806678	-0.40242147	0.20889497	-0.3457601	0.10951996	0.32479382	Sag	retinal S-antigen [Source:MGI Symbol;Acc:MGI:98227]
ENSMUSG00000070738	2770.105	3071.0835	2518.6436	4798.589	2174.4753	4019.4258	2985.7312	2442.3848	2251.8206	3616.0679	3327.449	3083.5427	3046.434	2883.8752	2327.9211	-0.029795647	-0.15018749	-0.05630493	0.4291153	0.3130207	0.29865074	0.05673313	0.0	-0.08852482	0.3062563	0.2879057	0.19427586	-0.035920143	-0.043536186	-0.08760071	Dgkd	diacylglycerol kinase, delta [Source:MGI Symbol;Acc:MGI:2138334]
ENSMUSG00000005501	253.3251	291.21713	278.09656	409.8026	191.24469	355.94284	236.02629	209.60527	229.42123	353.71716	356.82898	298.58282	292.92108	261.8407	256.45	-0.21078157	-0.27887535	0.03459835	0.1493988	0.07573795	0.07127094	-0.3344388	-0.2726512	-0.11365318	0.22239494	0.33668613	0.09578228	-0.14456558	-0.23489141	0.0	Usp40	ubiquitin specific peptidase 40 [Source:MGI Symbol;Acc:MGI:2443184]
ENSMUSG00000095942	0.0	0.0	0.0	0.0	0.0	0.0	0.0	0.0	0.0	0.0	0.0	0.0	0.0	0.0	0.0	0.0	0.0	0.0	0.0	0.0	0.0	0.0	0.0	0.0	0.0	0.0	0.0	0.0	0.0	0.0	AC087801.1
ENSMUSG00000084021	1.5	2.0	0.0	0.0	0.0	1.5342466	0.0	0.0	2.2894735	0.0	0.5	1.0	0.0	0.75	1.0446637	0.5453128	0.6911515	0.0	0.0	0.0	0.36927822	0.0	0.0	1.395486	0.0	0.0	0.029773176	0.0	0.0	0.21648255	Gm5832	predicted gene 5832 [Source:MGI Symbol;Acc:MGI:3643737]
ENSMUSG00000083478	0.0	0.0	0.0	0.0	0.0	0.0	0.0	0.0	0.0	0.0	0.0	0.0	0.0	0.0	0.0	0.0	0.0	0.0	0.0	0.0	0.0	0.0	0.0	0.0	0.0	0.0	0.0	0.0	0.0	0.0	Gm15375	predicted gene 15375 [Source:MGI Symbol;Acc:MGI:3705815]
ENSMUSG00000090165	0.0062134503	0.009320175	0.01754386	0.05153509	0.029605262	0.0065789474	0.0065789474	0.0032894737	0.078947365	2.3772144	0.03947369	0.0029239766	0.13322367	0.047697365	0.029605264	0.0	0.0	0.0	0.0	0.0	0.0	0.0	0.0	0.0	1.1611928	0.0	0.0	0.0	0.0	0.0	Ugt1a10	UDP glycosyltransferase 1 family, polypeptide A10 [Source:MGI Symbol;Acc:MGI:3580642]
ENSMUSG00000092220	0.0	0.31578946	0.0	0.5	0.5	1.0	0.0	0.0	0.0	0.0	0.57894737	0.5	0.0	0.0	0.5	0.0	0.0	0.0	0.0	0.0	0.0	0.0	0.0	0.0	0.0	0.0	0.0	0.0	0.0	0.0	Gm20528	predicted gene 20528 [Source:MGI Symbol;Acc:MGI:5141993]
ENSMUSG00000090175	0.0062134503	0.009320175	0.01754386	0.05153509	0.029605262	0.0065789474	0.0065789474	0.0032894737	0.0	0.034539476	0.03947369	0.0029239766	0.054276314	0.047697365	0.029605264	0.0	0.0	0.0	0.0	0.0	0.0	0.0	0.0	0.0	0.0	0.0	0.0	0.0	0.0	0.0	Ugt1a9	UDP glucuronosyltransferase 1 family, polypeptide A9 [Source:MGI Symbol;Acc:MGI:3576092]
ENSMUSG00000089675	4.7551894	1.6928362	1.1861386	0.0	0.0	0.79822135	9.016767	0.9280827	8.357361	0.0	0.0	1.414203	0.0	0.0	0.95747495	2.145732	0.38647258	0.25328612	-0.06412123	-0.06412123	-0.06412123	3.0472245	0.0	3.1993964	-0.06412123	-0.06412123	0.46564126	-0.06412123	-0.06412123	0.026629403	Ugt1a8	UDP glucuronosyltransferase 1 family, polypeptide A8 [Source:MGI Symbol;Acc:MGI:3576090]
ENSMUSG00000090124	3690.4727	4288.998	3118.6755	4966.0664	2309.9614	4452.4346	3765.0942	2579.2197	2940.7373	2719.7026	2604.4912	2510.6868	3988.2405	3343.9778	3183.106	0.05236435	0.0	-0.07972336	0.14690399	0.06851673	0.11455059	0.05962944	-0.2530613	-0.035143852	-0.43642235	-0.3972149	-0.43393612	0.02100563	-0.16168499	0.032087326	Ugt1a7c	UDP glucuronosyltransferase 1 family, polypeptide A7C [Source:MGI Symbol;Acc:MGI:3032636]
ENSMUSG00000082837	0.7631579	0.0	0.0	1.0	0.0	0.5	0.0	0.0	0.0	0.0	0.0	0.0	0.0	0.0	0.0	0.0	0.0	0.0	0.0	0.0	0.0	0.0	0.0	0.0	0.0	0.0	0.0	0.0	0.0	0.0	Gm15373	predicted gene 15373 [Source:MGI Symbol;Acc:MGI:3707583]
ENSMUSG00000054545	99.167145	145.99384	97.33264	124.282715	58.129513	78.32485	92.258484	58.290745	70.35619	56.3937	30.578993	53.724075	85.13354	66.825966	85.44259	0.25506496	0.54383945	0.33891106	0.24699783	0.17656326	-0.29392958	0.1292696	-0.30008507	0.0	-0.6076927	-1.3890314	-0.55980587	-0.10837507	-0.38619757	0.23325157	Ugt1a6a	UDP glucuronosyltransferase 1 family, polypeptide A6A [Source:MGI Symbol;Acc:MGI:2137698]
ENSMUSG00000090145	16.870487	29.951963	31.381401	7.7892485	5.7602625	21.409994	32.236908	7.220874	30.995853	4.2582235	8.184853	11.875557	20.470373	9.985073	15.086308	0.0	0.5589504	1.0061927	-1.448704	-0.85820556	0.13518047	0.9125972	-1.0128105	1.1176934	-2.0346074	-0.99024796	-0.43708324	0.13573027	-0.8284657	0.03183174	Ugt1a6b	UDP glucuronosyltransferase 1 family, polypeptide A6B [Source:MGI Symbol;Acc:MGI:3580629]
ENSMUSG00000084195	0.0	0.18421052	0.0	0.0	0.28947368	0.0	0.31578946	1.0	0.17763157	0.0	0.0	0.0	0.0	0.0	0.0	0.0	0.0	0.0	0.0	0.0	0.0	0.0	0.17179602	0.0	0.0	0.0	0.0	0.0	0.0	0.0	Gm15372	predicted gene 15372 [Source:MGI Symbol;Acc:MGI:3707469]
ENSMUSG00000081261	0.0	0.0	0.0	0.0	0.0	0.5	0.0	0.0	0.0	0.0	0.0	0.0	0.0	0.0	0.0	0.0	0.0	0.0	0.0	0.0	0.0	0.0	0.0	0.0	0.0	0.0	0.0	0.0	0.0	0.0	Gm15370	predicted gene 15370 [Source:MGI Symbol;Acc:MGI:3707467]
ENSMUSG00000081602	0.0	0.0	0.0	0.0	0.0	0.0	0.0	0.0	0.0	0.0	0.0	0.0	0.0	0.0	0.0	0.0	0.0	0.0	0.0	0.0	0.0	0.0	0.0	0.0	0.0	0.0	0.0	0.0	0.0	0.0	Gm15369	predicted gene 15369 [Source:MGI Symbol;Acc:MGI:3707466]
ENSMUSG00000082513	0.0	0.0	1.0	0.0	0.0	0.0	0.0	0.0	0.0	0.0	0.0	0.0	0.0	0.25	0.0	0.0	0.0	0.07113482	0.0	0.0	0.0	0.0	0.0	0.0	0.0	0.0	0.0	0.0	0.0	0.0	Gm15374	predicted gene 15374 [Source:MGI Symbol;Acc:MGI:3707463]
ENSMUSG00000082677	0.0	0.0	0.0	0.0	0.0	0.0	0.0	0.0	0.0	0.0	0.0	0.0	0.0	0.0	0.0	0.0	0.0	0.0	0.0	0.0	0.0	0.0	0.0	0.0	0.0	0.0	0.0	0.0	0.0	0.0	Gm15371	predicted gene 15371 [Source:MGI Symbol;Acc:MGI:3707464]
ENSMUSG00000089943	0.0062134503	0.009320175	0.01754386	0.0032894737	0.029605262	0.0065789474	0.0065789474	0.0032894737	0.0	0.0082236845	0.03947369	0.0029239766	0.054276314	0.2911184	0.029605264	0.0	0.0	0.0	0.0	0.0	0.0	0.0	0.0	0.0	0.0	0.0	0.0	0.0	0.0	0.0	Ugt1a5	UDP glucuronosyltransferase 1 family, polypeptide A5 [Source:MGI Symbol;Acc:MGI:3032634]
ENSMUSG00000081488	1.0	2.0	1.8201755	0.0	0.0	1.0	1.0	0.0	0.0	0.0	0.0	0.0	0.0	0.0	0.0	0.0	0.6911515	0.9352124	0.0	0.0	0.0	0.0	0.0	0.0	0.0	0.0	0.0	0.0	0.0	0.0	Gm15368	predicted gene 15368 [Source:MGI Symbol;Acc:MGI:3707462]
ENSMUSG00000083277	0.0	0.0	0.0	0.0	0.0	0.0	0.0	0.0	0.0	0.0	0.0	0.0	0.0	0.0	0.0	0.0	0.0	0.0	0.0	0.0	0.0	0.0	0.0	0.0	0.0	0.0	0.0	0.0	0.0	0.0	Gm15376	predicted gene 15376 [Source:MGI Symbol;Acc:MGI:3707460]
ENSMUSG00000090171	3.603146	0.009320175	0.01754386	3.3491004	0.029605262	0.0065789474	0.0065789474	0.0032894737	0.0	0.0082236845	3.5423033	3.7172773	0.054276314	0.2911184	0.029605264	1.8096074	0.0	0.0	1.3703654	0.0	0.0	0.0	0.0	0.0	0.0	1.8382632	1.9240196	0.0	0.0	0.0	Ugt1a2	UDP glucuronosyltransferase 1 family, polypeptide A2 [Source:MGI Symbol;Acc:MGI:3576049]
ENSMUSG00000081984	1.0	6.0	0.0	4.0	6.0	3.0	2.2105262	5.0	2.0	2.0	2.0	5.0	5.0	7.0	2.0	-1.3367103	0.93940365	-1.3367103	0.28988135	1.9006921	0.0	-0.25358486	1.1570138	-0.13624012	-0.42478955	-0.32313502	1.0149909	0.80226266	1.3591858	-0.1832664	Dnajb3	DnaJ (Hsp40) homolog, subfamily B, member 3 [Source:MGI Symbol;Acc:MGI:1306822]
ENSMUSG00000089960	3.5877652	4.112656	0.01754386	3.8357847	10.7608185	2.4648316	0.0065789474	0.14264007	0.0	0.0082236845	4.1080446	7.4441886	6.9839396	2.098689	0.53089774	0.75019896	0.6779851	-1.0532368	0.5128765	3.026919	0.0	-1.0532368	-1.0532368	-1.0532368	-1.0532368	0.9987904	1.872651	1.567849	-0.095207155	-1.0532368	Ugt1a1	UDP glucuronosyltransferase 1 family, polypeptide A1 [Source:MGI Symbol;Acc:MGI:98898]
ENSMUSG00000079429	53.88158	60.605263	47.341644	137.31366	59.131577	128.02632	65.89474	50.644737	45.69737	103.87645	95.46894	102.90858	49.691315	53.88377	50.139618	-0.12206602	-0.22161388	-0.19796371	0.89378643	0.7041602	0.9179077	0.14669037	0.0	-0.119627	0.7765088	0.7563987	0.88085604	-0.38216972	-0.19381618	-0.03281355	Heatr7b1	HEAT repeat containing 7B1 [Source:MGI Symbol;Acc:MGI:3705228]
ENSMUSG00000044783	1292.1311	1641.9078	1263.5519	2423.8503	1166.2299	2286.365	1415.2552	1211.7272	1064.509	1816.4824	1734.9497	1884.8384	1359.9977	1410.327	1100.7584	-0.109695435	-0.033273697	-0.031178474	0.46409416	0.43449402	0.50500584	0.0	0.009062767	-0.1491394	0.33327007	0.36867142	0.5044155	-0.17914867	-0.05522728	-0.14785576	Hjurp	Holliday junction recognition protein [Source:MGI Symbol;Acc:MGI:2685821]
ENSMUSG00000036251	1.0	0.0	0.0	0.0	0.0	1.2763158	1.0	0.0	0.0	0.0	0.0	0.0	0.0	0.0	0.0	0.0	0.0	0.0	0.0	0.0	0.10373314	0.0	0.0	0.0	0.0	0.0	0.0	0.0	0.0	0.0	Trpm8	transient receptor potential cation channel, subfamily M, member 8 [Source:MGI Symbol;Acc:MGI:2181435]
ENSMUSG00000085420	0.0	0.0	0.0	0.0	0.0	0.0	0.0	0.0	0.0	0.0	0.0	0.0	1.0	0.0	0.0	0.0	0.0	0.0	0.0	0.0	0.0	0.0	0.0	0.0	0.0	0.0	0.0	0.0	0.0	0.0	4930453O03Rik	RIKEN cDNA 4930453O03 gene [Source:MGI Symbol;Acc:MGI:1922135]
ENSMUSG00000026295	0.0	0.0	0.0	0.0	0.0	0.0	0.0	0.0	0.0	0.0	0.9605263	0.0	1.0	0.0	0.0	0.0	0.0	0.0	0.0	0.0	0.0	0.0	0.0	0.0	0.0	0.0	0.0	0.0	0.0	0.0	Spp2	secreted phosphoprotein 2 [Source:MGI Symbol;Acc:MGI:1922646]
ENSMUSG00000062310	0.7236842	4.368421	1.9736842	1.7631578	0.9473684	2.5526316	1.5657895	2.7105262	4.5263157	1.3421054	1.6447368	4.618421	1.4342105	7.381579	0.99146515	-0.73143214	1.0868313	0.3205939	-0.28667882	-0.15699488	0.37230104	-0.14580625	0.8789368	1.6473751	-0.39501342	0.0	1.5057406	-0.3941305	2.0410385	-0.5903542	Glrp1	glutamine repeat protein 1 [Source:MGI Symbol;Acc:MGI:108038]
ENSMUSG00000049866	3974.7007	4379.855	3329.684	6354.198	2991.5132	5929.513	3368.997	3006.8025	2620.2764	3174.8684	2803.829	2864.3552	4081.8955	3184.087	2945.2236	0.19117069	0.062008858	0.046494484	0.534276	0.4732895	0.5596361	-0.06897068	0.0	-0.169837	-0.18140793	-0.25905228	-0.21204185	0.086257935	-0.20060444	-0.048204422	Arl4c	ADP-ribosylation factor-like 4C [Source:MGI Symbol;Acc:MGI:2445172]
ENSMUSG00000097398	0.0	0.0	1.0	0.0	0.0	0.5135135	0.0	0.0	0.0	0.93421054	0.0	0.0	0.0	0.0	0.0	0.0	0.0	0.07113482	0.0	0.0	0.0	0.0	0.0	0.0	0.0	0.0	0.0	0.0	0.0	0.0	RP23-299M19.1
ENSMUSG00000036206	195.79385	242.0	161.0	213.0	107.14474	217.82895	218.01315	182.9737	150.7973	166.0	150.0	134.76315	221.98648	177.59209	136.0	0.17149067	0.20796347	0.0	-0.040750027	-0.0061945915	0.11674833	0.30495548	0.28523684	0.034885406	-0.115091324	-0.15965748	-0.29799604	0.2093215	-0.041086674	-0.16114473	Sh3bp4	SH3-domain binding protein 4 [Source:MGI Symbol;Acc:MGI:2138297]
ENSMUSG00000055013	1032.575	1192.8026	924.5036	1639.9473	784.2632	1462.0544	1081.3948	870.0131	826.2105	1356.171	1301.1711	1222.2041	1141.0878	947.15466	921.7106	-0.029232979	-0.090322495	-0.0779438	0.3044119	0.26602077	0.26391602	0.015799522	-0.06492424	-0.110777855	0.3156309	0.3575573	0.28342915	-0.028374672	-0.22561646	0.0	Agap1	ArfGAP with GTPase domain, ankyrin repeat and PH domain 1 [Source:MGI Symbol;Acc:MGI:2653690]
ENSMUSG00000088371	1.1052631	0.0	0.0	0.0	1.0	0.2236842	1.0	1.0921053	0.8947368	0.0	0.0	0.0	0.0	0.0	0.15789473	0.10474015	0.0	0.0	0.0	0.6524399	0.0	0.0	0.2989079	0.040005375	0.0	0.0	0.0	0.0	0.0	0.0	5S_rRNA	5S ribosomal RNA [Source:RFAM;Acc:RF00001]
ENSMUSG00000088775	0.0	0.0	0.0	0.0	0.0	0.0	0.0	0.0	0.0	0.0	0.0	0.0	0.0	0.0	0.0	0.0	0.0	0.0	0.0	0.0	0.0	0.0	0.0	0.0	0.0	0.0	0.0	0.0	0.0	0.0	7SK	7SK RNA [Source:RFAM;Acc:RF00100]
ENSMUSG00000034486	32.5	44.5	32.0	43.0	30.0	42.5	56.44737	38.89865	31.0	34.5	36.5	52.480263	42.394737	61.894737	41.95395	-0.22068214	-0.036515236	-0.13226509	-0.15054369	0.35593033	-0.042261124	0.55417013	0.25004387	-0.04873371	-0.18295479	0.0	0.54007626	0.019457817	0.6368861	0.34077835	Gbx2	gastrulation brain homeobox 2 [Source:MGI Symbol;Acc:MGI:95668]
ENSMUSG00000092627	9.5	23.5	13.0	17.0	12.0	19.5	18.0	13.898649	15.0	13.5	14.5	20.085526	16.0	25.0	18.046053	-0.82887197	0.20859051	-0.2655754	-0.32309532	0.20025253	0.0	0.07151079	-0.06848121	0.07021093	-0.37034178	-0.16559362	0.3207078	-0.22010517	0.49524736	0.28990555	D130058E05Rik	RIKEN cDNA D130058E05 gene [Source:MGI Symbol;Acc:MGI:2444614]
ENSMUSG00000067081	0.0	0.0	0.0	0.0	0.0	0.0	0.0	0.0	0.0	0.0	0.0	0.0	0.0	0.0	0.0	0.0	0.0	0.0	0.0	0.0	0.0	0.0	0.0	0.0	0.0	0.0	0.0	0.0	0.0	0.0	Asb18	ankyrin repeat and SOCS box-containing 18 [Source:MGI Symbol;Acc:MGI:2655109]
ENSMUSG00000026301	0.0	0.0	0.0	0.0	0.0	0.0	0.0	0.0	0.0	0.0	0.0	0.43055555	0.0	0.0	0.0	0.0	0.0	0.0	0.0	0.0	0.0	0.0	0.0	0.0	0.0	0.0	0.0	0.0	0.0	0.0	Iqca	IQ motif containing with AAA domain [Source:MGI Symbol;Acc:MGI:1922168]
ENSMUSG00000044337	1.0	1.9999999	0.0	0.0	0.0	0.0	0.0	0.0	1.0	1.0	2.0	1.0	1.0	2.0	2.0	0.0	0.6911514	0.0	0.0	0.0	0.0	0.0	0.0	0.20047016	0.0	1.0135753	0.029773176	0.0	0.8885413	1.1534439	Cxcr7	chemokine (C-X-C motif) receptor 7 [Source:MGI Symbol;Acc:MGI:109562]
ENSMUSG00000034432	1088.7008	1390.1387	1048.8674	1083.6514	570.7632	1032.1777	1135.1162	953.19073	957.52386	944.2102	841.34875	820.28296	1194.3425	1080.3312	954.11206	0.00969696	0.09311962	0.066705704	-0.3307686	-0.22985649	-0.2758217	0.048314095	0.029372215	0.0645895	-0.24416065	-0.30890942	-0.3292942	0.0	-0.073246	0.012413979	Cops8	COP9 (constitutive photomorphogenic) homolog, subunit 8 (Arabidopsis thaliana) [Source:MGI Symbol;Acc:MGI:1915363]
ENSMUSG00000056128	0.0	0.0	0.0	1.0	0.0	0.0	0.0	0.0	0.0	0.0	0.0	0.0	1.0	0.0	0.0	0.0	0.0	0.0	0.0	0.0	0.0	0.0	0.0	0.0	0.0	0.0	0.0	0.0	0.0	0.0	Gm9991	predicted gene 9991 [Source:MGI Symbol;Acc:MGI:3643217]
ENSMUSG00000048126	35.0	23.0	8.0	20.0	10.0	21.0	14.0	17.0	6.0000005	4.0	5.5723686	7.7105265	46.999996	10.0	16.0	1.1411138	0.26619387	-0.8773849	0.0	0.02584815	0.19554567	-0.2024293	0.31073904	-1.1630869	-2.036599	-1.4566536	-0.97191715	1.4231138	-0.73805046	0.2049241	Col6a3	collagen, type VI, alpha 3 [Source:MGI Symbol;Acc:MGI:88461]
ENSMUSG00000026303	30.39474	14.999999	19.36842	94.48685	42.592106	98.23684	25.822365	25.05263	15.0	48.0	63.855263	63.907894	24.763157	19.0	15.407895	0.06741381	-1.220644	-0.47191715	1.3699474	1.2462683	1.5512543	-0.18940115	0.0	-0.71132517	0.6781974	1.1916232	1.2090096	-0.37151766	-0.6822171	-0.71964407	Mlph	melanophilin [Source:MGI Symbol;Acc:MGI:2176380]
ENSMUSG00000090550	0.0	0.0	0.0	0.0	0.0	0.12	0.0	0.0	0.0	0.0	0.0	0.0	0.0	0.0	0.0	0.0	0.0	0.0	0.0	0.0	0.0	0.0	0.0	0.0	0.0	0.0	0.0	0.0	0.0	0.0	Prlh	prolactin releasing hormone [Source:MGI Symbol;Acc:MGI:3644668]
ENSMUSG00000026304	1.0	1.0	2.0	1.0	0.0	2.0	0.0	2.0	0.0	5.0	0.0	4.0	2.2105265	2.0	2.0	-0.75174785	-0.75174785	0.31938696	-0.75174785	-0.75174785	0.0	-0.75174785	0.42004824	-0.75174785	1.482101	-0.75174785	1.2780254	0.209687	0.13679343	0.4016961	Rab17	RAB17, member RAS oncogene family [Source:MGI Symbol;Acc:MGI:104640]
ENSMUSG00000026305	3474.7495	4120.1523	3370.3625	3325.611	1465.6908	2909.3347	3263.6897	2815.1667	2813.4705	1805.9426	1823.8553	1823.1644	3387.269	3558.5137	2690.1401	0.17613411	0.15272427	0.24291325	-0.22091389	-0.37710476	-0.2886877	0.06411457	0.083890915	0.11169624	-0.816452	-0.70055866	-0.68490696	-0.0039577484	0.13869095	0.0	Lrrfip1	leucine rich repeat (in FLII) interacting protein 1 [Source:MGI Symbol;Acc:MGI:1342770]
ENSMUSG00000070732	5.0	6.0	7.1578946	17.0	9.0	20.993422	6.0	4.4605265	4.0	17.36842	11.0	20.0	9.684211	9.763158	4.0	-0.81040096	-0.8165653	-0.18200922	0.6213753	0.72968554	1.0509341	-0.5689812	-0.76366925	-0.89220905	0.93763614	0.3803277	1.259022	0.0	0.08320975	-0.9392352	Rbm44	RNA binding motif protein 44 [Source:MGI Symbol;Acc:MGI:2685663]
ENSMUSG00000034353	96.99999	116.0	100.934204	204.76317	105.2056	232.53947	133.0	75.0	91.30264	123.39474	120.0	94.82895	89.50658	110.44737	90.0	-0.1527915	-0.16392231	0.0153512955	0.5913496	0.65645266	0.9000249	0.28096342	-0.31243992	0.0	0.14600325	0.20741129	-0.116025925	-0.41208792	-0.037298203	-0.06775761	Ramp1	receptor (calcitonin) activity modifying protein 1 [Source:MGI Symbol;Acc:MGI:1858418]
ENSMUSG00000034343	800.4699	964.3799	686.05457	974.34894	485.71704	898.3678	732.8348	641.27783	605.421	833.3179	819.5465	794.717	801.24677	763.7169	611.9275	0.050167084	0.04972267	-0.061572075	0.0	0.021525383	0.008023262	-0.098807335	-0.05828476	-0.11262131	0.059757233	0.13737011	0.10918331	-0.0917387	-0.08945179	-0.14422607	Ube2f	ubiquitin-conjugating enzyme E2F (putative) [Source:MGI Symbol;Acc:MGI:1915171]
ENSMUSG00000083064	16.434967	22.674387	15.9580345	18.0	4.5162253	16.125002	20.369358	20.469364	24.764305	18.172739	12.672765	16.249496	19.258904	20.769001	13.546054	-0.068299055	0.1267972	0.0	-0.27082944	-1.2397888	-0.30437088	0.21971798	0.4598441	0.76331425	0.028278828	-0.3901112	-0.015249729	0.01715231	0.19755507	-0.15410137	Gm7785	predicted gene 7785 [Source:MGI Symbol;Acc:MGI:3645449]
ENSMUSG00000097285	13.5	22.697369	14.5	22.644737	9.052631	11.0	25.355263	14.5	16.5	19.5	11.5	20.0	12.0	21.0	13.0	-0.3145392	0.16582775	-0.10066128	0.09791851	-0.19899988	-0.8185978	0.5731721	0.0	0.21508694	0.1675458	-0.49263978	0.3219242	-0.6277697	0.25108147	-0.1758933	AC102874.1
ENSMUSG00000026307	1451.5227	1642.6068	1267.7003	1456.106	716.4516	1448.3788	1465.6013	1107.4392	1223.1416	1377.9146	1176.4672	1164.0138	1488.5809	1394.3868	1152.1669	0.12974453	0.03896618	0.045176506	-0.19946575	-0.19679165	-0.08198547	0.12205601	-0.04914856	0.12288952	0.0062351227	-0.12013626	-0.119291306	0.022809982	0.0	-0.010378838	Scly	selenocysteine lyase [Source:MGI Symbol;Acc:MGI:1355310]
ENSMUSG00000090322	0.6876681	0.0	0.43760768	0.0	35.052372	2.2830338	1.3411565	46.032898	0.0	0.0	46.31562	49.614285	1.5152721	3.5810328	45.31162	-0.4166218	-0.4166218	-0.4166218	-0.4166218	5.367258	0.5260783	-0.05440867	5.2797675	-0.4166218	-0.4166218	5.1303806	5.2458353	0.0	1.3122952	5.2386312	Gm17090	predicted gene 17090 [Source:MGI Symbol;Acc:MGI:4937917]
ENSMUSG00000049515	3.0	2.0	0.0	1.0	0.0	1.0	1.0	0.0	0.0	0.0	0.0	0.19736843	2.0	1.0	0.0	1.5453129	0.6911515	0.0	0.0	0.0	0.0	0.0	0.0	0.0	0.0	0.0	0.0	0.81704485	0.0	0.0	Espnl	espin-like [Source:MGI Symbol;Acc:MGI:2685402]
ENSMUSG00000026308	1.3157895	0.0	0.0	0.0	0.0	1.0	0.0	0.0	0.0	2.0	0.0	0.0	0.0	1.25	1.0	0.35627893	0.0	0.0	0.0	0.0	0.0	0.0	0.0	0.0	0.9119208	0.0	0.0	0.0	0.21046937	0.15344395	Klhl30	kelch-like 30 (Drosophila) [Source:MGI Symbol;Acc:MGI:1918038]
ENSMUSG00000047443	5.4078946	2.8157895	8.394737	6.9868417	4.669838	16.868422	5.381579	6.118421	3.9868422	4.4473686	5.236842	9.631578	8.710526	3.5526316	4.6973686	-0.006855011	-1.2175815	0.73834753	0.028959751	0.47353983	1.4257283	-0.03550744	0.38268304	-0.20655584	-0.33739972	0.0	0.895273	0.5375323	-0.68484306	-0.016975641	Fam132b	family with sequence similarity 132, member B [Source:MGI Symbol;Acc:MGI:3606476]
ENSMUSG00000026309	595.37244	740.9966	533.3077	682.34576	369.50134	648.3495	540.59894	502.12186	454.23022	549.6493	457.91898	540.5621	630.3348	559.53284	470.34265	0.08562279	0.13209915	0.03758335	-0.05142498	0.08949947	0.0	-0.07522488	0.051314354	-0.06462574	-0.07808781	-0.23985195	0.015713692	0.024643898	-0.07575512	-0.06136322	Ilkap	integrin-linked kinase-associated serine/threonine phosphatase 2C [Source:MGI Symbol;Acc:MGI:1914694]
ENSMUSG00000067071	486.73685	611.59216	396.0	596.69745	287.0	603.0002	446.60526	415.89474	391.96054	557.56573	509.61844	549.98694	540.942	452.1184	430.0	0.0	0.0602293	-0.18685722	-0.03990078	-0.0700016	0.100414276	-0.14575577	-0.0154771805	-0.07231331	0.14757061	0.119501114	0.2456789	0.009026527	-0.17825031	0.014288902	Hes6	hairy and enhancer of split 6 (Drosophila) [Source:MGI Symbol;Acc:MGI:1859852]
ENSMUSG00000055866	69.0	76.81579	46.0	53.25	14.0	50.0	97.0	65.99999	77.44737	68.0	64.0	61.01316	115.0	100.039474	77.0	0.055299282	-0.059093	-0.41887903	-0.65227413	-1.5537806	-0.6179714	0.52507305	0.2026143	0.462039	-0.014192104	0.0	-0.052753925	0.64895916	0.51939154	0.40665483	Per2	period homolog 2 (Drosophila) [Source:MGI Symbol;Acc:MGI:1195265]
ENSMUSG00000034292	120.01176	142.30264	107.26027	160.03949	65.46711	145.01312	113.63159	90.860245	84.57895	136.64474	136.93709	132.78668	139.5921	142.0	104.68421	0.0	-0.02341175	-0.051275253	0.081493855	-0.18224382	0.06440544	-0.1004262	-0.19000864	-0.26468515	0.13882494	0.2435627	0.21535778	0.07473612	0.17090654	-0.004037857	Traf3ip1	TRAF3 interacting protein 1 [Source:MGI Symbol;Acc:MGI:1921269]
ENSMUSG00000026311	311.14474	387.4079	243.0	386.0526	181.0	333.0	315.8158	220.0	261.0	348.0	330.4342	286.0	306.0	322.8421	285.6579	0.018566132	0.06563473	-0.22727919	-0.0039815903	-0.07094097	-0.09210014	0.01844883	-0.27007103	0.0051498413	0.13163757	0.15856838	-0.033581734	-0.14879417	0.0	0.08836174	Asb1	ankyrin repeat and SOCS box-containing 1 [Source:MGI Symbol;Acc:MGI:1929735]
ENSMUSG00000007805	1.0	0.0	0.0	0.0	0.0	0.0	0.0	0.0	0.0	0.0	0.0	0.0	1.0	0.0	0.0	0.0	0.0	0.0	0.0	0.0	0.0	0.0	0.0	0.0	0.0	0.0	0.0	0.0	0.0	0.0	Twist2	twist homolog 2 (Drosophila) [Source:MGI Symbol;Acc:MGI:104685]
ENSMUSG00000073617	144.82208	167.92105	116.90769	181.78947	91.00001	192.1842	150.8158	126.051956	101.98685	138.7014	115.54667	124.90875	161.34212	142.0	105.769455	0.055696964	0.0	-0.14242983	0.049925804	0.0774436	0.2553029	0.092588425	0.06687975	-0.21008158	-0.055031776	-0.21688366	-0.08828688	0.06823349	-0.04450226	-0.20456743	Hdac4	histone deacetylase 4 [Source:MGI Symbol;Acc:MGI:3036234]
ENSMUSG00000026313	178.95027	165.1023	139.57501	249.06898	112.77864	190.85701	169.15219	157.8355	124.26647	175.43443	158.3092	119.684204	176.35265	160.92525	144.7924	0.11566877	-0.26972866	-0.13206482	0.25889683	0.14169359	0.0	0.012817383	0.1459775	-0.17033291	0.038612366	-0.007919788	-0.3952341	-0.04873228	-0.10930824	0.0031895638	Hdac4	histone deacetylase 4 [Source:MGI Symbol;Acc:MGI:3036234]
ENSMUSG00000096941	2.743421	1.6622807	0.7697368	3.569737	2.0657897	1.9342105	2.9934208	2.4671052	3.8021054	2.759911	1.5065789	1.0657895	2.3092105	2.6776316	0.7697368	0.1068275	-0.88518333	-1.3094988	0.15291071	0.3896345	-0.6060061	0.21103191	0.16511643	0.81776977	0.06704366	-0.7046471	-1.187803	-0.2850542	0.0	-1.3094988	AC109197.1
ENSMUSG00000026260	1678.7218	2024.0593	1572.4348	1392.0264	786.8485	1409.0854	1733.6301	1403.0525	1498.1777	1352.4598	1200.7291	1198.8552	1878.0332	1741.7825	1581.2102	0.018608093	0.0192976	0.03502941	-0.58532715	-0.38250828	-0.44259834	0.04342556	-0.028740883	0.09457302	-0.34159946	-0.4116192	-0.3976755	0.037161827	0.0	0.12536716	Ndufa10	NADH dehydrogenase (ubiquinone) 1 alpha subcomplex 10 [Source:MGI Symbol;Acc:MGI:1914523]
ENSMUSG00000067064	0.0	0.0	0.0	0.0	0.0	0.0	0.0	0.0	0.0	0.0	0.0	0.0	0.0	0.0	0.0	0.0	0.0	0.0	0.0	0.0	0.0	0.0	0.0	0.0	0.0	0.0	0.0	0.0	0.0	0.0	Olfr1416	olfactory receptor 1416 [Source:MGI Symbol;Acc:MGI:3031250]
ENSMUSG00000057464	0.0	0.0	0.0	0.0	0.0	0.0	0.0	0.0	0.0	0.0	0.0	0.0	0.0	0.0	0.0	0.0	0.0	0.0	0.0	0.0	0.0	0.0	0.0	0.0	0.0	0.0	0.0	0.0	0.0	0.0	Olfr1415	olfactory receptor 1415 [Source:MGI Symbol;Acc:MGI:3031249]
ENSMUSG00000042849	0.0	0.0	0.0	0.0	0.0	0.0	0.0	0.0	0.0	0.0	0.0	0.0	0.0	0.0	0.0	0.0	0.0	0.0	0.0	0.0	0.0	0.0	0.0	0.0	0.0	0.0	0.0	0.0	0.0	0.0	Olfr1414	olfactory receptor 1414 [Source:MGI Symbol;Acc:MGI:3031248]
ENSMUSG00000097001	0.0	0.0	0.0	0.0	0.0	0.0	0.0	0.0	0.0	0.0	0.0	0.0	0.0	0.0	0.0	0.0	0.0	0.0	0.0	0.0	0.0	0.0	0.0	0.0	0.0	0.0	0.0	0.0	0.0	0.0	RP23-145J9.2
ENSMUSG00000058904	0.0	0.0	0.0	0.0	0.0	0.0	0.0	0.0	0.0	0.0	0.0	0.0	0.0	0.0	0.0	0.0	0.0	0.0	0.0	0.0	0.0	0.0	0.0	0.0	0.0	0.0	0.0	0.0	0.0	0.0	Olfr1413	olfactory receptor 1413 [Source:MGI Symbol;Acc:MGI:3031247]
ENSMUSG00000046300	0.0	0.0	0.0	0.0	0.0	0.0	0.0	0.0	0.0	0.0	0.0	1.0	0.0	0.0	0.0	0.0	0.0	0.0	0.0	0.0	0.0	0.0	0.0	0.0	0.0	0.0	0.029773176	0.0	0.0	0.0	Olfr1412	olfactory receptor 1412 [Source:MGI Symbol;Acc:MGI:3031246]
ENSMUSG00000062497	0.0	0.0	0.0	0.0	0.0	0.0	0.0	0.0	0.0	0.0	0.0	0.0	0.0	0.0	0.0	0.0	0.0	0.0	0.0	0.0	0.0	0.0	0.0	0.0	0.0	0.0	0.0	0.0	0.0	0.0	Olfr1411	olfactory receptor 1411 [Source:MGI Symbol;Acc:MGI:3031245]
ENSMUSG00000063583	0.0	0.0	0.0	0.0	0.0	0.0	0.0	0.0	0.0	0.0	0.0	0.0	0.0	0.0	0.0	0.0	0.0	0.0	0.0	0.0	0.0	0.0	0.0	0.0	0.0	0.0	0.0	0.0	0.0	0.0	Olfr1410	olfactory receptor 1410 [Source:MGI Symbol;Acc:MGI:3031244]
ENSMUSG00000061616	0.0	0.0	0.0	0.0	0.0	0.0	0.0	0.0	0.0	0.0	0.0	0.0	0.0	0.0	0.0	0.0	0.0	0.0	0.0	0.0	0.0	0.0	0.0	0.0	0.0	0.0	0.0	0.0	0.0	0.0	Olfr12	olfactory receptor 12 [Source:MGI Symbol;Acc:MGI:107863]
ENSMUSG00000073616	1584.7494	1859.5398	1343.4609	1494.224	817.00055	1504.5137	1456.5776	1246.8013	1275.8949	1283.8688	1178.1796	1187.4749	1770.2482	1519.203	1303.0887	0.13457775	0.09607029	0.0070619583	-0.2840395	-0.12917805	-0.14898205	-0.008708954	0.0	0.06195259	-0.21760845	-0.239892	-0.21235657	0.1509695	0.0018291473	0.045351982	Myeov2	myeloma overexpressed 2 [Source:MGI Symbol;Acc:MGI:1914165]
ENSMUSG00000044055	5.0	6.0	1.0	2.0	4.0	6.0	2.0	4.9605265	2.0	4.513158	4.0	8.0	5.0	7.0	1.0	0.1433053	0.13714099	-2.0678382	-1.5123813	0.51346684	0.19773722	-1.2002374	0.34331632	-0.9385028	-0.052915096	-0.12539768	0.89080024	0.0	0.55692315	-1.9855291	Otos	otospiralin [Source:MGI Symbol;Acc:MGI:2672814]
ENSMUSG00000034220	326.94736	398.75	291.0	289.11142	140.94737	249.0	437.64157	427.9342	410.0	601.9474	443.64474	479.08002	489.23685	418.0	458.72583	-0.39907646	-0.3818493	-0.45633125	-0.91026783	-0.9208884	-1.0005918	0.0	0.2006998	0.16760921	0.43307304	0.09449482	0.22155476	0.039093018	-0.11644077	0.28259087	Gpc1	glypican 1 [Source:MGI Symbol;Acc:MGI:1194891]
ENSMUSG00000065470	0.0	0.0	0.0	0.0	0.0	0.0	0.0	0.0	0.0	0.0	0.0	0.0	0.0	0.0	0.0	0.0	0.0	0.0	0.0	0.0	0.0	0.0	0.0	0.0	0.0	0.0	0.0	0.0	0.0	0.0	Mir149	microRNA 149 [Source:MGI Symbol;Acc:MGI:2676834]
ENSMUSG00000034212	1.0	0.0	0.0	2.368421	0.15789473	1.0	1.0	0.0	0.0	0.7236842	6.0	0.4473684	2.0	1.0	0.0	0.0	0.0	0.0	0.8705173	0.0	0.0	0.0	0.0	0.0	0.0	2.598538	0.0	0.81704485	0.0	0.0	Ankmy1	ankyrin repeat and MYND domain containing 1 [Source:MGI Symbol;Acc:MGI:3045261]
ENSMUSG00000047067	90.8421	95.960526	82.789474	135.28947	66.0	121.0	83.88158	79.76118	79.6579	106.0	131.0	117.210526	98.0	80.1579	68.5	-0.023771286	-0.21389008	-0.04690075	0.21708679	0.20742321	0.18120003	-0.16039324	0.0	0.026804924	0.1504302	0.5575876	0.41332054	-0.05765629	-0.27609682	-0.23793459	Dusp28	dual specificity phosphatase 28 [Source:MGI Symbol;Acc:MGI:1914696]
ENSMUSG00000097251	3.0	2.0	2.0	6.5263157	3.0	5.0	3.5526316	5.613333	2.0	5.0	7.0263157	6.0789475	0.39473686	4.368421	5.5	-0.528363	-1.3825244	-1.0025411	0.2591846	0.16372657	0.0	-0.3060522	0.5869777	-0.87320566	0.16017294	0.7526679	0.5599189	-2.0736759	-0.058022738	0.5391998	AC119846.1
ENSMUSG00000026269	1996.6842	2430.3477	1948.2347	3087.6196	1431.657	2835.418	2272.8523	1951.1458	1801.4218	2291.6287	2062.9407	2060.649	2456.3677	2140.1028	1968.0546	-0.15033817	-0.13597965	-0.07499218	0.14479256	0.061831474	0.14701462	0.01494503	0.027823448	-0.058688164	0.0	-0.050016403	-0.035422325	0.00527668	-0.12207317	0.021920204	Rnpepl1	arginyl aminopeptidase (aminopeptidase B)-like 1 [Source:MGI Symbol;Acc:MGI:1914170]
ENSMUSG00000026270	225.33807	289.75	239.69737	307.42102	153.31581	323.2041	213.0	216.60341	200.98499	263.53946	239.00002	264.57895	240.21738	229.09563	203.22368	-0.114366055	-0.02084732	0.08554125	0.0	0.022139072	0.19738626	-0.2172184	0.040044308	-0.03924942	0.063132286	0.023778915	0.1866641	-0.16542196	-0.16231632	-0.07029486	Capn10	calpain 10 [Source:MGI Symbol;Acc:MGI:1344392]
ENSMUSG00000026271	97.0	144.0	109.0	22.0	1.0	19.0	206.10526	207.61842	186.23685	65.0	58.0	83.0	202.08228	220.8158	199.78947	-0.27905607	0.021757126	0.0	-2.753296	-6.186879	-2.839644	0.786654	1.0302672	0.9021454	-0.9050307	-0.96776295	-0.43450642	0.6365247	0.83592176	0.9564614	Gpr35	G protein-coupled receptor 35 [Source:MGI Symbol;Acc:MGI:1929509]
ENSMUSG00000045091	0.0	0.0	0.0	0.0	0.0	0.0	0.0	0.0	0.0	0.0	0.0	0.0	0.0	0.0	0.0	0.0	0.0	0.0	0.0	0.0	0.0	0.0	0.0	0.0	0.0	0.0	0.0	0.0	0.0	0.0	Aqp12	aquaporin 12 [Source:MGI Symbol;Acc:MGI:2664636]
ENSMUSG00000014602	26.671053	15.999999	20.0	38.0	6.0	16.18421	24.86842	14.000001	23.999998	5.0	10.0	14.0	16.105263	23.526316	21.0	0.71840215	-0.28799963	0.41391158	0.89536834	-0.7417486	-0.21088815	0.59582734	0.0	0.8062813	-1.7453022	-0.64364743	-0.14202285	-0.15264583	0.46559405	0.5666106	Kif1a	kinesin family member 1A [Source:MGI Symbol;Acc:MGI:108391]
ENSMUSG00000026272	0.0	0.0	0.0	0.0	0.0	0.0	0.0	0.0	0.0	0.0	0.0	1.0	0.0	0.0	0.0	0.0	0.0	0.0	0.0	0.0	0.0	0.0	0.0	0.0	0.0	0.0	0.029773176	0.0	0.0	0.0	Agxt	alanine-glyoxylate aminotransferase [Source:MGI Symbol;Acc:MGI:1329033]
ENSMUSG00000034159	0.0	0.0	0.0	0.0	0.0	0.0	0.0	0.0	0.0	0.0	0.0	0.0	0.8030303	0.0	0.0	0.0	0.0	0.0	0.0	0.0	0.0	0.0	0.0	0.0	0.0	0.0	0.0	0.0	0.0	0.0	2310007B03Rik	RIKEN cDNA 2310007B03 gene [Source:MGI Symbol;Acc:MGI:1919124]
ENSMUSG00000084989	0.0	0.0	0.0	0.0	0.0	0.0	0.0	0.0	0.0	0.0	0.0	0.0	1.0	0.0	0.0	0.0	0.0	0.0	0.0	0.0	0.0	0.0	0.0	0.0	0.0	0.0	0.0	0.0	0.0	0.0	E030010N08Rik	RIKEN cDNA E030010N08 gene [Source:MGI Symbol;Acc:MGI:3045962]
ENSMUSG00000047793	11.5	9.0	7.8421054	14.0	4.5	21.0	13.5	5.5	4.0	8.776316	7.3421054	10.0	15.578947	10.5	5.0	0.43837595	-0.18445969	-0.0031604767	0.38841033	-0.22317147	1.0985291	0.6480868	-0.4143088	-0.8450661	0.0	-0.15576696	0.30616498	0.7330344	0.23532248	-0.5701642	Sned1	sushi, nidogen and EGF-like domains 1 [Source:MGI Symbol;Acc:MGI:3045960]
ENSMUSG00000026273	157.69736	156.42105	146.53947	209.39474	110.065796	208.93704	124.5	108.5	144.53947	168.68423	168.88158	155.46054	143.78949	169.70297	112.25	-0.034044266	-0.31496668	-0.029129028	0.041264057	0.13925314	0.16326332	-0.39667177	-0.36206198	0.08038044	0.014692783	0.11803436	0.0147686	-0.31054974	0.0	-0.33139372	Mterfd2	MTERF domain containing 2 [Source:MGI Symbol;Acc:MGI:1918355]
ENSMUSG00000026274	117.0	138.93088	128.1842	189.21051	87.19737	183.91002	125.9079	94.64474	96.0	148.99998	132.36842	152.50366	124.22727	114.74822	86.14474	-0.084245205	-0.105585575	0.1582489	0.2754798	0.18369246	0.35964394	0.0	-0.1787138	-0.12952757	0.21612883	0.14703035	0.3675127	-0.14107752	-0.18409109	-0.33282566	Pask	PAS domain containing serine/threonine kinase [Source:MGI Symbol;Acc:MGI:2155936]
ENSMUSG00000026275	1004.48944	1241.6171	987.542	1142.3948	556.86176	997.811	1040.9386	773.96716	841.48285	880.1775	846.98035	858.546	1084.4609	1130.5742	909.7895	0.032790184	0.06934929	0.119026184	-0.1153698	-0.1261921	-0.18543625	0.06259823	-0.13188267	0.017453194	-0.20623589	-0.16004658	-0.12428188	0.0	0.13157463	0.08302593	Ppp1r7	protein phosphatase 1, regulatory (inhibitor) subunit 7 [Source:MGI Symbol;Acc:MGI:1913635]
ENSMUSG00000064389	0.0	0.0	0.0	0.0	0.0	0.0	0.0	0.0	0.6315789	0.0	0.0	0.0	0.0	0.0	0.0	0.0	0.0	0.0	0.0	0.0	0.0	0.0	0.0	0.0	0.0	0.0	0.0	0.0	0.0	0.0	U6	U6 spliceosomal RNA [Source:RFAM;Acc:RF00026]
ENSMUSG00000034107	0.0	2.0	3.0	1.2631578	0.84210527	3.131579	1.0657895	4.0	2.5921054	5.0	1.0	3.8289475	1.0	4.184211	1.0	-0.6911515	0.0	0.9649458	-0.6911515	-0.28663915	0.7074865	-0.66049343	1.4806446	0.8834431	1.5426973	-0.6775761	1.2755697	-0.6911515	1.2623453	-0.53770757	Ano7	anoctamin 7 [Source:MGI Symbol;Acc:MGI:3052714]
ENSMUSG00000034088	5546.529	6367.2573	5197.655	6312.383	2972.9277	5256.5767	5709.991	4875.9263	4541.209	5225.4116	5009.537	4605.9546	6033.2026	5920.553	4827.5806	0.04838848	-0.021722794	0.06544876	-0.09877014	-0.1592226	-0.23767567	0.0686779	0.07392597	0.0	-0.086081505	-0.045293808	-0.15027332	0.0264225	0.070726395	0.041197777	Hdlbp	high density lipoprotein (HDL) binding protein [Source:MGI Symbol;Acc:MGI:99256]
ENSMUSG00000090489	46.40941	56.145355	41.209476	48.706734	28.175251	45.411007	45.93322	41.077732	37.85279	47.767708	36.985725	37.86667	44.02491	49.462444	39.99997	0.03649378	0.04204464	-0.02416277	-0.22756052	0.008594513	-0.20348358	0.0	0.07187891	-0.01740408	0.029682636	-0.23772955	-0.187572	-0.18290901	0.056601048	0.015169144	Gm17415	predicted gene, 17415 [Source:MGI Symbol;Acc:MGI:4937049]
ENSMUSG00000026276	4279.394	4935.6035	3874.8958	5572.574	2601.4155	4815.2505	4219.691	3490.4434	3625.8706	4171.688	4052.1868	3777.676	4527.451	4679.519	3577.785	0.038398743	-0.024980545	0.0059337616	0.08557701	0.012378693	0.0	-0.0034856796	-0.04415226	0.0394392	-0.046806335	0.012917519	-0.072086334	-0.023614883	0.09554291	-0.02684784	2002-09-01	septin 2 [Source:MGI Symbol;Acc:MGI:97298]
ENSMUSG00000034066	35.381577	43.805786	37.64895	114.17104	39.0	81.4754	39.32895	32.993427	39.0	60.58834	72.0	69.75	35.907898	44.0	38.392933	-0.31093645	-0.27201176	-0.11054039	1.0454316	0.52162886	0.6838274	-0.17995739	-0.20031023	0.06965923	0.41667604	0.76728725	0.7376814	-0.43293905	-0.068240166	0.0	Farp2	FERM, RhoGEF and pleckstrin domain protein 2 [Source:MGI Symbol;Acc:MGI:2385126]
ENSMUSG00000026277	1024.9012	1205.3936	830.8618	1354.684	639.9737	1234.0455	931.27405	899.3582	783.809	1076.9973	945.5977	990.78516	1092.9413	1018.0781	846.1118	0.03517914	0.0	-0.15684032	0.10389233	0.04786873	0.09448719	-0.12464237	0.058107376	-0.111611366	0.058279037	-0.02778244	0.055761337	-0.0153951645	-0.046266556	-0.04829216	Stk25	serine/threonine kinase 25 (yeast) [Source:MGI Symbol;Acc:MGI:1891699]
ENSMUSG00000093284	0.0	0.0	0.0	0.0	0.0	0.0	0.0	0.0	0.0	0.0	0.0	0.0	0.0	0.0	0.0	0.0	0.0	0.0	0.0	0.0	0.0	0.0	0.0	0.0	0.0	0.0	0.0	0.0	0.0	0.0	Metazoa_SRP	Metazoan signal recognition particle RNA [Source:RFAM;Acc:RF00017]
ENSMUSG00000026278	2.0	9.0	3.0	5.0	1.0	0.0	4.0	1.0	1.0	2.0	2.0	2.0	1.0	7.0	5.3026314	-0.05322498	1.8475013	0.642522	0.9349445	-0.36113542	-1.0135753	0.9251603	-0.8417793	-0.81310517	-0.10165453	0.0	0.0161978	-1.0135753	1.6823208	1.5465772	Bok	BCL2-related ovarian killer protein [Source:MGI Symbol;Acc:MGI:1858494]
ENSMUSG00000026279	433.17108	503.80264	406.31525	547.828	244.71053	503.59155	441.97202	364.9863	359.47946	454.5921	397.7763	388.69296	477.49945	482.8553	388.35422	0.0	-0.05127716	0.018446922	0.0050268173	-0.13177204	0.008713722	0.0074033737	-0.0356493	-0.028907776	0.021205902	-0.0697546	-0.086883545	-0.002743721	0.08484459	0.035529137	Thap4	THAP domain containing 4 [Source:MGI Symbol;Acc:MGI:1914276]
ENSMUSG00000026280	678.13165	811.3626	586.5748	881.9466	426.68033	767.40814	699.25494	560.8158	547.0595	716.19543	652.8688	625.4535	698.83575	670.0199	564.24414	0.030174255	0.019756317	-0.068291664	0.0755415	0.05385399	0.0	0.052812576	-0.032419205	-0.03957367	0.06053257	0.028626442	-0.017066002	-0.06974316	-0.0589962	-0.041977882	Atg4b	autophagy related 4B, cysteine peptidase [Source:MGI Symbol;Acc:MGI:1913865]
ENSMUSG00000026281	603.2388	765.4113	561.8673	584.9822	306.883	561.9693	572.5527	539.3618	535.01624	487.71536	430.44736	528.00757	616.06616	652.30676	537.099	0.09693527	0.17124271	0.10521984	-0.2811594	-0.18601608	-0.21390533	0.0	0.14690495	0.16390896	-0.25818443	-0.3367319	-0.025812149	-0.0160141	0.13794804	0.12248802	Dtymk	deoxythymidylate kinase [Source:MGI Symbol;Acc:MGI:108396]
ENSMUSG00000026283	567.9013	679.8684	555.4473	640.5329	284.6316	544.90643	600.6184	511.58557	468.07904	493.10526	521.9934	508.99347	560.8355	560.6447	500.1584	0.06838417	0.058800697	0.1471777	-0.091742516	-0.23607063	-0.19985008	0.12757778	0.1291647	0.029615402	-0.1837902	0.0	-0.020186424	-0.0929842	-0.021978378	0.078222275	Ing5	inhibitor of growth family, member 5 [Source:MGI Symbol;Acc:MGI:1922816]
ENSMUSG00000088961	0.0	0.0	0.0	0.0	0.0	0.0	0.0	0.0	0.0	0.0	0.0	0.0	0.0	0.0	0.0	0.0	0.0	0.0	0.0	0.0	0.0	0.0	0.0	0.0	0.0	0.0	0.0	0.0	0.0	0.0	U6	U6 spliceosomal RNA [Source:RFAM;Acc:RF00026]
ENSMUSG00000073609	199.3332	242.81781	171.66658	343.82736	164.83325	326.54413	230.66656	187.7806	174.03429	277.39667	239.3507	245.33315	215.24332	211.76749	172.1896	-0.12531137	-0.10981798	-0.23009968	0.32743263	0.2926035	0.37818146	0.063700676	0.0	-0.081002235	0.30302715	0.19185781	0.24367142	-0.15783072	-0.10982132	-0.14340162	D2hgdh	D-2-hydroxyglutarate dehydrogenase [Source:MGI Symbol;Acc:MGI:2138209]
ENSMUSG00000094651	2.3333333	3.5	1.3333334	1.6666667	0.0	1.8333334	1.3333334	0.8684211	2.0	0.0	0.0	0.0	1.6666667	1.3333334	0.33333334	0.82896954	1.1447332	0.13239911	0.009784132	-0.35377318	0.27244383	0.0	-0.35377318	0.84669703	-0.35377318	-0.35377318	-0.35377318	0.20023733	-0.050194323	-0.35377318	Gal3st2	galactose-3-O-sulfotransferase 2 [Source:MGI Symbol;Acc:MGI:2685834]
ENSMUSG00000093805	0.5	1.0	0.5	0.0	0.0	0.33333334	0.33333334	0.36842105	1.5	0.0	0.0	0.0	0.5482456	0.33333334	0.33333334	0.0	0.0	0.0	0.0	0.0	0.0	0.0	0.0	0.78543264	0.0	0.0	0.0	0.0	0.0	0.0	Gm9994	predicted gene 9994 [Source:MGI Symbol;Acc:MGI:3711964]
ENSMUSG00000073608	0.33333334	0.0	0.3530702	1.0	0.098684214	0.33333334	0.33333334	0.0	0.0	0.33333334	1.3289473	0.42105263	0.7412281	0.33333334	1.5526315	0.0	0.0	0.0	0.0	0.0	0.0	0.0	0.0	0.0	0.0	0.42385927	0.0	0.0	0.0	0.78815943	Gm6086	predicted gene 6086 [Source:MGI Symbol;Acc:MGI:3646771]
ENSMUSG00000034000	0.0	0.0	0.0	0.0	0.0	1.0	0.0	0.0	0.0	0.0	0.0	0.0	1.0	0.0	0.0	0.0	0.0	0.0	0.0	0.0	0.0	0.0	0.0	0.0	0.0	0.0	0.0	0.0	0.0	0.0	Neu4	sialidase 4 [Source:MGI Symbol;Acc:MGI:2661364]
ENSMUSG00000026285	0.0	1.0	0.0	0.0	1.0	0.0	1.0	0.0	4.0	0.0	0.0	1.0405406	2.0	2.0	1.0	0.0	0.0	0.0	0.0	0.6524399	0.0	0.0	0.0	2.2004702	0.0	0.0	0.08710653	0.81704485	0.8885413	0.15344395	Pdcd1	programmed cell death 1 [Source:MGI Symbol;Acc:MGI:104879]
ENSMUSG00000077413	0.0	0.0	0.0	0.0	0.0	0.0	0.0	0.0	0.0	0.0	0.0	0.0	0.0	0.0	0.0	0.0	0.0	0.0	0.0	0.0	0.0	0.0	0.0	0.0	0.0	0.0	0.0	0.0	0.0	0.0	SNORD30	Small nucleolar RNA SNORD30 [Source:RFAM;Acc:RF00088]
ENSMUSG00000089310	0.0	0.0	0.0	0.0	0.0	0.0	0.0	0.0	0.0	0.0	0.0	0.0	0.0	0.0	0.0	0.0	0.0	0.0	0.0	0.0	0.0	0.0	0.0	0.0	0.0	0.0	0.0	0.0	0.0	0.0	SNORA17	Small nucleolar RNA SNORA17 [Source:RFAM;Acc:RF00560]
ENSMUSG00000051185	1121.9552	1355.3157	959.8513	1938.7866	975.9999	1943.8711	1105.7367	901.2436	984.25	1480.92	1297.2236	1244.6453	1315.0527	1136.6963	884.0	-0.05120182	-0.047786713	-0.16554928	0.40417862	0.43982506	0.5331135	-0.09382343	-0.1557827	0.0	0.30084705	0.21143532	0.16794014	0.03459835	-0.10417938	-0.20200539	Fam174a	family with sequence similarity 174, member A [Source:MGI Symbol;Acc:MGI:1914948]
ENSMUSG00000081051	1526.5854	1997.468	1347.8221	1942.4207	1042.7286	1969.5164	1553.6503	1352.9897	1286.2634	1800.5897	1683.4393	1629.6312	1648.7299	1577.423	1342.8749	-0.013789177	0.10487652	-0.08268261	0.0	0.12835598	0.1451416	-0.01004982	0.023499489	-0.020791054	0.17594242	0.18053913	0.14987087	-0.046048164	-0.038336754	-0.0056791306	Gm15427	predicted pseudogene 15427 [Source:MGI Symbol;Acc:MGI:3642341]
ENSMUSG00000088333	0.0	0.0	0.0	0.0	0.0	0.0	0.0	0.0	0.0	0.0	0.0	0.0	0.0	0.0	0.0	0.0	0.0	0.0	0.0	0.0	0.0	0.0	0.0	0.0	0.0	0.0	0.0	0.0	0.0	0.0	U7	U7 small nuclear RNA [Source:RFAM;Acc:RF00066]
ENSMUSG00000040710	1171.5874	1316.652	1063.0132	2686.7876	1093.6974	2041.0377	958.83435	800.7446	901.23676	1964.2632	2084.579	1724.7894	1085.3151	1062.0626	893.97217	0.029520988	-0.07126808	0.0	0.8931799	0.6223593	0.62175655	-0.28120518	-0.30808353	-0.10884571	0.72661495	0.9140377	0.65689945	-0.2241354	-0.18388367	-0.16754818	St8sia4	ST8 alpha-N-acetyl-neuraminide alpha-2,8-sialyltransferase 4 [Source:MGI Symbol;Acc:MGI:106018]
ENSMUSG00000095955	0.0	0.9589041	0.7368421	0.0	0.0	0.1640625	0.0	0.0	0.0	0.0	0.0	0.0	1.2776557	0.0	0.0	0.0	0.0	0.0	0.0	0.0	0.0	0.0	0.0	0.0	0.0	0.0	0.0	0.17054401	0.0	0.0	U6	U6 spliceosomal RNA [Source:RFAM;Acc:RF00026]
ENSMUSG00000080345	0.0	0.0	0.0	0.0	0.0	0.0	0.0	0.0	0.0	0.0	0.0	0.0	0.0	0.0	0.0	0.0	0.0	0.0	0.0	0.0	0.0	0.0	0.0	0.0	0.0	0.0	0.0	0.0	0.0	0.0	AC102463.1
ENSMUSG00000096585	0.0	0.0	0.0	0.0	0.0	0.0	0.0	0.0	0.0	0.0	0.0	0.0	0.0	0.0	0.0	0.0	0.0	0.0	0.0	0.0	0.0	0.0	0.0	0.0	0.0	0.0	0.0	0.0	0.0	0.0	AC102463.2
ENSMUSG00000095610	0.0	0.0	0.0	0.0	0.0	0.0	0.0	0.0	0.0	0.0	0.0	0.0	0.0	0.0	0.0	0.0	0.0	0.0	0.0	0.0	0.0	0.0	0.0	0.0	0.0	0.0	0.0	0.0	0.0	0.0	U6	U6 spliceosomal RNA [Source:RFAM;Acc:RF00026]
ENSMUSG00000077255	0.0	0.0	0.0	0.0	0.0	0.0	0.0	0.0	0.0	0.0	0.0	0.0	0.0	0.0	0.0	0.0	0.0	0.0	0.0	0.0	0.0	0.0	0.0	0.0	0.0	0.0	0.0	0.0	0.0	0.0	SNORA17	Small nucleolar RNA SNORA17 [Source:RFAM;Acc:RF00560]
ENSMUSG00000040693	0.0	2.0	1.0	0.0	0.0	0.0	0.0	0.0	0.0	0.0	0.0	0.0	1.0	0.0	0.0	0.0	0.6911515	0.07113482	0.0	0.0	0.0	0.0	0.0	0.0	0.0	0.0	0.0	0.0	0.0	0.0	Slco4c1	solute carrier organic anion transporter family, member 4C1 [Source:MGI Symbol;Acc:MGI:2442784]
ENSMUSG00000097814	1.0	1.0	0.0	0.0	1.0	0.0	0.0	1.0	0.0	0.0	0.0	0.0	0.0	0.25	0.0	0.0	0.0	0.0	0.0	0.6524399	0.0	0.0	0.17179602	0.0	0.0	0.0	0.0	0.0	0.0	0.0	AC102484.1
ENSMUSG00000090974	0.0	0.0	0.0	0.078947365	0.0	0.0	0.0	0.0	0.0	0.0	0.0	0.0	0.0	0.0	0.0	0.0	0.0	0.0	0.0	0.0	0.0	0.0	0.0	0.0	0.0	0.0	0.0	0.0	0.0	0.0	Slco6b1	solute carrier organic anion transporter family, member 6b1 [Source:MGI Symbol;Acc:MGI:1915104]
ENSMUSG00000045463	0.0	0.0	0.0	0.078947365	0.0	0.0	0.0	0.0	0.0	0.0	0.0	0.0	0.0	0.0	0.0	0.0	0.0	0.0	0.0	0.0	0.0	0.0	0.0	0.0	0.0	0.0	0.0	0.0	0.0	0.0	Slco6b1	solute carrier organic anion transporter family, member 6b1 [Source:MGI Symbol;Acc:MGI:1915104]
ENSMUSG00000097480	0.0	0.0	0.0	0.0	0.0	0.0	0.0	0.0	0.0	0.0	0.0	0.0	0.0	0.0	0.0	0.0	0.0	0.0	0.0	0.0	0.0	0.0	0.0	0.0	0.0	0.0	0.0	0.0	0.0	0.0	RP24-496O18.1
ENSMUSG00000044757	1133.3167	1296.3999	1009.18604	1312.69	619.97455	1159.837	1155.9957	954.2836	903.63635	1096.4624	1034.8987	1030.2139	1205.9543	1189.4431	991.7419	0.0681839	-0.0070552826	0.011609077	-0.053599358	-0.109996796	-0.10704708	0.075154305	0.031568527	-0.01843357	-0.02794075	-0.009652138	0.0	0.014502525	0.06610966	0.06876278	Gm6430	predicted gene 6430 [Source:MGI Symbol;Acc:MGI:3648857]
ENSMUSG00000026331	0.0	0.0	0.0	0.0	0.0	0.0	0.0	0.0	0.0	0.0	0.0	0.0	0.0	0.0	0.0	0.0	0.0	0.0	0.0	0.0	0.0	0.0	0.0	0.0	0.0	0.0	0.0	0.0	0.0	0.0	Slco6c1	solute carrier organic anion transporter family, member 6c1 [Source:MGI Symbol;Acc:MGI:1921691]
ENSMUSG00000044768	2002.7499	2450.5923	1835.9474	2314.038	1077.9342	2051.1934	1921.2894	1549.0001	1517.124	1885.7106	1586.1161	1637.7849	1967.5396	1916.4884	1542.3158	0.15919876	0.18114853	0.14452553	0.033870697	-0.042425156	-0.014922142	0.07767677	0.0	-0.0013246536	0.023895264	-0.12405968	-0.06161499	-0.009696007	0.023872375	-0.024591446	D1Ertd622e	DNA segment, Chr 1, ERATO Doi 622, expressed [Source:MGI Symbol;Acc:MGI:1277184]
ENSMUSG00000040648	704.94086	784.4277	669.7895	1131.8593	464.64474	817.71436	643.5657	537.11847	606.621	847.58563	792.8026	737.71027	724.4082	763.6018	586.71716	-0.023412704	-0.13847351	0.013576508	0.32594872	0.067302704	-0.017920494	-0.17644215	-0.20422935	0.0	0.19401455	0.1992712	0.111561775	-0.12741756	0.020095825	-0.09515667	Ppip5k2	diphosphoinositol pentakisphosphate kinase 2 [Source:MGI Symbol;Acc:MGI:2142810]
ENSMUSG00000026333	109.09869	111.40131	131.84207	112.51315	59.65789	133.99268	108.11842	100.51315	107.271065	124.30922	90.96051	105.32588	126.718994	158.09207	89.43536	-0.018649101	-0.2577157	0.36531258	-0.30794764	-0.19740868	0.0692687	-0.053285122	0.07454729	0.19709778	0.121221066	-0.22774553	0.0	0.054044247	0.44467306	-0.112271786	Gin1	gypsy retrotransposon integrase 1 [Source:MGI Symbol;Acc:MGI:2182036]
ENSMUSG00000026335	606.55457	703.29266	539.01324	1254.4015	529.41	1038.1313	659.6868	576.3739	481.1715	981.35156	920.1363	857.3271	729.0015	686.2053	553.91614	-0.12197971	-0.1776905	-0.18151188	0.5925522	0.37385845	0.44469833	-0.022450447	0.015833855	-0.21594524	0.5237236	0.53245544	0.4466524	0.0	-0.015785217	-0.05985546	Pam	peptidylglycine alpha-amidating monooxygenase [Source:MGI Symbol;Acc:MGI:97475]
ENSMUSG00000089169	0.0	0.0	0.0	0.0	0.0	0.0	0.0	0.0	0.0	0.0	0.0	0.0	0.0	0.0	0.0	0.0	0.0	0.0	0.0	0.0	0.0	0.0	0.0	0.0	0.0	0.0	0.0	0.0	0.0	0.0	7SK	7SK RNA [Source:RFAM;Acc:RF00100]
ENSMUSG00000089782	334.8205	410.2203	290.09433	303.7384	179.41525	309.85083	313.15613	258.96704	270.8527	289.02106	274.21866	262.859	328.8279	363.5066	278.02182	0.15917397	0.18298626	0.063093185	-0.3151431	-0.04882145	-0.16124249	0.041053772	0.0	0.09341431	-0.10146904	-0.07566166	-0.12050152	-0.010186195	0.20595837	0.084077835	Gm3531	predicted pseudogene 3531 [Source:MGI Symbol;Acc:MGI:3781708]
ENSMUSG00000089706	7.0	14.618422	11.414738	13.723684	6.0	7.0	15.0	11.736842	6.605263	5.0	7.9026318	9.958904	10.078947	16.802631	10.407895	-0.57805514	0.21510673	0.23820019	0.05942726	-0.10835791	-0.7866576	0.499866	0.37900805	-0.421674	-1.1119115	-0.34985185	0.0	-0.19544244	0.61339617	0.18729019	B230216N24Rik	RIKEN cDNA B230216N24 gene [Source:MGI Symbol;Acc:MGI:1925853]
ENSMUSG00000096085	0.0	0.0	0.0	0.0	0.0	0.0	0.0	0.0	0.0	0.0	0.0	0.25	0.0	0.0	0.0	0.0	0.0	0.0	0.0	0.0	0.0	0.0	0.0	0.0	0.0	0.0	0.0	0.0	0.0	0.0	U6	U6 spliceosomal RNA [Source:RFAM;Acc:RF00026]
ENSMUSG00000097608	0.0	0.0	0.0	0.0	0.0	0.0	0.0	0.0	0.0	0.0	0.0	1.0	0.0	0.0	0.0	0.0	0.0	0.0	0.0	0.0	0.0	0.0	0.0	0.0	0.0	0.0	0.029773176	0.0	0.0	0.0	RP23-22I7.1
ENSMUSG00000026336	0.0	0.0	0.0	0.0	0.0	0.0	0.0	0.0	0.0	0.0	0.0	0.0	0.0	0.0	0.0	0.0	0.0	0.0	0.0	0.0	0.0	0.0	0.0	0.0	0.0	0.0	0.0	0.0	0.0	0.0	Slco6d1	solute carrier organic anion transporter family, member 6d1 [Source:MGI Symbol;Acc:MGI:1918116]
ENSMUSG00000089791	4.8333335	6.5	2.5	6.0	1.5	7.8333335	8.210526	5.0	5.0	6.5	4.993421	7.5	6.166667	4.5	3.3333335	-0.1582222	0.0	-0.99852824	-0.18003702	-1.1541886	0.3297832	0.5846193	0.102133036	0.13080716	0.2207694	-0.057986975	0.5450728	0.04994464	-0.33312488	-0.50118136	Gm3555	predicted pseudogene 3555 [Source:MGI Symbol;Acc:MGI:3781732]
ENSMUSG00000096193	0.0	0.0	0.0	0.0	0.0	0.0	0.0	0.0	0.0	0.0	0.0	0.0	0.0	0.0	0.0	0.0	0.0	0.0	0.0	0.0	0.0	0.0	0.0	0.0	0.0	0.0	0.0	0.0	0.0	0.0	AC102227.1
ENSMUSG00000087804	0.0	0.0	0.0	0.0	0.0	0.0	0.0	0.0	0.0	0.0	0.0	0.0	0.0	0.0	0.0	0.0	0.0	0.0	0.0	0.0	0.0	0.0	0.0	0.0	0.0	0.0	0.0	0.0	0.0	0.0	U6	U6 spliceosomal RNA [Source:RFAM;Acc:RF00026]
ENSMUSG00000067028	0.0	0.0	0.0	0.0	0.0	1.0	0.0	0.0	0.0	0.0	0.0	0.0	0.0	0.0	0.0	0.0	0.0	0.0	0.0	0.0	0.0	0.0	0.0	0.0	0.0	0.0	0.0	0.0	0.0	0.0	Cntnap5b	contactin associated protein-like 5B [Source:MGI Symbol;Acc:MGI:3664583]
ENSMUSG00000082431	175.5	192.3421	155.5658	196.5	82.5	181.5	184.0	130.5987	147.5	151.0	106.15534	107.0	211.5658	163.70395	134.5	0.17070007	0.033704758	0.10753822	0.0	-0.22621536	0.010596275	0.21731997	-0.044184685	0.16006374	-0.094652176	-0.501369	-0.47373724	0.29702997	-0.001490593	-0.02007103	Gm7110	predicted gene 7110 [Source:MGI Symbol;Acc:MGI:3648264]
ENSMUSG00000087883	0.0	0.0	0.0	0.0	0.0	0.0	0.0	0.0	0.0	0.0	0.0	0.0	0.0	0.0	0.0	0.0	0.0	0.0	0.0	0.0	0.0	0.0	0.0	0.0	0.0	0.0	0.0	0.0	0.0	0.0	SNORA17	Small nucleolar RNA SNORA17 [Source:RFAM;Acc:RF00560]
ENSMUSG00000077039	0.0	0.0	0.0	0.0	0.0	0.0	0.0	0.0	0.0	0.0	0.0	0.0	0.0	0.0	0.0	0.0	0.0	0.0	0.0	0.0	0.0	0.0	0.0	0.0	0.0	0.0	0.0	0.0	0.0	0.0	AC111074.1
ENSMUSG00000077295	0.0	0.0	0.0	0.0	0.0	0.0	0.0	0.0	0.0	0.0	0.0	0.0	0.0	0.0	0.0	0.0	0.0	0.0	0.0	0.0	0.0	0.0	0.0	0.0	0.0	0.0	0.0	0.0	0.0	0.0	SNORA17	Small nucleolar RNA SNORA17 [Source:RFAM;Acc:RF00560]
ENSMUSG00000088510	0.0	0.0	0.0	0.0	0.0	0.0	0.0	0.0	0.0	0.0	0.0	0.0	0.0	0.0	0.0	0.0	0.0	0.0	0.0	0.0	0.0	0.0	0.0	0.0	0.0	0.0	0.0	0.0	0.0	0.0	SNORA17	Small nucleolar RNA SNORA17 [Source:RFAM;Acc:RF00560]
ENSMUSG00000087908	0.0	0.0	0.0	0.0	0.0	0.0	0.0	0.0	0.0	0.0	0.0	0.0	0.0	0.0	0.0	0.0	0.0	0.0	0.0	0.0	0.0	0.0	0.0	0.0	0.0	0.0	0.0	0.0	0.0	0.0	SNORA17	Small nucleolar RNA SNORA17 [Source:RFAM;Acc:RF00560]
ENSMUSG00000088594	0.0	0.0	0.0	0.0	0.0	0.0	0.0	0.0	0.0	0.0	0.0	0.0	0.0	0.0	0.0	0.0	0.0	0.0	0.0	0.0	0.0	0.0	0.0	0.0	0.0	0.0	0.0	0.0	0.0	0.0	SNORA17	Small nucleolar RNA SNORA17 [Source:RFAM;Acc:RF00560]
ENSMUSG00000088161	0.0	0.0	0.0	0.0	0.0	0.0	0.0	0.0	0.0	0.0	0.0	0.0	0.0	0.0	0.0	0.0	0.0	0.0	0.0	0.0	0.0	0.0	0.0	0.0	0.0	0.0	0.0	0.0	0.0	0.0	7SK	7SK RNA [Source:RFAM;Acc:RF00100]
ENSMUSG00000080661	0.0	0.0	0.0	0.0	0.0	0.0	0.0	0.0	0.0	0.0	0.0	0.0	0.0	0.0	0.0	0.0	0.0	0.0	0.0	0.0	0.0	0.0	0.0	0.0	0.0	0.0	0.0	0.0	0.0	0.0	AC101970.1
ENSMUSG00000050840	0.0	0.0	0.0	0.0	0.0	0.0	0.0	0.0	0.0	0.0	0.0	2.0	0.0	0.0	0.0	0.0	0.0	0.0	0.0	0.0	0.0	0.0	0.0	0.0	0.0	0.0	1.0297731	0.0	0.0	0.0	Cdh20	cadherin 20 [Source:MGI Symbol;Acc:MGI:1346069]
ENSMUSG00000084704	0.0	0.0	0.0	0.0	0.0	0.0	0.0	0.0	0.0	0.0	0.0	0.0	0.0	0.0	0.0	0.0	0.0	0.0	0.0	0.0	0.0	0.0	0.0	0.0	0.0	0.0	0.0	0.0	0.0	0.0	n-R5s216	nuclear encoded rRNA 5S 216 [Source:MGI Symbol;Acc:MGI:4422081]
ENSMUSG00000089332	0.0	0.0	0.0	0.0	0.0	0.0	0.0	0.0	0.0	0.0	0.0	0.0	0.0	0.0	0.0	0.0	0.0	0.0	0.0	0.0	0.0	0.0	0.0	0.0	0.0	0.0	0.0	0.0	0.0	0.0	U7	U7 small nuclear RNA [Source:RFAM;Acc:RF00066]
ENSMUSG00000089866	0.0	0.0	0.0	0.0	0.0	0.0	0.0	0.0	0.0	0.0	0.0	0.0	0.0	0.0	0.0	0.0	0.0	0.0	0.0	0.0	0.0	0.0	0.0	0.0	0.0	0.0	0.0	0.0	0.0	0.0	Gm15699	predicted gene 15699 [Source:MGI Symbol;Acc:MGI:3783139]
ENSMUSG00000047496	7.5	5.0	3.0	2.0	2.0	3.0	1.0	2.0	5.0	2.0	5.0	4.0	2.0	5.0	3.0	1.2111436	0.3569821	0.0	-1.0295056	-0.0036574602	-0.31938696	-1.6560973	-0.4843012	0.86630094	-0.7441765	0.6794063	0.37367594	-0.83905244	0.55437195	0.082309246	Rnf152	ring finger protein 152 [Source:MGI Symbol;Acc:MGI:2443787]
ENSMUSG00000097482	0.5	0.0	0.0	0.0	0.0	1.0	0.0	0.0	0.0	0.0	0.0	0.0	0.0	0.0	0.0	0.0	0.0	0.0	0.0	0.0	0.0	0.0	0.0	0.0	0.0	0.0	0.0	0.0	0.0	0.0	AC124553.1
ENSMUSG00000067017	2159.6182	2600.4072	1913.7228	2031.5514	968.1402	1843.5906	2089.5784	1694.8329	1747.9353	1665.6122	1541.0518	1488.5896	2259.6128	2161.7197	1704.4465	0.13818741	0.13694954	0.07457733	-0.2837658	-0.32721138	-0.29867363	0.06900787	0.0	0.07318306	-0.28496647	-0.2954483	-0.32921982	0.060180664	0.06778145	-0.010191917	Gm3608	predicted gene 3608 [Source:MGI Symbol;Acc:MGI:3804932]
ENSMUSG00000056536	673.7719	804.0921	614.1447	1033.1779	449.1389	836.44635	688.53284	604.579	600.0658	826.93427	746.5154	662.9804	716.3904	779.4407	574.66437	-0.055116653	-0.06921482	-0.07801342	0.22788143	0.051875114	0.048294067	-0.04546547	0.0	0.017864227	0.19196701	0.14602089	-0.008987427	-0.10993576	0.08325386	-0.091563225	Pign	phosphatidylinositol glycan anchor biosynthesis, class N [Source:MGI Symbol;Acc:MGI:1351629]
ENSMUSG00000076999	0.0	1.5273973	1.0131578	0.0	0.040555157	0.026666667	0.0	1.0	0.0	0.02631579	0.0	0.0	0.0	0.0	0.0	0.0	0.3022268	0.08999366	0.0	0.0	0.0	0.0	0.17179602	0.0	0.0	0.0	0.0	0.0	0.0	0.0	AC132082.1
ENSMUSG00000026319	532.0107	700.89496	485.44083	685.45404	299.56375	530.1598	540.4869	478.2237	483.49408	551.49994	482.9409	502.94736	562.8947	595.40076	443.39474	0.0	0.12854385	-0.021375656	0.031846046	-0.13650322	-0.21363068	0.0011892319	0.05767536	0.10216236	0.0034751892	-0.08638382	-0.01162529	-0.061896324	0.0905962	-0.06976986	2310035C23Rik	RIKEN cDNA 2310035C23 gene [Source:MGI Symbol;Acc:MGI:1922832]
ENSMUSG00000026321	1871.7396	2287.92	1815.6659	1872.7316	817.4473	1566.3542	1741.6741	1647.6874	1459.86	1149.3575	1046.9012	1073.2418	1885.2292	1874.9928	1457.8356	0.13294506	0.15340328	0.19984913	-0.20004845	-0.37014675	-0.33262634	0.007425308	0.1604538	0.014515877	-0.6190367	-0.6520834	-0.60003567	0.0	0.06364155	-0.03451252	Tnfrsf11a	tumor necrosis factor receptor superfamily, member 11a [Source:MGI Symbol;Acc:MGI:1314891]
ENSMUSG00000089206	0.0	0.0	0.0	0.0	0.0	0.0	0.0	0.0	0.0	0.0	0.0	0.0	0.0	0.0	0.0	0.0	0.0	0.0	0.0	0.0	0.0	0.0	0.0	0.0	0.0	0.0	0.0	0.0	0.0	0.0	U6	U6 spliceosomal RNA [Source:RFAM;Acc:RF00026]
ENSMUSG00000038866	874.4253	943.4474	724.2368	1182.0131	577.5	1033.8325	931.1425	748.50323	722.4868	1005.68176	917.43427	887.4474	975.7982	919.84216	687.9606	-0.014942169	-0.1745348	-0.17603207	0.08613777	0.078632355	0.018050194	0.054109573	-0.027823448	-0.050186157	0.13839436	0.10755253	0.07580662	0.0	-0.013700485	-0.16785812	Zcchc2	zinc finger, CCHC domain containing 2 [Source:MGI Symbol;Acc:MGI:2444114]
ENSMUSG00000097612	0.0	0.0	0.0	0.0	0.0	0.0	0.0	0.0	0.0	0.0	0.0	0.0	0.0	0.0	0.0	0.0	0.0	0.0	0.0	0.0	0.0	0.0	0.0	0.0	0.0	0.0	0.0	0.0	0.0	0.0	RP24-339K18.1
ENSMUSG00000044340	812.9606	833.1382	679.86847	853.1281	391.0	723.0936	704.4605	596.671	587.25	500.74323	491.99997	434.1908	705.0	638.0	551.7105	0.34886742	0.11503887	0.20172215	0.08468628	-0.015059471	-0.028738022	0.120586395	0.11406326	0.119776726	-0.39867687	-0.32243443	-0.4865656	0.0	-0.0725708	-0.017313004	Phlpp1	PH domain and leucine rich repeat protein phosphatase 1 [Source:MGI Symbol;Acc:MGI:2138327]
ENSMUSG00000057329	413.9934	414.03946	274.2105	360.82898	177.66122	300.07895	407.0	293.3026	317.05597	360.5263	337.0263	304.7895	426.5756	412.8026	328.9342	0.24793243	-0.021105766	-0.23560715	-0.28411865	-0.2804575	-0.42493582	0.20173836	-0.03783989	0.10318184	0.0	0.0044107437	-0.12443924	0.14782047	0.1719675	0.109217644	Bcl2	B cell leukemia/lymphoma 2 [Source:MGI Symbol;Acc:MGI:88138]
ENSMUSG00000054006	9.5	7.5	8.5	9.0	2.5	4.0	7.0	5.0	5.0	5.0	6.5	4.0	7.5	6.0	9.0	0.6102359	0.0	0.5605557	0.19847465	-0.62367404	-0.84629416	0.1480484	-0.1043179	-0.07564378	-0.3641932	0.115972996	-0.5682688	0.12589335	-0.12453818	0.725327	D630008O14Rik	RIKEN cDNA D630008O14 gene [Source:MGI Symbol;Acc:MGI:3698880]
ENSMUSG00000009905	245.26315	285.3487	242.70392	565.81555	271.86844	487.96707	241.87497	211.78288	189.14474	425.34207	398.34344	380.85526	260.94733	268.11185	211.0921	-0.05669546	-0.10749912	0.03895569	0.815547	0.7839718	0.72715473	-0.098379135	-0.05699444	-0.19141531	0.689168	0.6962118	0.6476393	-0.110572815	0.0	-0.080060005	Kdsr	3-ketodihydrosphingosine reductase [Source:MGI Symbol;Acc:MGI:1918000]
ENSMUSG00000009907	3102.3755	3670.885	2759.4963	4396.1943	1968.5594	3718.1982	3042.3638	2420.1526	2513.2378	3291.7817	3115.8313	3043.2402	3273.5498	3347.7527	2670.593	0.0	-0.026444435	-0.058184624	0.1691227	0.035856247	0.052627563	-0.049796104	-0.1468296	-0.0637064	0.037065506	0.05946827	0.041657448	-0.065823555	0.038010597	-0.023119926	Vps4b	vacuolar protein sorting 4b (yeast) [Source:MGI Symbol;Acc:MGI:1100499]
ENSMUSG00000067006	3.0	0.0	0.0	0.0	0.0	2.0	0.0	1.0	0.0	1.0	0.0	0.0	2.0	0.0	0.0	1.5453129	0.0	0.0	0.0	0.0	0.75174785	0.0	0.17179602	0.0	0.0	0.0	0.0	0.81704485	0.0	0.0	Serpinb5	serine (or cysteine) peptidase inhibitor, clade B, member 5 [Source:MGI Symbol;Acc:MGI:109579]
ENSMUSG00000083613	0.0	0.0	0.0	0.0	0.0	0.0	0.0	0.0	0.0	0.0	0.0	0.0	1.0	0.0	0.0	0.0	0.0	0.0	0.0	0.0	0.0	0.0	0.0	0.0	0.0	0.0	0.0	0.0	0.0	0.0	Pou2f3-rs1	POU domain, class 2, transcription factor 3, related sequence 1 [Source:MGI Symbol;Acc:MGI:103144]
ENSMUSG00000059956	11.236842	8.0	7.0	15.0	8.0	8.0	6.0	8.881578	5.0	6.0	3.0	3.0	12.526316	8.0	5.0	0.6987672	-0.060596228	0.12674189	0.78173447	0.900692	0.0	-0.22804976	0.5708642	-0.22934961	-0.2548647	-1.1532099	-1.1370121	0.7121873	0.13679338	-0.27637577	Serpinb12	serine (or cysteine) peptidase inhibitor, clade B (ovalbumin), member 12 [Source:MGI Symbol;Acc:MGI:1919119]
ENSMUSG00000048775	0.0	0.0	0.0	0.0	0.0	0.039473683	0.0	0.0	0.0	0.0	0.0	0.0	0.0	0.0	0.0	0.0	0.0	0.0	0.0	0.0	0.0	0.0	0.0	0.0	0.0	0.0	0.0	0.0	0.0	0.0	Serpinb13	serine (or cysteine) peptidase inhibitor, clade B (ovalbumin), member 13 [Source:MGI Symbol;Acc:MGI:3042250]
ENSMUSG00000084228	0.0	0.0	0.0	0.0	0.0	0.0	0.0	0.0	0.0	0.0	0.0	0.0	0.0	0.0	0.0	0.0	0.0	0.0	0.0	0.0	0.0	0.0	0.0	0.0	0.0	0.0	0.0	0.0	0.0	0.0	Gm8080	predicted gene 8080 [Source:MGI Symbol;Acc:MGI:3646133]
ENSMUSG00000044594	0.0	0.0	0.0	0.0	0.0	0.0	0.0	0.0	0.0	0.0	0.0	0.0	0.0	0.0	0.0	0.0	0.0	0.0	0.0	0.0	0.0	0.0	0.0	0.0	0.0	0.0	0.0	0.0	0.0	0.0	Serpinb3a	serine (or cysteine) peptidase inhibitor, clade B (ovalbumin), member 3A [Source:MGI Symbol;Acc:MGI:3573933]
ENSMUSG00000058017	0.0	0.0	0.0	0.0	0.0	0.0	0.0	0.0	0.0	0.0	0.0	0.0	0.0	0.0	0.0	0.0	0.0	0.0	0.0	0.0	0.0	0.0	0.0	0.0	0.0	0.0	0.0	0.0	0.0	0.0	Serpinb3d	serine (or cysteine) peptidase inhibitor, clade B (ovalbumin), member 3D [Source:MGI Symbol;Acc:MGI:2683295]
ENSMUSG00000083884	0.0	0.0	0.0	0.0	0.0	0.0	0.0	0.0	0.0	0.0	0.0	0.0	0.0	0.0	0.0	0.0	0.0	0.0	0.0	0.0	0.0	0.0	0.0	0.0	0.0	0.0	0.0	0.0	0.0	0.0	Gm15388	predicted gene 15388 [Source:MGI Symbol;Acc:MGI:3705340]
ENSMUSG00000073602	0.0	0.0	0.0	0.0	0.0	0.0	0.0	0.0	0.0	0.0	0.0	0.0	0.0	0.0	0.0	0.0	0.0	0.0	0.0	0.0	0.0	0.0	0.0	0.0	0.0	0.0	0.0	0.0	0.0	0.0	Serpinb3b	serine (or cysteine) peptidase inhibitor, clade B (ovalbumin), member 3B [Source:MGI Symbol;Acc:MGI:2683293]
ENSMUSG00000080729	0.0	0.0	0.0	0.0	0.0	0.0	0.0	0.0	0.0	0.0	0.0	0.0	0.0	0.0	0.0	0.0	0.0	0.0	0.0	0.0	0.0	0.0	0.0	0.0	0.0	0.0	0.0	0.0	0.0	0.0	Gm8084	predicted gene 8084 [Source:MGI Symbol;Acc:MGI:3645945]
ENSMUSG00000081114	0.0	0.0	0.0	0.0	0.0	0.0	0.0	0.0	0.0	0.0	0.0	0.0	0.0	0.0	0.0	0.0	0.0	0.0	0.0	0.0	0.0	0.0	0.0	0.0	0.0	0.0	0.0	0.0	0.0	0.0	Gm15390	predicted gene 15390 [Source:MGI Symbol;Acc:MGI:3705482]
ENSMUSG00000073601	0.0	0.0	1.0	0.0	0.0	0.0	0.0	0.0	0.0	0.0	0.0	0.0	0.0	0.0	0.0	0.0	0.0	0.07113482	0.0	0.0	0.0	0.0	0.0	0.0	0.0	0.0	0.0	0.0	0.0	0.0	Serpinb3c	serine (or cysteine) peptidase inhibitor, clade B, member 3C [Source:MGI Symbol;Acc:MGI:1277952]
ENSMUSG00000084189	0.0	0.0	0.0	0.0	0.0	0.0	0.0	1.0	0.0	0.0	0.0	0.0	0.0	0.0	0.0	0.0	0.0	0.0	0.0	0.0	0.0	0.0	0.17179602	0.0	0.0	0.0	0.0	0.0	0.0	0.0	Gm8089	predicted gene 8089 [Source:MGI Symbol;Acc:MGI:3642979]
ENSMUSG00000026327	0.0	0.0	0.0	0.0	0.0	0.0	0.0	0.0	0.0	0.0	0.0	0.0	0.0	0.0	0.0	0.0	0.0	0.0	0.0	0.0	0.0	0.0	0.0	0.0	0.0	0.0	0.0	0.0	0.0	0.0	Serpinb11	serine (or cysteine) peptidase inhibitor, clade B (ovalbumin), member 11 [Source:MGI Symbol;Acc:MGI:1914207]
ENSMUSG00000087210	0.0	0.0	0.0	0.0	0.0	0.0	0.0	0.0	0.0	0.0	0.0	0.0	0.0	0.0	0.0	0.0	0.0	0.0	0.0	0.0	0.0	0.0	0.0	0.0	0.0	0.0	0.0	0.0	0.0	0.0	Gm15391	predicted gene 15391 [Source:MGI Symbol;Acc:MGI:3705314]
ENSMUSG00000067001	0.0	0.0	0.0	0.0	0.0	0.65789473	0.0	1.0	0.0	0.0	0.0	0.0	0.0	0.0	0.0	0.0	0.0	0.0	0.0	0.0	0.0	0.0	0.17179602	0.0	0.0	0.0	0.0	0.0	0.0	0.0	Serpinb7	serine (or cysteine) peptidase inhibitor, clade B, member 7 [Source:MGI Symbol;Acc:MGI:2151053]
ENSMUSG00000089278	0.0	0.0	0.0	0.0	0.0	0.0	0.0	0.0	0.0	0.0	0.0	0.0	0.0	0.0	0.0	0.0	0.0	0.0	0.0	0.0	0.0	0.0	0.0	0.0	0.0	0.0	0.0	0.0	0.0	0.0	SNORA17	Small nucleolar RNA SNORA17 [Source:RFAM;Acc:RF00560]
ENSMUSG00000062345	8.717105	10.328947	5.4013166	4.0	0.0	1.1973684	12.25	15.210526	9.815789	0.0	0.0	2.0	14.30921	15.907896	2.5526316	0.57975364	0.55532694	0.0	-0.8778541	-2.5044458	-2.4928308	1.0489995	1.5943482	0.9911287	-2.5044458	-2.5044458	-1.4746727	1.1514711	1.3757665	-0.9990164	Serpinb2	serine (or cysteine) peptidase inhibitor, clade B, member 2 [Source:MGI Symbol;Acc:MGI:97609]
ENSMUSG00000092572	21.282894	23.0	27.381577	6.0	1.0	3.0	27.75	34.000004	13.184211	0.0	0.0	0.0	46.690792	37.092102	13.618422	0.4507637	0.29350424	0.92505884	-1.7096553	-3.2687695	-2.584499	0.8119421	1.3380494	0.0	-3.9212093	-3.9212093	-3.9212093	1.4409018	1.1803722	-2.7775764E-4	Serpinb10	serine (or cysteine) peptidase inhibitor, clade B (ovalbumin), member 10 [Source:MGI Symbol;Acc:MGI:2138648]
ENSMUSG00000026315	737.63	827.8759	640.76495	923.4274	388.4167	844.8581	692.1804	627.7783	597.3948	862.8027	853.20386	766.92114	686.2662	681.4597	544.6551	0.064092636	-0.038588524	-0.028224945	0.05443573	-0.16910934	0.051301956	-0.04927063	0.04289627	0.0	0.2417965	0.32731152	0.18969727	-0.18334198	-0.121985435	-0.18036747	Serpinb8	serine (or cysteine) peptidase inhibitor, clade B, member 8 [Source:MGI Symbol;Acc:MGI:894657]
ENSMUSG00000086161	0.0	0.0	0.0	0.0	0.0	0.0	0.0	0.0	0.0	0.0	0.0	0.0	0.0	0.0	0.0	0.0	0.0	0.0	0.0	0.0	0.0	0.0	0.0	0.0	0.0	0.0	0.0	0.0	0.0	0.0	Gm15389	predicted gene 15389 [Source:MGI Symbol;Acc:MGI:3705287]
ENSMUSG00000096241	0.24242425	0.0	0.0	0.0	0.0	0.0984127	0.0	0.0	0.0	0.0984375	0.0	0.0984375	0.09846154	0.0984375	0.0	0.0	0.0	0.0	0.0	0.0	0.0	0.0	0.0	0.0	0.0	0.0	0.0	0.0	0.0	0.0	U6	U6 spliceosomal RNA [Source:RFAM;Acc:RF00026]
ENSMUSG00000077237	0.0	0.0	0.0	0.0	0.0	0.0	0.0	0.0	0.0	0.0	0.0	0.0	0.0	0.0	0.0	0.0	0.0	0.0	0.0	0.0	0.0	0.0	0.0	0.0	0.0	0.0	0.0	0.0	0.0	0.0	SNORA17	Small nucleolar RNA SNORA17 [Source:RFAM;Acc:RF00560]
ENSMUSG00000089037	0.0	0.0	0.0	0.0	0.0	0.0	0.0	0.0	0.0	0.0	0.0	0.0	0.0	0.0	0.0	0.0	0.0	0.0	0.0	0.0	0.0	0.0	0.0	0.0	0.0	0.0	0.0	0.0	0.0	0.0	SNORA17	Small nucleolar RNA SNORA17 [Source:RFAM;Acc:RF00560]
ENSMUSG00000084741	0.0	0.0	0.0	0.0	0.0	0.0	0.0	0.0	0.0	0.0	0.0	0.0	0.0	0.0	0.0	0.0	0.0	0.0	0.0	0.0	0.0	0.0	0.0	0.0	0.0	0.0	0.0	0.0	0.0	0.0	7SK	7SK RNA [Source:RFAM;Acc:RF00100]
ENSMUSG00000026312	0.0	0.0	0.0	0.0	0.0	0.0	0.0	0.0	0.0	0.0	0.0	0.0	0.0	0.0	0.0	0.0	0.0	0.0	0.0	0.0	0.0	0.0	0.0	0.0	0.0	0.0	0.0	0.0	0.0	0.0	Cdh7	cadherin 7, type 2 [Source:MGI Symbol;Acc:MGI:2442792]
ENSMUSG00000047216	1.0	0.0	0.0	0.0	0.0	0.8552632	0.0	1.0	0.0	0.0	0.0	0.0	1.0	1.0	0.0	0.0	0.0	0.0	0.0	0.0	0.0	0.0	0.17179602	0.0	0.0	0.0	0.0	0.0	0.0	0.0	Cdh19	cadherin 19, type 2 [Source:MGI Symbol;Acc:MGI:3588198]
ENSMUSG00000038702	130.99998	146.19737	130.0	217.0	93.50684	174.19736	134.0	101.0	103.0	159.0	161.0	122.0	129.0	155.17105	97.0	-0.011051655	-0.121899605	0.08867788	0.38331842	0.19461536	0.1915021	0.0	-0.17481709	-0.11785412	0.21997881	0.3396678	-0.044313908	-0.17655277	0.16143227	-0.2514677	Dsel	dermatan sulfate epimerase-like [Source:MGI Symbol;Acc:MGI:2442948]
ENSMUSG00000088691	0.0	0.0	0.0	0.0	0.0	0.0	0.0	0.0	0.0	0.0	0.0	0.0	0.0	0.0	0.0	0.0	0.0	0.0	0.0	0.0	0.0	0.0	0.0	0.0	0.0	0.0	0.0	0.0	0.0	0.0	SNORA68	Small nucleolar RNA SNORA68 [Source:RFAM;Acc:RF00263]
ENSMUSG00000084546	0.0	0.0	0.0	0.0	0.0	0.0	0.0	0.0	0.0	0.0	0.0	0.0	0.0	0.0	0.0	0.0	0.0	0.0	0.0	0.0	0.0	0.0	0.0	0.0	0.0	0.0	0.0	0.0	0.0	0.0	SNORA42	Small nucleolar RNA SNORA42/SNORA80 family [Source:RFAM;Acc:RF00406]
ENSMUSG00000097648	0.0	0.0	0.0	0.0	0.0	0.0	0.0	0.0	0.0	0.0	0.0	0.57894737	0.0	0.0	0.0	0.0	0.0	0.0	0.0	0.0	0.0	0.0	0.0	0.0	0.0	0.0	0.0	0.0	0.0	0.0	AC122932.1
ENSMUSG00000070695	0.0	0.0	0.0	0.0	0.0	1.0	0.0	0.0	0.0	0.0	0.0	0.0	0.0	0.0	0.0	0.0	0.0	0.0	0.0	0.0	0.0	0.0	0.0	0.0	0.0	0.0	0.0	0.0	0.0	0.0	Cntnap5a	contactin associated protein-like 5A [Source:MGI Symbol;Acc:MGI:3643623]
ENSMUSG00000092948	0.0	0.0	0.0	0.0	0.0	0.12162162	0.0	0.0	0.0	0.0	0.0	0.0	0.0	0.0	0.0	0.0	0.0	0.0	0.0	0.0	0.0	0.0	0.0	0.0	0.0	0.0	0.0	0.0	0.0	0.0	AC122189.1
ENSMUSG00000094429	0.0	0.0	0.0	0.0	0.0	0.0	0.0	0.0	0.0	0.0	0.0	0.0	0.0	0.0	0.0	0.0	0.0	0.0	0.0	0.0	0.0	0.0	0.0	0.0	0.0	0.0	0.0	0.0	0.0	0.0	AC132379.1	Uncharacterized protein [Source:UniProtKB/TrEMBL;Acc:J3QNY8]
ENSMUSG00000065865	0.0	0.0	0.0	0.0	0.0	0.0	0.0	0.0	0.0	0.0	0.0	0.0	0.0	0.0	0.0	0.0	0.0	0.0	0.0	0.0	0.0	0.0	0.0	0.0	0.0	0.0	0.0	0.0	0.0	0.0	U1	U1 spliceosomal RNA [Source:RFAM;Acc:RF00003]
ENSMUSG00000026374	2010.9642	2529.1907	1900.0099	2401.173	1170.4808	2230.9773	2101.9436	1781.6655	1772.9548	1942.8162	1788.0961	1783.085	2292.4473	2038.0039	1678.4381	0.052539825	0.11412907	0.08144379	-0.025366783	-0.036156654	-0.0062742233	0.09476185	0.08932495	0.110928535	-0.045627594	-0.063697815	-0.051548958	0.09823513	0.0	-0.015134811	Tsn	translin [Source:MGI Symbol;Acc:MGI:109263]
ENSMUSG00000026377	964.9802	1075.7632	823.5263	721.57635	330.0	660.6184	931.9561	773.29614	845.0	629.86664	594.82227	577.00006	921.40625	905.5395	787.9802	0.1635313	0.05112171	0.045630455	-0.5895748	-0.69241333	-0.59175396	0.09167862	0.055498123	0.21210289	-0.5003519	-0.4812851	-0.5089741	-0.04643631	0.0	0.064284325	Mki67ip	Mki67 (FHA domain) interacting nucleolar phosphoprotein [Source:MGI Symbol;Acc:MGI:1915199]
ENSMUSG00000064302	589.7106	656.5263	575.2368	1045.6116	453.81577	812.5284	559.3817	551.8948	507.33112	801.908	779.0133	646.0504	656.1908	625.8932	584.65564	-0.11583233	-0.23018456	-0.040898323	0.3766775	0.19835758	0.13797665	-0.21362019	0.0	-0.09279156	0.27916813	0.33903408	0.08523083	-0.105029106	-0.1017313	0.064842224	Clasp1	CLIP associating protein 1 [Source:MGI Symbol;Acc:MGI:1923957]
ENSMUSG00000077257	0.0	0.0	0.0	0.0	0.0	0.0	0.0	0.0	0.0	0.0	0.0	0.0	0.0	0.0	0.0	0.0	0.0	0.0	0.0	0.0	0.0	0.0	0.0	0.0	0.0	0.0	0.0	0.0	0.0	0.0	SNORA17	Small nucleolar RNA SNORA17 [Source:RFAM;Acc:RF00560]
ENSMUSG00000073596	0.0	0.2236842	0.9210527	0.0	0.0	0.0	0.0	0.0	0.0	0.0	0.0	0.0	0.81578946	0.0	0.0	0.0	0.0	0.0	0.0	0.0	0.0	0.0	0.0	0.0	0.0	0.0	0.0	0.0	0.0	0.0	2900060B14Rik	RIKEN cDNA 2900060B14 gene [Source:MGI Symbol;Acc:MGI:1915454]
ENSMUSG00000080542	0.90789473	0.0	0.17105263	0.0	0.0	0.0	0.0	0.0	0.73239434	0.0	0.0	0.0	0.0	0.0	0.0	0.0	0.0	0.0	0.0	0.0	0.0	0.0	0.0	0.0	0.0	0.0	0.0	0.0	0.0	0.0	U4atac	U4atac minor spliceosomal RNA [Source:RFAM;Acc:RF00618]
ENSMUSG00000026380	3.0	2.0	0.0	2.96	1.0	1.0	1.0	0.0	2.0	0.0	2.0	4.0	6.0	1.0	1.0	0.892873	0.038711607	-0.6524399	0.5397491	0.0	-0.6524399	-0.6524399	-0.6524399	0.5480303	-0.6524399	0.36113542	1.3773334	1.7495675	-0.6524399	-0.49899596	Tfcp2l1	transcription factor CP2-like 1 [Source:MGI Symbol;Acc:MGI:2444691]
ENSMUSG00000089601	0.0	0.0	0.0	0.0	0.0	0.0	0.0	0.0	0.0	0.0	0.0	0.0	0.0	0.0	0.0	0.0	0.0	0.0	0.0	0.0	0.0	0.0	0.0	0.0	0.0	0.0	0.0	0.0	0.0	0.0	5S_rRNA	5S ribosomal RNA [Source:RFAM;Acc:RF00001]
ENSMUSG00000088363	0.0	0.0	0.0	0.0	0.0	0.0	0.0	0.0	0.0	0.0	0.0	0.0	0.0	0.0	0.0	0.0	0.0	0.0	0.0	0.0	0.0	0.0	0.0	0.0	0.0	0.0	0.0	0.0	0.0	0.0	U1	U1 spliceosomal RNA [Source:RFAM;Acc:RF00003]
ENSMUSG00000048402	0.0	0.0	0.0	0.0	0.0	1.0	0.0	1.0	1.0	0.0	0.0	2.0	4.0	0.0	0.0	0.0	0.0	0.0	0.0	0.0	0.0	0.0	0.17179602	0.20047016	0.0	0.0	1.0297731	1.8170449	0.0	0.0	Gli2	GLI-Kruppel family member GLI2 [Source:MGI Symbol;Acc:MGI:95728]
ENSMUSG00000097408	0.0	0.0	0.0	0.0	0.0	0.0	0.0	0.0	0.0	0.0	0.0	1.0	0.0	0.0	0.0	0.0	0.0	0.0	0.0	0.0	0.0	0.0	0.0	0.0	0.0	0.0	0.029773176	0.0	0.0	0.0	RP24-258M24.2
ENSMUSG00000096939	0.0	0.0	0.0	0.0	0.0	0.0	0.0	0.0	0.0	0.0	0.0	0.0	0.0	0.0	0.0	0.0	0.0	0.0	0.0	0.0	0.0	0.0	0.0	0.0	0.0	0.0	0.0	0.0	0.0	0.0	RP24-117M7.1
ENSMUSG00000037035	14.0	6.0	9.0	4.0	5.0	4.0	11.0	7.0	4.0	3.0	3.0	5.0	26.0	4.0	3.0	1.4915912	0.0	0.9649458	-0.6495223	0.69825387	-0.52436614	1.1220531	0.703037	-0.07564378	-0.7792307	-0.67757607	0.07558727	2.2413707	-0.38757265	-0.53770745	Inhbb	inhibin beta-B [Source:MGI Symbol;Acc:MGI:96571]
ENSMUSG00000004451	2371.605	2873.7595	2149.763	2907.4011	1413.6267	2718.6003	2251.8284	2003.9098	1896.7762	2269.3354	2214.5393	2119.4207	2524.1838	2358.2366	1944.3816	0.053351402	0.061228752	0.022450447	0.013459206	-0.0010213852	0.041749954	-0.043029785	0.021751404	-0.028842926	-0.05867195	0.0077199936	-0.039419174	0.0	-0.026612282	-0.040106773	Ralb	v-ral simian leukemia viral oncogene homolog B (ras related) [Source:MGI Symbol;Acc:MGI:1927244]
ENSMUSG00000037015	721.01776	798.69727	614.8485	883.56866	388.26605	769.233	750.4284	564.4159	567.4896	666.23395	556.34845	557.7462	714.68335	703.4298	590.1034	0.11901951	-0.002565384	0.0	0.078567505	-0.08188057	0.0038022995	0.15508366	-0.02281189	0.013697624	-0.043416023	-0.20180225	-0.18198395	-0.03701687	0.011581421	0.02304554	Tmem185b	transmembrane protein 185B [Source:MGI Symbol;Acc:MGI:1917634]
ENSMUSG00000084505	0.0	0.0	0.0	0.0	0.0	0.0	0.0	0.0	0.0	0.0	0.0	0.0	0.0	0.0	0.0	0.0	0.0	0.0	0.0	0.0	0.0	0.0	0.0	0.0	0.0	0.0	0.0	0.0	0.0	0.0	U6	U6 spliceosomal RNA [Source:RFAM;Acc:RF00026]
ENSMUSG00000026383	24.0	18.0	22.0	24.0	24.171053	36.0	21.43421	13.000001	19.0	32.36111	31.921053	22.0	19.0	11.999999	17.0	0.096915245	-0.58732104	0.08216858	-0.23684359	0.7992506	0.47327518	-0.08781862	-0.57616186	0.0	0.4797125	0.56161404	0.040807247	-0.38342524	-0.97489405	-0.20749092	Epb4.1l5	erythrocyte protein band 4.1-like 5 [Source:MGI Symbol;Acc:MGI:103006]
ENSMUSG00000026384	73.34869	93.4934	89.75017	115.0	48.881577	89.934204	75.73685	77.0	69.11166	106.92105	93.868416	75.0	94.47369	96.08178	83.80263	-0.22183609	-0.14094162	0.18009186	0.093195915	-0.115226746	-0.13634014	-0.19722652	0.059696674	-0.06755829	0.27343702	0.18725729	-0.12029362	0.0	0.09584665	0.16348171	Ptpn4	protein tyrosine phosphatase, non-receptor type 4 [Source:MGI Symbol;Acc:MGI:1099792]
ENSMUSG00000091876	15.919312	18.84337	12.898314	18.663927	10.791576	17.183746	15.48938	11.858307	10.54934	18.562117	15.499773	17.880836	14.767025	20.535524	12.721661	0.06111312	0.035193443	-0.1316979	-0.04317093	0.1923306	-0.037222624	0.0	-0.1523211	-0.29239225	0.234267	0.07580733	0.29817224	-0.1905911	0.35664773	-0.0692842	Gm3851	predicted gene 3851 [Source:MGI Symbol;Acc:MGI:3782023]
ENSMUSG00000090277	0.0	0.0	0.0	0.0	0.0	0.0	0.0	0.0	0.0	0.0	0.0	0.0	0.0	0.0	0.0	0.0	0.0	0.0	0.0	0.0	0.0	0.0	0.0	0.0	0.0	0.0	0.0	0.0	0.0	0.0	Gm8338	predicted gene 8338 [Source:MGI Symbol;Acc:MGI:3647186]
ENSMUSG00000036975	171.0	177.0	160.0	179.0	99.0	164.0	158.25	117.029854	133.0	141.0	159.0	137.23685	192.0	166.0	138.0	0.12245035	-0.09699535	0.13731003	-0.14534521	0.026043892	-0.1464529	-0.010955334	-0.21322393	0.0	-0.20428038	0.07070589	-0.12545538	0.14625454	0.007828236	0.006216049	Tmem177	transmembrane protein 177 [Source:MGI Symbol;Acc:MGI:1913593]
ENSMUSG00000036962	0.0	0.0	0.0	0.0	0.0	0.7631579	0.0	0.0	0.0	0.0	0.0	0.0	0.75	0.0	0.0	0.0	0.0	0.0	0.0	0.0	0.0	0.0	0.0	0.0	0.0	0.0	0.0	0.0	0.0	0.0	Gm101	predicted gene 101 [Source:MGI Symbol;Acc:MGI:2684947]
ENSMUSG00000092245	0.0	0.0	0.0	0.0	0.0	0.0	0.0	0.0	0.0	0.0	0.0	0.0	0.0	0.0	0.0	0.0	0.0	0.0	0.0	0.0	0.0	0.0	0.0	0.0	0.0	0.0	0.0	0.0	0.0	0.0	Gm17973	predicted gene, 17973 [Source:MGI Symbol;Acc:MGI:5010158]
ENSMUSG00000026387	0.0	0.0	1.0	0.0	0.0	0.0	0.0	0.0	0.0	0.0	0.118421055	0.0	0.0	0.0	0.0	0.0	0.0	0.07113482	0.0	0.0	0.0	0.0	0.0	0.0	0.0	0.0	0.0	0.0	0.0	0.0	Sctr	secretin receptor [Source:MGI Symbol;Acc:MGI:2441720]
ENSMUSG00000050777	313.30264	448.67105	270.0	477.0	248.0	430.76315	348.0	334.0	275.00003	242.8421	263.99997	216.0	422.0	340.8421	295.0	-0.10625172	0.1426506	-0.21006489	0.16642189	0.24862099	0.14448357	0.02366352	0.19748497	-0.05425644	-0.52221966	-0.30004597	-0.57335424	0.18012905	-0.056513786	0.0	Tmem37	transmembrane protein 37 [Source:MGI Symbol;Acc:MGI:2157899]
ENSMUSG00000026385	2269.6636	2942.0693	2095.573	2600.9482	1357.9741	2553.899	2319.6565	1962.5823	2040.666	1992.9639	1779.8612	1923.2235	2373.54	2431.112	1978.0789	0.0052843094	0.11043835	9.3460083E-4	-0.13191509	-0.04364872	-0.03309536	0.0151023865	0.007004738	0.091965675	-0.23070812	-0.2922039	-0.16424465	-0.073459625	0.0326128	0.0	Dbi	diazepam binding inhibitor [Source:MGI Symbol;Acc:MGI:94865]
ENSMUSG00000026388	13.960526	22.894735	16.368422	23.434212	5.7105255	27.355263	12.000001	18.236841	17.276314	18.0	20.0	19.315788	16.144737	29.210527	12.105263	-0.41350412	0.030959606	-0.07315779	0.0	-1.0110726	0.34835815	-0.6534376	0.18344402	0.13405752	-0.095290184	0.15836763	0.12434578	-0.34709907	0.5798216	-0.42612934	3110009E18Rik	RIKEN cDNA 3110009E18 gene [Source:MGI Symbol;Acc:MGI:1920353]
ENSMUSG00000026389	2201.894	2552.3413	2187.1843	2325.1968	1083.079	2126.0132	2313.934	1929.592	1980.8024	1501.7388	1305.4343	1340.908	2730.7893	2172.5396	2089.2778	0.05612278	0.0	0.15723705	-0.19902802	-0.27539444	-0.2030735	0.10611153	0.07711983	0.14358234	-0.5444174	-0.64486694	-0.5899887	0.22339058	-0.035048485	0.17347622	Steap3	STEAP family member 3 [Source:MGI Symbol;Acc:MGI:1915678]
ENSMUSG00000036907	0.0	0.0	0.0	0.0	0.0	0.0	0.0	0.0	0.0	0.0	0.0	1.0	0.0	0.0	0.0	0.0	0.0	0.0	0.0	0.0	0.0	0.0	0.0	0.0	0.0	0.0	0.029773176	0.0	0.0	0.0	C1ql2	complement component 1, q subcomponent-like 2 [Source:MGI Symbol;Acc:MGI:3032521]
ENSMUSG00000026390	24.421053	34.0	11.9934225	13.9934225	7.0	22.0	23.980265	16.0	17.000002	56.84211	55.986862	33.99342	16.657894	25.999998	12.986842	0.28247023	0.49068117	-0.632627	-0.85466456	-0.8281386	-0.07675409	0.23457813	-0.116137505	0.0	1.4528756	1.5326586	0.82902336	-0.41275454	0.3010478	-0.43551064	Marco	macrophage receptor with collagenous structure [Source:MGI Symbol;Acc:MGI:1309998]
ENSMUSG00000058665	1.0	0.0	0.0	1.0	0.0	0.0	0.0	0.0	0.0	1.0	0.0	0.0	0.0	0.0	0.0	0.0	0.0	0.0	0.0	0.0	0.0	0.0	0.0	0.0	0.0	0.0	0.0	0.0	0.0	0.0	En1	engrailed 1 [Source:MGI Symbol;Acc:MGI:95389]
ENSMUSG00000097881	0.0	0.0	0.0	0.0	0.0	0.0	0.0	0.0	0.0	0.0	0.0	0.0	0.0	0.0	0.0	0.0	0.0	0.0	0.0	0.0	0.0	0.0	0.0	0.0	0.0	0.0	0.0	0.0	0.0	0.0	AC117547.1
ENSMUSG00000003721	529.8685	609.7106	444.1842	749.848	334.9737	676.3552	462.99994	390.4342	419.0	661.74994	567.9342	549.5132	548.0	475.26318	435.5733	0.066708565	0.0	-0.07698345	0.23391342	0.09721184	0.21025276	-0.1495285	-0.16240025	-0.031855583	0.33893108	0.22002316	0.18865108	-0.028055191	-0.16200829	-0.022916794	Insig2	insulin induced gene 2 [Source:MGI Symbol;Acc:MGI:1920249]
ENSMUSG00000026339	733.9804	861.9829	746.4538	1654.415	704.2434	1380.0195	745.1743	611.546	581.88464	1244.1382	1297.4734	1138.4735	873.21735	746.9704	677.0329	-0.10729408	-0.14457512	0.027801514	0.73145485	0.52512836	0.59497833	-0.10707188	-0.15912914	-0.20218277	0.6056099	0.76782227	0.59541607	0.0	-0.15379333	-0.030715942	Ccdc93	coiled-coil domain containing 93 [Source:MGI Symbol;Acc:MGI:1918079]
ENSMUSG00000085857	0.013157895	0.81578946	0.0065789474	0.1513158	0.08552631	0.0	1.0361842	0.02631579	0.0	0.0	0.17105263	0.078947365	0.23684211	0.13486843	0.17763159	0.0	0.0	0.0	0.0	0.0	0.0	0.0	0.0	0.0	0.0	0.0	0.0	0.0	0.0	0.0	Gm15392	predicted gene 15392 [Source:MGI Symbol;Acc:MGI:3705317]
ENSMUSG00000083582	0.0	0.15789473	0.0	0.0	0.0	0.0	0.34210527	0.0	0.0	0.0	0.0	0.0	0.0	0.0	0.0	0.0	0.0	0.0	0.0	0.0	0.0	0.0	0.0	0.0	0.0	0.0	0.0	0.0	0.0	0.0	Gm15393	predicted gene 15393 [Source:MGI Symbol;Acc:MGI:3705387]
ENSMUSG00000050534	0.0	1.0	0.0	0.0	0.0	0.0	0.0	0.0	0.0	0.0	0.0	0.0	1.0	0.0	0.0	0.0	0.0	0.0	0.0	0.0	0.0	0.0	0.0	0.0	0.0	0.0	0.0	0.0	0.0	0.0	Htr5b	5-hydroxytryptamine (serotonin) receptor 5B [Source:MGI Symbol;Acc:MGI:96284]
ENSMUSG00000081130	0.0	0.0	0.0	0.0	0.0	0.0	0.0	0.0	0.0	0.0	0.0	0.0	0.0	0.0	0.0	0.0	0.0	0.0	0.0	0.0	0.0	0.0	0.0	0.0	0.0	0.0	0.0	0.0	0.0	0.0	Gm8217	predicted gene 8217 [Source:MGI Symbol;Acc:MGI:3646717]
ENSMUSG00000001674	721.7694	943.1965	674.4159	746.008	423.27655	755.76166	724.3019	608.13513	693.18805	641.1134	612.25696	627.79315	821.2755	778.0739	694.48596	0.016561508	0.1333828	0.029446602	-0.2695446	-0.061286926	-0.12564754	0.0	-0.01913929	0.19839	-0.2028265	-0.16761398	-0.11526489	0.059583664	0.053121567	0.15406227	Ddx18	DEAD (Asp-Glu-Ala-Asp) box polypeptide 18 [Source:MGI Symbol;Acc:MGI:1914192]
ENSMUSG00000083584	0.0	0.0	0.0	0.0	0.0	0.0	0.0	0.0	0.0	0.0	0.0	0.0	0.0	0.0	0.0	0.0	0.0	0.0	0.0	0.0	0.0	0.0	0.0	0.0	0.0	0.0	0.0	0.0	0.0	0.0	Gm15394	predicted gene 15394 [Source:MGI Symbol;Acc:MGI:3705608]
ENSMUSG00000089274	0.0	0.0	0.0	0.0	0.0	0.0	0.0	0.0	0.0	0.0	0.0	0.0	0.0	0.0	0.0	0.0	0.0	0.0	0.0	0.0	0.0	0.0	0.0	0.0	0.0	0.0	0.0	0.0	0.0	0.0	U1	U1 spliceosomal RNA [Source:RFAM;Acc:RF00003]
ENSMUSG00000089190	0.0	0.0	0.0	0.0	0.0	0.0	0.0	0.0	0.0	0.0	0.0	0.0	0.0	0.0	0.0	0.0	0.0	0.0	0.0	0.0	0.0	0.0	0.0	0.0	0.0	0.0	0.0	0.0	0.0	0.0	SNORA48	Small nucleolar RNA SNORA48 [Source:RFAM;Acc:RF00554]
ENSMUSG00000088912	0.0	0.0	0.0	0.0	0.0	0.0	0.0	0.0	0.0	0.0	0.0	0.0	0.0	0.0	0.0	0.0	0.0	0.0	0.0	0.0	0.0	0.0	0.0	0.0	0.0	0.0	0.0	0.0	0.0	0.0	AC107678.1
ENSMUSG00000036815	1.0	0.0	1.0	0.0	0.0	1.0	1.4078947	2.0	0.0	1.0	0.0	1.0	0.0	1.0	0.0	0.0	0.0	0.07113482	0.0	0.0	0.0	0.43227503	1.1717961	0.0	0.0	0.0	0.029773176	0.0	0.0	0.0	Dpp10	dipeptidylpeptidase 10 [Source:MGI Symbol;Acc:MGI:2442409]
ENSMUSG00000077472	0.0	0.0	0.0	0.0	0.0	0.0	0.0	0.0	0.0	0.0	0.0	0.0	0.0	0.0	0.0	0.0	0.0	0.0	0.0	0.0	0.0	0.0	0.0	0.0	0.0	0.0	0.0	0.0	0.0	0.0	SNORA17	Small nucleolar RNA SNORA17 [Source:RFAM;Acc:RF00560]
ENSMUSG00000073586	0.0	0.0	0.0	0.0	0.0	0.0	0.0	0.0	0.0	0.0	0.0	1.0	0.0	0.0	0.0	0.0	0.0	0.0	0.0	0.0	0.0	0.0	0.0	0.0	0.0	0.0	0.029773176	0.0	0.0	0.0	Gm10543	predicted gene 10543 [Source:MGI Symbol;Acc:MGI:3648344]
ENSMUSG00000065340	0.0	0.0	0.0	0.0	0.0	0.0	0.0	0.0	0.0	0.0	0.0	0.0	0.0	0.0	0.0	0.0	0.0	0.0	0.0	0.0	0.0	0.0	0.0	0.0	0.0	0.0	0.0	0.0	0.0	0.0	U6	U6 spliceosomal RNA [Source:RFAM;Acc:RF00026]
ENSMUSG00000026341	18564.398	21521.068	16009.974	20122.406	9324.654	17567.639	18096.092	14960.573	14512.242	14005.323	13534.05	12687.098	19053.27	18797.105	15069.93	0.10777187	0.051784515	0.0049886703	-0.10972214	-0.19355488	-0.18044853	0.04929638	0.007844925	-0.007376671	-0.34722137	-0.29494762	-0.37198162	0.0019664764	0.05393505	0.0	Actr3	ARP3 actin-related protein 3 [Source:MGI Symbol;Acc:MGI:1921367]
ENSMUSG00000026342	795.0133	947.6385	703.13983	2037.4094	912.25366	1710.3252	721.6371	586.3299	580.69086	1291.6906	1209.3008	1155.591	815.0855	704.2433	545.9929	0.01584053	0.0	-0.050541878	1.0397673	0.9063864	0.9124584	-0.1454792	-0.21197987	-0.19724846	0.66762066	0.67418766	0.6248436	-0.09149265	-0.23087311	-0.3331623	Slc35f5	solute carrier family 35, member F5 [Source:MGI Symbol;Acc:MGI:1921400]
ENSMUSG00000026343	0.5	0.5	0.0	0.0	0.0	1.0	0.0	0.0	0.0	0.0	1.0	1.0	2.5	0.0	1.3552632	0.0	0.0	0.0	0.0	0.0	0.0	0.0	0.0	0.0	0.0	0.013575357	0.029773176	1.138973	0.0	0.5920172	Gpr39	G protein-coupled receptor 39 [Source:MGI Symbol;Acc:MGI:1918361]
ENSMUSG00000026344	0.5	2.5	0.0	1.0	0.0	1.0	0.0	0.0	0.0	1.0	1.0	0.0	0.5	1.0	0.6447368	0.0	1.0130795	0.0	0.0	0.0	0.0	0.0	0.0	0.0	0.0	0.013575357	0.0	0.0	0.0	0.0	Lypd1	Ly6/Plaur domain containing 1 [Source:MGI Symbol;Acc:MGI:1919835]
ENSMUSG00000049690	0.0	0.0	0.0	1.0	0.0	1.0	0.0	0.0	0.0	2.5394738	0.0	0.65789473	1.0	0.0	1.0	0.0	0.0	0.0	0.0	0.0	0.0	0.0	0.0	0.0	1.2564503	0.0	0.0	0.0	0.0	0.15344395	Nckap5	NCK-associated protein 5 [Source:MGI Symbol;Acc:MGI:2686394]
ENSMUSG00000036155	668.0958	586.7503	645.2129	1050.9996	409.9015	788.58203	674.09	595.2734	512.7479	649.32355	643.31213	501.63284	739.90344	634.64545	638.10974	0.0013103485	-0.45519638	0.06181526	0.32118702	-0.011377335	0.031913757	-0.007417679	0.046254158	-0.14037514	-0.088235855	0.0	-0.3426895	0.0052871704	-0.14460278	0.1281538	Mgat5	mannoside acetylglucosaminyltransferase 5 [Source:MGI Symbol;Acc:MGI:894701]
ENSMUSG00000093146	0.82894737	0.0	0.0	0.0	0.0	0.0	0.0	0.0	0.0	0.0	0.5131579	0.0	0.84210527	0.19736843	0.0	0.0	0.0	0.0	0.0	0.0	0.0	0.0	0.0	0.0	0.0	0.0	0.0	0.0	0.0	0.0	SCARNA15	Small Cajal body specific RNA 15 [Source:RFAM;Acc:RF00426]
ENSMUSG00000065687	1.0	0.0	0.14473684	0.0	0.0	0.0	0.0	0.0	0.0	0.0	0.0	0.0	0.0	0.0	0.4857143	0.0	0.0	0.0	0.0	0.0	0.0	0.0	0.0	0.0	0.0	0.0	0.0	0.0	0.0	0.0	snoU6-53	Small nucleolar RNA U6-53/MBII-28 [Source:RFAM;Acc:RF00377]
ENSMUSG00000026347	95.96346	113.51434	76.32194	77.065	53.795425	88.717964	103.96716	55.91178	73.36505	54.34578	55.527554	53.588726	92.242195	88.6052	83.41327	0.20036364	0.17348242	-0.019239426	-0.4498043	0.057451725	-0.12149763	0.29431963	-0.36752367	0.05309105	-0.6683831	-0.5356927	-0.5707693	0.0	0.013461113	0.1912489	Tmem163	transmembrane protein 163 [Source:MGI Symbol;Acc:MGI:1919410]
ENSMUSG00000026348	0.0	0.078947365	0.0	0.0	0.0	0.0	0.0	0.0	0.12	0.5945946	0.0	0.92105263	0.0	0.0	0.0	0.0	0.0	0.0	0.0	0.0	0.0	0.0	0.0	0.0	0.0	0.0	0.0	0.0	0.0	0.0	Acmsd	amino carboxymuconate semialdehyde decarboxylase [Source:MGI Symbol;Acc:MGI:2386323]
ENSMUSG00000026349	491.18994	650.43555	520.9496	877.07874	404.55264	695.8355	518.16754	484.4987	468.61487	691.9633	672.2894	619.71204	496.75388	682.75	448.57184	-0.19564724	-0.059720993	0.0	0.30701923	0.21648788	0.0982151	-0.14012432	-0.0039901733	-0.023406029	0.2503376	0.31037903	0.20909214	-0.32270336	0.20761967	-0.13349628	Ccnt2	cyclin T2 [Source:MGI Symbol;Acc:MGI:1920199]
ENSMUSG00000051590	0.47368422	4.0	2.0	1.0	0.0	0.0	0.8888889	0.0	3.0	2.0	0.0	0.0	1.0	5.0	2.0	0.0	1.6911515	1.0711348	0.0	0.0	0.0	0.0	0.0	1.7854326	0.9119208	0.0	0.0	0.0	2.2104692	1.1534439	Ysk4	Yeast Sps1/Ste20-related kinase 4 (S. cerevisiae) [Source:MGI Symbol;Acc:MGI:1203481]
ENSMUSG00000036104	929.70667	1082.4974	798.0394	1241.9355	593.17755	1081.0393	896.68396	739.40967	735.7895	975.9934	894.83374	884.6687	931.4143	964.7303	798.3712	0.018458366	-0.03122425	-0.091073036	0.10244274	0.062236786	0.027427673	-0.055332184	-0.100497246	-0.07890415	0.040124893	0.016527176	0.016242981	-0.12219906	0.0	-0.008163452	Rab3gap1	RAB3 GTPase activating protein subunit 1 [Source:MGI Symbol;Acc:MGI:2445001]
ENSMUSG00000036086	777.5527	897.8027	658.13965	909.0749	398.03702	720.4605	775.9861	662.68414	602.3242	408.18018	304.67108	325.38162	939.71674	778.4936	630.0993	0.11026764	0.048526764	-0.019494057	0.0019683838	-0.16368008	-0.2083559	0.085743904	0.09109497	-0.018012047	-0.8678961	-1.1881952	-1.077117	0.24024773	0.04020405	0.0	Zranb3	zinc finger, RAN-binding domain containing 3 [Source:MGI Symbol;Acc:MGI:1918362]
ENSMUSG00000058603	831.34845	1064.93	767.6943	1023.3405	583.3485	1101.8552	863.4757	769.4717	742.8455	953.56714	916.8981	915.8341	934.02844	867.0658	773.78345	-0.08803463	0.0	-0.092170715	-0.122032166	0.09296036	0.10977268	-0.0549469	0.011826515	-0.010305405	0.06141758	0.10649872	0.12102127	-0.063326836	-0.099155426	0.0015363693	Rpl28-ps1	ribosomal protein L28, pseudogene 1 [Source:MGI Symbol;Acc:MGI:3705349]
ENSMUSG00000056211	1433.743	1628.2687	1221.3027	1946.8477	898.9803	1563.6667	1421.0796	1210.9368	1060.2432	1189.5793	1115.0676	1095.2559	1664.5266	1586.6836	1197.0165	0.0672493	-0.018397331	-0.053331375	0.17484474	0.08591366	-0.016206741	0.03283596	0.035032272	-0.1280222	-0.25051498	-0.24218082	-0.2518463	0.13926983	0.14166832	0.0	R3hdm1	R3H domain containing 1 [Source:MGI Symbol;Acc:MGI:2448514]
ENSMUSG00000065520	0.0	0.0	0.0	0.0	0.0	0.0	0.0	0.0	0.0	0.0	0.0	0.0	0.0	0.02631579	0.0	0.0	0.0	0.0	0.0	0.0	0.0	0.0	0.0	0.0	0.0	0.0	0.0	0.0	0.0	0.0	Mir128-1	microRNA 128-1 [Source:MGI Symbol;Acc:MGI:2676813]
ENSMUSG00000026353	1665.5723	2077.3115	1719.8069	1980.0817	1012.04065	1908.6199	1749.565	1527.8318	1540.5961	1617.6332	1572.9805	1628.4404	1881.4015	2010.2506	1585.4332	-0.036895752	0.012605667	0.12011719	-0.12111187	-0.06355667	-0.048986435	0.012468338	0.05001831	0.09069538	-0.12745857	-0.06618786	0.0	-0.0044107437	0.16265297	0.08505726	Ubxn4	UBX domain protein 4 [Source:MGI Symbol;Acc:MGI:1915062]
ENSMUSG00000026354	1.0	2.0	1.0	1.0	2.0	1.8684211	2.0	0.0	0.7671233	0.0	3.0	0.0	4.712329	3.0	2.0	-0.6535674	0.037584126	-0.58243257	-0.6535674	0.99887246	0.0	0.28516823	-0.6535674	-0.6535674	-0.6535674	0.94497055	-0.6535674	1.3999178	0.81993634	0.49987656	Lct	lactase [Source:MGI Symbol;Acc:MGI:104576]
ENSMUSG00000026355	3518.5522	4172.2173	3065.7034	3589.0	1863.5527	3423.136	3670.0093	3264.2341	2852.1394	2913.3635	2663.5781	2874.4702	3868.315	3576.1365	2946.6729	0.06281757	0.039450645	-0.025161743	-0.24234104	-0.16201878	-0.18544865	0.102005005	0.16602612	0.0	-0.25790787	-0.28557396	-0.15944576	0.056235313	0.014428139	1.6212463E-5	Mcm6	minichromosome maintenance deficient 6 (MIS5 homolog, S. pombe) (S. cerevisiae) [Source:MGI Symbol;Acc:MGI:1298227]
ENSMUSG00000026356	1507.4274	1760.0417	1359.6829	1588.0819	744.704	1417.1716	1385.8893	1197.6292	1231.9144	1335.2705	1235.3357	1269.8944	1566.6367	1575.3093	1217.6703	0.120461464	0.07478428	0.08242798	-0.13809967	-0.2047987	-0.17721462	-0.022429466	0.0	0.069395065	-0.10292435	-0.11349869	-0.057495117	0.032738686	0.11219978	0.005590439	Dars	aspartyl-tRNA synthetase [Source:MGI Symbol;Acc:MGI:2442544]
ENSMUSG00000088196	0.0	0.0	0.0	0.0	0.0	0.0	0.0	0.0	0.0	0.0	0.0	0.0	0.0	0.0	0.0	0.0	0.0	0.0	0.0	0.0	0.0	0.0	0.0	0.0	0.0	0.0	0.0	0.0	0.0	0.0	SNORA70	Small nucleolar RNA SNORA70 [Source:RFAM;Acc:RF00156]
ENSMUSG00000088432	0.0	0.0	0.0	0.0	0.0	0.0	0.0	0.0	0.0	0.0	0.0	0.0	0.0	0.0	0.0	0.0	0.0	0.0	0.0	0.0	0.0	0.0	0.0	0.0	0.0	0.0	0.0	0.0	0.0	0.0	U6	U6 spliceosomal RNA [Source:RFAM;Acc:RF00026]
ENSMUSG00000045382	1727.4736	2169.7095	1660.2001	4313.199	1978.96	3848.803	1701.3815	1521.0394	1473.2762	3058.092	2973.6577	2789.2632	2346.6975	2034.0131	2111.6155	-0.29866314	-0.23902321	-0.2451849	0.68767357	0.5895052	0.6484804	-0.3422346	-0.27082348	-0.28817844	0.47687626	0.53813744	0.46198082	0.0	-0.13480663	0.18411446	Cxcr4	chemokine (C-X-C motif) receptor 4 [Source:MGI Symbol;Acc:MGI:109563]
ENSMUSG00000097283	0.0	1.0	0.0	1.0	2.0	0.0	0.0	4.0	0.0	0.0	0.0	0.0	0.0	0.0	0.0	0.0	0.0	0.0	0.0	1.6524398	0.0	0.0	2.171796	0.0	0.0	0.0	0.0	0.0	0.0	0.0	AC162449.1
ENSMUSG00000064737	0.0	0.0	0.0	0.0	0.0	0.0	0.0	0.0	0.0	0.0	0.0	0.0	0.0	0.0	0.0	0.0	0.0	0.0	0.0	0.0	0.0	0.0	0.0	0.0	0.0	0.0	0.0	0.0	0.0	0.0	U6	U6 spliceosomal RNA [Source:RFAM;Acc:RF00026]
ENSMUSG00000042581	0.0	0.0	0.0	0.0	0.0	0.68421054	0.0	0.0	0.0	0.0	1.0	0.0	0.0	0.0	0.0	0.0	0.0	0.0	0.0	0.0	0.0	0.0	0.0	0.0	0.0	0.013575357	0.0	0.0	0.0	0.0	Thsd7b	thrombospondin, type I, domain containing 7B [Source:MGI Symbol;Acc:MGI:2443925]
ENSMUSG00000089648	18.5	24.5	20.0	23.5	12.5	21.0	21.0	15.5	19.0	17.5	22.052631	20.815788	26.0	26.0	14.0	-0.13605785	0.0	0.08720112	-0.124680996	-0.009565353	-0.1617961	0.025191784	-0.17986917	0.14253616	-0.2646575	0.17059278	0.10351801	0.21162319	0.28311968	-0.3450625	Gm15790	predicted pseudogene 15790 [Source:MGI Symbol;Acc:MGI:3783232]
ENSMUSG00000094122	468.98434	589.3109	409.0828	546.63226	317.76782	582.921	463.32916	407.23456	411.7192	531.4168	504.1076	494.23285	514.91925	479.52692	400.13983	-0.00776577	0.052524567	-0.094127655	-0.120492935	0.12275696	0.097393036	-0.04688263	0.0	0.044475555	0.12410927	0.14965153	0.13730907	-0.016264915	-0.047502518	-0.043706894	Rpl31-ps9	ribosomal protein L31, pseudogene 9 [Source:MGI Symbol;Acc:MGI:3704195]
ENSMUSG00000086633	0.0	0.0	0.0	0.0	0.0	0.0	0.0	0.0	0.0	0.0	0.0	0.0	0.0	0.0	0.0	0.0	0.0	0.0	0.0	0.0	0.0	0.0	0.0	0.0	0.0	0.0	0.0	0.0	0.0	0.0	Gm16081	predicted gene 16081 [Source:MGI Symbol;Acc:MGI:3801800]
ENSMUSG00000026401	1.0	2.4967105	1.0	0.5	0.5	0.5	0.5	1.0	0.5	1.5	1.0	0.0	1.5	1.0	1.0	0.0	1.01118	0.07113482	0.0	0.0	0.0	0.0	0.17179602	0.0	0.49688327	0.013575357	0.0	0.4020073	0.0	0.15344395	Daf2	decay accelerating factor 2 [Source:MGI Symbol;Acc:MGI:104849]
ENSMUSG00000087691	1.0	1.0032895	0.0	0.5	0.0	0.0	0.0	0.0	0.5	0.0	0.0	0.5	0.0	0.8108772	0.0	0.0	0.0	0.0	0.0	0.0	0.0	0.0	0.0	0.0	0.0	0.0	0.0	0.0	0.0	0.0	Gm15674	predicted gene 15674 [Source:MGI Symbol;Acc:MGI:3783116]
ENSMUSG00000086825	4.92	1.0	0.0	4.5	1.0	0.0	0.0	1.0	1.5	0.0	0.5	1.5	0.0	1.8157895	0.0	2.2590086	0.0	0.0	1.7965168	0.6524399	0.0	0.0	0.17179602	0.78543264	0.0	0.0	0.61473566	0.0	0.74913824	0.0	Gm15675	predicted gene 15675 [Source:MGI Symbol;Acc:MGI:3783117]
ENSMUSG00000026399	19.5	16.828945	7.5	22.585526	6.5	8.5	14.0	12.0	9.5	8.5	11.5	4.0	23.5	20.5	14.0	0.4996624	0.017933846	-0.768065	0.37782764	-0.3932109	-0.9068799	0.0	0.010668039	-0.29769278	-0.74670696	-0.20895314	-1.7163172	0.6255431	0.50000286	0.21470857	Cd55	CD55 antigen [Source:MGI Symbol;Acc:MGI:104850]
ENSMUSG00000085526	1.0	0.5	0.0	0.58552635	0.0	1.0	0.0	0.0	0.9868421	0.0	0.0	0.0	0.0	0.5	0.0	0.0	0.0	0.0	0.0	0.0	0.0	0.0	0.0	0.18136127	0.0	0.0	0.0	0.0	0.0	0.0	Gm16083	predicted gene 16083 [Source:MGI Symbol;Acc:MGI:3802163]
ENSMUSG00000042554	0.0	0.0	0.0	0.0	0.0	0.56578946	0.0	0.0	0.0	0.0	0.0	0.0	0.0	0.0	0.0	0.0	0.0	0.0	0.0	0.0	0.0	0.0	0.0	0.0	0.0	0.0	0.0	0.0	0.0	0.0	Zp3r	zona pellucida 3 receptor [Source:MGI Symbol;Acc:MGI:104965]
ENSMUSG00000064395	0.0	0.0	0.0	0.0	0.0	0.0	0.0	0.0	0.0	0.0	0.0	0.0	0.0	0.0	0.0	0.0	0.0	0.0	0.0	0.0	0.0	0.0	0.0	0.0	0.0	0.0	0.0	0.0	0.0	0.0	U6	U6 spliceosomal RNA [Source:RFAM;Acc:RF00026]
ENSMUSG00000026405	1.0	0.0	0.0	0.0	0.0	0.17105263	0.0	0.0	0.0	0.0	0.0	0.0	0.0	0.0	0.0	0.0	0.0	0.0	0.0	0.0	0.0	0.0	0.0	0.0	0.0	0.0	0.0	0.0	0.0	0.0	C4bp	complement component 4 binding protein [Source:MGI Symbol;Acc:MGI:88229]
ENSMUSG00000026409	453.66446	503.6009	450.216	764.1875	350.1777	611.18695	478.48065	372.10526	381.74997	567.7956	517.1052	526.46295	434.88156	504.8267	434.00986	-0.09977627	-0.2183199	0.0	0.31876564	0.2187748	0.121608734	-0.044556618	-0.17424583	-0.10865402	0.17553997	0.14228058	0.18435287	-0.30408478	-0.017422676	0.029418945	Pfkfb2	6-phosphofructo-2-kinase/fructose-2,6-biphosphatase 2 [Source:MGI Symbol;Acc:MGI:107815]
ENSMUSG00000046404	89.815796	89.18421	97.01238	115.983986	55.730267	104.10912	88.32429	88.296616	89.8421	90.240135	103.02051	90.112625	91.956	96.61719	89.6875	-0.033502102	-0.31288147	0.18848228	0.0016241074	-0.029920578	-0.02904892	-0.07927561	0.15333271	0.20704031	-0.07513142	0.2176137	0.040680885	-0.14283276	0.0	0.15752935	Yod1	YOD1 OTU deubiquitinating enzyme 1 homologue (S. cerevisiae) [Source:MGI Symbol;Acc:MGI:2442596]
ENSMUSG00000042510	15.302631	9.855263	9.0	18.0	8.276316	7.0	12.0	13.0	7.0	7.0	12.289474	11.618422	15.355263	20.25	8.973684	0.3279426	-0.5760696	-0.3270557	0.22840118	0.13331294	-1.0090127	-0.04441738	0.3041203	-0.56029034	-0.84883976	0.06481123	0.0	0.18959069	0.6602757	-0.24897099	AA986860	expressed sequence AA986860 [Source:MGI Symbol;Acc:MGI:2138143]
ENSMUSG00000026415	0.0	0.0	0.0	0.0	0.0	0.0	0.0	0.0	1.0	0.0	0.0	0.0	0.0	1.0	0.0	0.0	0.0	0.0	0.0	0.0	0.0	0.0	0.0	0.20047016	0.0	0.0	0.0	0.0	0.0	0.0	Fcamr	Fc receptor, IgA, IgM, high affinity [Source:MGI Symbol;Acc:MGI:1927803]
ENSMUSG00000086706	0.0	0.0	0.0	0.0	0.0	0.0	0.0	0.0	1.0	0.0	0.0	0.0	0.0	1.0	0.0	0.0	0.0	0.0	0.0	0.0	0.0	0.0	0.0	0.20047016	0.0	0.0	0.0	0.0	0.0	0.0	Gm15848	predicted gene 15848 [Source:MGI Symbol;Acc:MGI:3802054]
ENSMUSG00000026417	0.0	2.0	0.0	0.0	0.0	0.0	0.0	0.0	0.0	0.0	0.0	0.0	0.0	0.0	2.0	0.0	0.6911515	0.0	0.0	0.0	0.0	0.0	0.0	0.0	0.0	0.0	0.0	0.0	0.0	1.1534439	Pigr	polymeric immunoglobulin receptor [Source:MGI Symbol;Acc:MGI:103080]
ENSMUSG00000042474	17.0	22.993422	9.0	6.0	4.0	4.0	24.0	14.0	7.0	0.0	1.0	0.0	11.999998	14.0	9.0	0.80675364	0.97324085	0.0	-1.0295057	-0.58861995	-1.4893119	1.2826385	0.73809123	-0.23323464	-3.2410598	-3.2274845	-3.2410598	0.16094732	0.45483637	0.082309246	Faim3	Fas apoptotic inhibitory molecule 3 [Source:MGI Symbol;Acc:MGI:1916419]
ENSMUSG00000026420	0.0	0.0	0.0	0.0	0.0	1.0	0.0	0.0	0.0	0.0	0.0	0.0	0.0	0.0	0.0	0.0	0.0	0.0	0.0	0.0	0.0	0.0	0.0	0.0	0.0	0.0	0.0	0.0	0.0	0.0	Il24	interleukin 24 [Source:MGI Symbol;Acc:MGI:2135548]
ENSMUSG00000026416	0.0	0.0	0.0	0.0	0.0	0.0	0.0	0.0	0.0	0.0	0.0	0.0	0.0	0.0	0.0	0.0	0.0	0.0	0.0	0.0	0.0	0.0	0.0	0.0	0.0	0.0	0.0	0.0	0.0	0.0	Il20	interleukin 20 [Source:MGI Symbol;Acc:MGI:1890473]
ENSMUSG00000016524	1.0	0.0	0.0	0.0	0.0	0.0	0.0	0.0	1.0	0.0	0.0	0.0	0.7105263	0.0	0.0	0.0	0.0	0.0	0.0	0.0	0.0	0.0	0.0	0.20047016	0.0	0.0	0.0	0.0	0.0	0.0	Il19	interleukin 19 [Source:MGI Symbol;Acc:MGI:1890472]
ENSMUSG00000016529	81.67105	142.11557	85.0921	91.17105	36.31579	71.539474	78.36842	85.880005	75.73865	25.789474	21.184212	17.947369	87.97369	77.47368	55.868423	0.14792776	0.677897	0.31791258	-0.027080059	-0.32921076	-0.25176	0.06676054	0.43187094	0.27925253	-1.5635443	-1.7456827	-1.9687018	0.111869335	0.0	-0.20677042	Il10	interleukin 10 [Source:MGI Symbol;Acc:MGI:96537]
ENSMUSG00000016528	6216.7515	7671.1133	5808.712	7536.6997	3753.237	6566.836	6588.1226	5381.506	5239.7866	4959.8447	4792.3203	4444.738	6811.814	6343.89	5255.4375	0.035936356	0.07001209	0.04877758	-0.020051003	0.0	-0.09362888	0.09802818	0.039230347	0.029402733	-0.33835983	-0.28627586	-0.37870407	0.024508476	-0.0066661835	-0.013319969	Mapkapk2	MAP kinase-activated protein kinase 2 [Source:MGI Symbol;Acc:MGI:109298]
ENSMUSG00000088705	0.0	0.0	0.36842105	0.0	0.0	0.0	0.0	0.0	0.0	0.0	0.0	0.0	0.0	0.0	0.0	0.0	0.0	0.0	0.0	0.0	0.0	0.0	0.0	0.0	0.0	0.0	0.0	0.0	0.0	0.0	U6	U6 spliceosomal RNA [Source:RFAM;Acc:RF00026]
ENSMUSG00000089256	0.0	0.0	0.0	0.0	0.0	0.0	0.0	0.0	0.0	0.0	0.0	0.0	0.0	0.0	0.0	0.0	0.0	0.0	0.0	0.0	0.0	0.0	0.0	0.0	0.0	0.0	0.0	0.0	0.0	0.0	7SK	7SK RNA [Source:RFAM;Acc:RF00100]
ENSMUSG00000016526	111.84211	135.35526	96.88158	108.0	45.0	107.57895	123.61842	99.460526	92.97369	89.93421	74.0	74.93421	112.407906	96.0	91.0	0.13602543	0.14211416	0.039640903	-0.24816513	-0.48535156	-0.12864447	0.25884104	0.17820358	0.109576225	-0.22692537	-0.40661573	-0.37231874	0.0	-0.1561408	0.031594276	Dyrk3	dual-specificity tyrosine-(Y)-phosphorylation regulated kinase 3 [Source:MGI Symbol;Acc:MGI:1330300]
ENSMUSG00000026427	517.87024	630.03595	472.76752	631.30133	310.23694	526.98303	504.55273	381.3849	410.3268	512.7685	480.51483	420.7892	564.5191	475.30167	439.34116	0.054784775	0.06842995	0.034109116	0.006764412	0.00765419	-0.12865162	-0.004415512	-0.17511272	-0.04091263	-0.007927895	0.0	-0.17528534	0.03591156	-0.14077187	0.010629654	Eif2d	eukaryotic translation initiation factor 2D [Source:MGI Symbol;Acc:MGI:109342]
ENSMUSG00000026430	917.9189	1070.9987	737.97516	1581.224	698.43414	1313.3859	993.8417	799.4466	697.6446	1154.1339	1097.7483	983.90576	998.4292	898.11896	687.17114	-0.012080193	-0.058760643	-0.2160902	0.43876457	0.2857666	0.29616928	0.08095455	0.0	-0.16783524	0.26986217	0.29925346	0.15749645	-0.03409195	-0.11534977	-0.23668385	Rassf5	Ras association (RalGDS/AF-6) domain family member 5 [Source:MGI Symbol;Acc:MGI:1926375]
ENSMUSG00000042349	596.2779	751.46704	628.6842	905.68475	424.41455	789.3354	1005.42303	1011.3401	847.8912	2717.5203	2833.1099	2506.1846	1015.553	1291.4668	851.92017	-0.70782757	-0.643301	-0.5206919	-0.43856144	-0.5062485	-0.511776	0.02430439	0.26583004	0.040186882	1.4319773	1.5937281	1.4330311	-0.08292389	0.3353176	0.0	Ikbke	inhibitor of kappaB kinase epsilon [Source:MGI Symbol;Acc:MGI:1929612]
ENSMUSG00000026425	1424.6261	1654.1289	1305.9003	3123.2656	1413.7179	2655.9565	1460.2893	1306.773	1089.22	2019.8038	2022.8745	1746.1903	1744.0607	1663.6702	1282.2216	-0.14856148	-0.20227242	-0.16331577	0.6501522	0.53243923	0.5414839	-0.13450527	-0.06169033	-0.29572964	0.30664062	0.41048717	0.21448898	0.0	0.0034151077	-0.10740566	Srgap2	SLIT-ROBO Rho GTPase activating protein 2 [Source:MGI Symbol;Acc:MGI:109605]
ENSMUSG00000076287	0.0	0.0	0.0	0.0	0.0	0.0	0.0	0.0	0.0	0.0	0.0	0.0	0.0	0.0	0.0	0.0	0.0	0.0	0.0	0.0	0.0	0.0	0.0	0.0	0.0	0.0	0.0	0.0	0.0	0.0	AC109299.1
ENSMUSG00000055184	88.0	128.1114	81.68421	70.6579	30.276316	65.710526	101.19737	83.0	78.986824	82.10526	50.157883	61.315792	83.00001	69.06579	48.30263	0.22769737	0.50032234	0.23103571	-0.42271376	-0.61952686	-0.40228415	0.40767908	0.3547511	0.3119259	0.07923937	-0.53010416	-0.22412443	0.0	-0.19364357	-0.4446106	Fam72a	family with sequence similarity 72, member A [Source:MGI Symbol;Acc:MGI:1919669]
ENSMUSG00000026432	0.0	1.0	0.0	0.0	0.0	0.7763158	0.0	0.0	1.0	1.0	0.0	0.0	1.0	0.0	0.0	0.0	0.0	0.0	0.0	0.0	0.0	0.0	0.0	0.20047016	0.0	0.0	0.0	0.0	0.0	0.0	Avpr1b	arginine vasopressin receptor 1B [Source:MGI Symbol;Acc:MGI:1347010]
ENSMUSG00000095841	1.5	2.1666667	2.0	3.3333333	1.0	1.3333334	1.8333334	0.54605263	2.3333333	1.8333334	0.9912281	2.0	2.6666665	0.85307014	0.0	-0.24107707	0.020238876	0.28474492	0.57716745	-0.13395	-0.61960447	0.026814938	-0.7863899	0.63647264	0.0	-0.78552544	0.24338323	0.44569236	-0.7863899	-0.7863899	AC120217.1
ENSMUSG00000004552	96.76316	109.02104	77.79079	69.23903	29.092108	56.764477	81.7092	75.76504	74.41608	103.29341	110.48026	75.3355	87.675	93.90114	62.63158	0.20407438	0.10695219	0.0	-0.61255693	-0.83766603	-0.7739978	-0.061499596	0.062594414	0.06535053	0.24986315	0.44855833	-0.08763075	-0.08152342	0.08895016	-0.23039961	Ctse	cathepsin E [Source:MGI Symbol;Acc:MGI:107361]
ENSMUSG00000052688	8067.4023	9133.165	7307.2974	7153.8584	3486.707	6589.989	7832.509	6375.5757	7006.7773	5717.901	5141.063	5219.0576	8657.745	7829.698	7010.6553	0.114956856	0.02476883	0.082974434	-0.3921852	-0.40319347	-0.3854742	0.050712585	-0.0131464	0.15172291	-0.43009186	-0.4818554	-0.4439354	0.07353783	0.0	0.10549545	5430435G22Rik	RIKEN cDNA 5430435G22 gene [Source:MGI Symbol;Acc:MGI:2442295]
ENSMUSG00000042268	3.1710527	2.0	2.118421	1.0	0.0	3.5	3.8157895	0.0	2.131579	2.0	2.0	1.0	6.736842	2.631579	3.8666666	0.47118807	-0.46297264	0.0	-1.1541241	-1.1541241	0.4049785	0.716593	-1.1541241	0.13826847	-0.24220335	-0.14054883	-1.124351	1.4149932	0.13034582	0.95041025	Slc26a9	solute carrier family 26, member 9 [Source:MGI Symbol;Acc:MGI:2444594]
ENSMUSG00000042251	0.0	8.0	4.0	4.0	4.0	3.0	9.0	2.0	5.0	4.0	5.0	8.162163	3.3866668	2.9473684	2.0	-1.9119208	0.77923083	0.15921402	-0.2853291	0.74051905	-0.57521045	1.1967399	-0.7401247	0.61047745	0.0	0.4235828	1.1468039	-0.33500993	-0.46395206	-0.75847685	Pm20d1	peptidase M20 domain containing 1 [Source:MGI Symbol;Acc:MGI:2442939]
ENSMUSG00000013275	213.92105	228.80263	226.0	375.0	178.0	310.23685	234.9934	180.0	173.0	289.0	245.0	273.98694	217.56897	250.41544	208.47368	-0.15588045	-0.32805395	0.034148216	0.32017326	0.27100754	0.1718092	-0.041953564	-0.19351625	-0.22206688	0.22968102	0.093048096	0.27057076	-0.27479172	-4.4441223E-4	0.0	Slc41a1	solute carrier family 41, member 1 [Source:MGI Symbol;Acc:MGI:2444823]
ENSMUSG00000026433	513.1939	658.8618	453.57785	729.8949	371.30273	677.02637	544.92114	459.18317	429.5659	583.60516	556.7704	520.0132	537.1793	494.82874	464.75668	-0.064928055	0.026345253	-0.13229752	0.109498024	0.16025352	0.12617683	0.0	-0.013916969	-0.081433296	0.07213116	0.105875015	0.02353859	-0.14233398	-0.18931198	-0.014863014	Rab7l1	RAB7, member RAS oncogene family-like 1 [Source:MGI Symbol;Acc:MGI:2385107]
ENSMUSG00000026434	2181.6711	2874.247	1888.3468	2383.0803	1150.2483	2192.9385	2289.2083	1783.9854	1940.6189	1964.251	1785.972	2038.2656	2573.4631	2375.3625	1911.0992	0.028668404	0.15721989	-0.06885719	-0.17769623	-0.20273018	-0.17250252	0.07646942	-0.05021572	0.099871635	-0.17121506	-0.20683002	0.0	0.123641014	0.07957363	0.030731201	Nucks1	nuclear casein kinase and cyclin-dependent kinase substrate 1 [Source:MGI Symbol;Acc:MGI:1934811]
ENSMUSG00000026435	66.0	103.0	65.0	83.75	37.42105	64.0	84.10526	51.941177	72.0	64.18421	62.599415	64.0	91.0	77.64865	76.0	-0.025028706	0.34787893	0.063729286	-0.015164375	-0.15155506	-0.27802563	0.30308676	-0.15917063	0.34062195	-0.11370611	-0.0481205	0.0	0.29506636	0.13765717	0.37159824	Slc45a3	solute carrier family 45, member 3 [Source:MGI Symbol;Acc:MGI:1922082]
ENSMUSG00000026436	542.68823	680.72577	511.88797	667.6505	294.08557	566.7241	552.5368	541.70013	466.68976	489.96365	487.9269	475.64734	595.17755	550.3835	506.27127	0.010108948	0.0678606	0.036598206	-0.024680138	-0.18168831	-0.13597012	0.01444149	0.21892548	0.032569885	-0.18576908	-0.09012413	-0.1106987	0.0	-0.04138565	0.10299015	Elk4	ELK4, member of ETS oncogene family [Source:MGI Symbol;Acc:MGI:102853]
ENSMUSG00000059149	208.23314	250.99554	216.4369	351.519	146.60272	248.08289	221.80263	202.63159	182.24464	263.4491	241.38289	194.61105	237.75055	245.2635	188.97412	-0.0694623	-0.06919861	0.09706926	0.3521819	0.11633968	-0.025442123	0.0	0.10264301	-0.021665573	0.22143269	0.19688654	-0.09764528	-0.021518707	0.094861984	-0.016379356	Mfsd4	major facilitator superfamily domain containing 4 [Source:MGI Symbol;Acc:MGI:2442786]
ENSMUSG00000097454	0.0	0.5	0.0	0.0	0.0	0.0	1.5	0.0	0.5	0.0	0.0	0.0	0.0	0.5	0.0	0.0	0.0	0.0	0.0	0.0	0.0	0.5236981	0.0	0.0	0.0	0.0	0.0	0.0	0.0	0.0	AC107837.1
ENSMUSG00000088779	0.0	0.0	0.0	0.0	0.0	0.0	0.0	0.0	0.0	0.0	0.0	0.0	0.0	0.0	0.0	0.0	0.0	0.0	0.0	0.0	0.0	0.0	0.0	0.0	0.0	0.0	0.0	0.0	0.0	0.0	U6	U6 spliceosomal RNA [Source:RFAM;Acc:RF00026]
ENSMUSG00000026437	4961.9326	5883.898	4260.158	6507.613	3073.317	5540.5596	4956.5464	4169.3047	3752.9954	4332.323	3604.8628	3738.9495	5831.8623	4700.487	4363.2754	0.039649963	0.016321182	-0.069561005	0.097117424	0.040634155	-0.009822845	0.016468048	0.0	-0.12308979	-0.2045412	-0.368083	-0.29919624	0.1293993	-0.11025143	0.047252655	Cdk18	cyclin-dependent kinase 18 [Source:MGI Symbol;Acc:MGI:97518]
ENSMUSG00000079330	0.0	0.0	0.0	0.0	0.0	0.0	0.0	0.0	0.0	0.0	0.0	0.0	0.0	0.0	0.0	0.0	0.0	0.0	0.0	0.0	0.0	0.0	0.0	0.0	0.0	0.0	0.0	0.0	0.0	0.0	Lemd1	LEM domain containing 1 [Source:MGI Symbol;Acc:MGI:1922403]
ENSMUSG00000065435	0.0	0.0	0.0	0.0	0.0	0.0	0.0	0.0	0.0	0.0	0.0	0.0	0.0	0.0	0.0	0.0	0.0	0.0	0.0	0.0	0.0	0.0	0.0	0.0	0.0	0.0	0.0	0.0	0.0	0.0	Mir135b	microRNA 135b [Source:MGI Symbol;Acc:MGI:3618732]
ENSMUSG00000097540	0.0	0.0	0.0	0.0	0.0	0.0	0.0	0.0	0.0	0.0	0.0	1.0	0.0	0.0	0.0	0.0	0.0	0.0	0.0	0.0	0.0	0.0	0.0	0.0	0.0	0.0	0.029773176	0.0	0.0	0.0	AC124108.1
ENSMUSG00000066936	0.0	0.0	0.0	0.0	0.0	0.0	0.0	0.0	1.0	0.0	0.0	0.0	0.0	0.0	0.0	0.0	0.0	0.0	0.0	0.0	0.0	0.0	0.0	0.20047016	0.0	0.0	0.0	0.0	0.0	0.0	Gm10188	predicted gene 10188 [Source:MGI Symbol;Acc:MGI:3704196]
ENSMUSG00000089808	8.647054	11.407894	7.1452484	5.8804073	2.7039473	13.192455	10.987019	6.922719	10.470436	8.866797	9.81579	6.534851	16.404675	12.848683	9.866452	-0.130553	0.0	-0.29499316	-1.0206044	-1.1156054	0.27027702	0.1933515	-0.23997736	0.38560772	-0.14277816	0.10556769	-0.46518445	0.6499679	0.3689778	0.2528634	Gm7241	predicted pseudogene 7241 [Source:MGI Symbol;Acc:MGI:3646637]
ENSMUSG00000042115	0.0	0.0	2.0	0.0	0.0	0.0	3.0	0.0	0.0	0.0	0.0	0.21052632	4.0	1.0	1.0	0.0	0.0	1.0711348	0.0	0.0	0.0	1.5236981	0.0	0.0	0.0	0.0	0.0	1.8170449	0.0	0.15344395	Klhdc8a	kelch domain containing 8A [Source:MGI Symbol;Acc:MGI:2442630]
ENSMUSG00000009772	561.88135	711.5968	534.6053	621.57214	288.86844	504.69736	627.2804	545.6974	511.5921	435.1053	422.92105	415.1769	728.8421	568.2763	594.4211	0.0	0.071596146	0.03899288	-0.18810177	-0.26776314	-0.3634491	0.13722992	0.169281	0.10484886	-0.41733074	-0.35665226	-0.36711597	0.23203564	-0.05548191	0.27431393	Nuak2	NUAK family, SNF1-like kinase, 2 [Source:MGI Symbol;Acc:MGI:1921387]
ENSMUSG00000042066	264.35153	371.54926	336.20926	384.26974	183.6842	390.58517	258.22296	225.77632	250.64775	200.48024	212.87183	200.52632	261.40234	252.39471	243.6842	0.0	0.22189713	0.45768642	0.20590305	0.16685963	0.35457706	-0.055455208	-0.01611805	0.1633234	-0.44742727	-0.25924778	-0.32924318	-0.15949106	-0.13858509	0.07564831	Tmcc2	transmembrane and coiled-coil domains 2 [Source:MGI Symbol;Acc:MGI:1916125]
ENSMUSG00000090079	1.1184211	0.625	1.3223684	1.9407895	0.0	1.2434211	1.381579	1.0	1.0921052	1.7828947	0.3618421	0.5263158	0.21710527	1.8157893	0.46052635	0.0	-0.12181378	0.3524451	0.46142155	-0.12181378	-0.05575104	0.2832399	0.049982242	0.2057682	0.6243285	-0.12181378	-0.12181378	-0.12181378	0.62732434	-0.12181378	Gm15849	predicted gene 15849 [Source:MGI Symbol;Acc:MGI:3802034]
ENSMUSG00000042046	462.5658	535.2763	522.0132	954.1974	444.1974	819.98486	479.8421	382.26318	408.4079	638.171	626.7631	577.5526	495.60526	494.0658	412.42105	-0.06047249	-0.11904621	0.22474003	0.65039825	0.5731602	0.5568638	-0.029185295	-0.124118805	0.0	0.35538292	0.431015	0.3292446	-0.10424423	-0.037236214	-0.03291893	Dstyk	dual serine/threonine and tyrosine protein kinase [Source:MGI Symbol;Acc:MGI:1925064]
ENSMUSG00000097760	19.0	19.620876	15.5	34.5	11.763158	29.105263	14.5	7.5	11.381578	22.381578	14.315789	17.5	14.5	16.5	9.5	0.2228086	0.0	0.039861917	0.7496469	0.22317433	0.6294868	-0.18875241	-0.9067826	-0.2763703	0.4106915	-0.13235831	0.17358708	-0.3104434	-0.052533627	-0.5840976	AC107846.1
ENSMUSG00000026439	883.3717	970.0658	883.81506	1441.4072	685.35754	1252.3076	874.0987	744.9211	730.9349	1036.7837	1042.105	922.828	924.8081	838.71704	756.7435	0.0	-0.1341362	0.11150837	0.37262726	0.32592583	0.29489422	-0.03683853	-0.03448677	-0.03315735	0.18259335	0.2916336	0.13246441	-0.077171326	-0.14664555	-0.030121803	Rbbp5	retinoblastoma binding protein 5 [Source:MGI Symbol;Acc:MGI:1918367]
ENSMUSG00000048174	87.48684	124.1579	91.31604	158.7136	75.51316	125.399826	77.87193	90.313866	81.460526	124.22386	94.19562	110.94757	88.83246	84.789474	80.48684	-0.17258644	0.063252926	0.0	0.35294247	0.30716515	0.13820839	-0.36216354	0.08474064	-0.035431385	0.28478813	-0.012767315	0.23957634	-0.29387093	-0.28957653	-0.09980583	Tmem81	transmembrane protein 81 [Source:MGI Symbol;Acc:MGI:1921876]
ENSMUSG00000053024	1.2	0.1	0.1	0.53243244	0.0	1.9631579	0.2	0.1	0.1	0.5	1.4710528	1.1	0.6	0.29736844	2.1	0.22338471	0.0	0.0	0.0	0.0	0.72492397	0.0	0.0	0.0	0.0	0.5704244	0.16727678	0.0	0.0	1.2238332	Cntn2	contactin 2 [Source:MGI Symbol;Acc:MGI:104518]
ENSMUSG00000026442	0.0	0.0	0.0	0.14473684	0.0	1.9342105	0.0	1.0	1.0	0.0	0.23684211	2.0	1.0	1.0	0.0	0.0	0.0	0.0	0.0	0.0	0.7034927	0.0	0.17179602	0.20047016	0.0	0.0	1.0297731	0.0	0.0	0.0	Nfasc	neurofascin [Source:MGI Symbol;Acc:MGI:104753]
ENSMUSG00000088911	0.0	0.0	0.0	0.0	0.0	0.0	0.0	0.0	0.0	0.0	0.0	0.0	0.0	0.0	0.0	0.0	0.0	0.0	0.0	0.0	0.0	0.0	0.0	0.0	0.0	0.0	0.0	0.0	0.0	0.0	SNORA17	Small nucleolar RNA SNORA17 [Source:RFAM;Acc:RF00560]
ENSMUSG00000026443	2.0	1.0	0.0	0.0	0.0	1.0	0.0	0.8815789	0.0	0.0	2.0	0.0	1.0	0.0	0.0	0.96035033	0.0	0.0	0.0	0.0	0.0	0.0	0.0	0.0	0.0	1.0135753	0.0	0.0	0.0	0.0	Lrrn2	leucine rich repeat protein 2, neuronal [Source:MGI Symbol;Acc:MGI:106037]
ENSMUSG00000054387	235.69	261.45758	196.49849	441.06406	156.42632	287.16272	239.71712	214.8666	179.0921	315.68436	348.81665	267.73483	222.01796	291.85794	176.55925	-0.076375484	-0.19588804	-0.22796297	0.49396372	0.024306774	0.0	-0.07354784	0.0016207695	-0.23244429	0.29678774	0.5424285	0.17696142	-0.30589485	0.16019106	-0.30001974	Mdm4	transformed mouse 3T3 cell double minute 4 [Source:MGI Symbol;Acc:MGI:107934]
ENSMUSG00000026447	17.0	18.0	16.0	10.7105255	1.0	8.223684	11.5	19.0	8.0	6.0	5.0	4.802632	21.673859	14.0	6.0	0.8473432	0.6606064	0.87066483	-0.15292096	-2.5480304	-0.40893745	0.26182747	1.2192533	0.0	-0.70358706	-0.86496663	-0.9068718	1.0544589	0.49542594	-0.4620638	Pik3c2b	phosphoinositide-3-kinase, class 2, beta polypeptide [Source:MGI Symbol;Acc:MGI:2685045]
ENSMUSG00000046062	2599.847	3065.2617	2225.9678	2838.541	1205.8948	2423.6377	2564.8506	2199.8958	1938.7826	2185.2246	2179.362	1948.7086	2726.857	2560.2612	2138.904	0.113209724	0.08159447	0.0	-0.093826294	-0.30302334	-0.19664574	0.072042465	0.08366394	-0.06994629	-0.1858654	-0.08808613	-0.23327637	0.038716316	0.019265175	0.024747849	Ppp1r15b	protein phosphatase 1, regulatory (inhibitor) subunit 15b [Source:MGI Symbol;Acc:MGI:2444211]
ENSMUSG00000097341	17.961735	12.058771	16.03507	21.207499	37.0	20.00224	6.1401377	11.334986	9.05719	6.341776	10.679881	9.257596	14.838028	9.049975	17.092236	0.4526987	-0.3913443	0.39978695	0.35858774	2.1873865	0.39933062	-1.1175001	0.0	-0.2949729	-1.0976992	-0.24410748	-0.43409586	0.033765554	-0.60805154	0.5742068	ENSMUSG00000073564	Putative uncharacterized protein [Source:UniProtKB/TrEMBL;Acc:Q8C3W3]
ENSMUSG00000041757	9.0	5.0	3.0	2.0	0.0	1.0	2.0	3.0	2.2236843	2.0	1.0	1.0	6.0	3.3421054	3.4210527	1.7768531	0.65965724	0.30267513	-0.7268305	-1.3534222	-1.3534222	-0.41468656	0.4033363	0.0	-0.44150138	-1.3398468	-1.3236489	1.0485852	0.27587628	0.5744622	Plekha6	pleckstrin homology domain containing, family A member 6 [Source:MGI Symbol;Acc:MGI:2388662]
ENSMUSG00000041717	0.0	0.0	1.0	0.69736844	0.0	0.39473686	0.0	0.0	0.0	0.0	0.0	0.5	0.0	0.0	0.0	0.0	0.0	0.07113482	0.0	0.0	0.0	0.0	0.0	0.0	0.0	0.0	0.0	0.0	0.0	0.0	Golt1a	golgi transport 1 homolog A (S. cerevisiae) [Source:MGI Symbol;Acc:MGI:1915588]
ENSMUSG00000091251	0.0	0.0	0.0	0.0	0.0	0.0	0.0	0.0	0.0	0.0	0.0	0.0	0.0	0.0	0.0	0.0	0.0	0.0	0.0	0.0	0.0	0.0	0.0	0.0	0.0	0.0	0.0	0.0	0.0	0.0	Kiss1	KiSS-1 metastasis-suppressor [Source:MGI Symbol;Acc:MGI:2663985]
ENSMUSG00000070645	0.0	0.0	0.0	0.0	0.0	0.0	0.0	0.0	0.0	0.0	0.0	0.0	0.0	0.0	0.0	0.0	0.0	0.0	0.0	0.0	0.0	0.0	0.0	0.0	0.0	0.0	0.0	0.0	0.0	0.0	Ren1	renin 1 structural [Source:MGI Symbol;Acc:MGI:97898]
ENSMUSG00000070644	1.0	0.0	0.0	0.0	1.0	3.0	0.0	1.0	0.0	2.0	1.0	3.0	1.1052631	1.0	0.0	0.0	0.0	0.0	0.0	0.6524399	1.3367103	0.0	0.17179602	0.0	0.9119208	0.013575357	1.6147357	0.0	0.0	0.0	Etnk2	ethanolamine kinase 2 [Source:MGI Symbol;Acc:MGI:2443760]
ENSMUSG00000070643	7.0	8.0	1.0	7.0	3.0	14.0	3.0	2.0	8.06965	7.0	3.9868422	5.0	5.0	2.0	8.0	0.41600394	0.33945036	-2.2805665	0.08224535	-0.11429882	1.2074015	-0.82800317	-1.1799052	0.86127496	0.36757445	-0.34287953	0.0	-0.21272826	-1.46316	0.8017428	Sox13	SRY-box containing gene 13 [Source:MGI Symbol;Acc:MGI:98361]
ENSMUSG00000064814	0.0	0.0	0.0	0.0	0.0	0.0	0.0	0.0	0.0	0.0	0.0	0.0	0.0	0.0	0.0	0.0	0.0	0.0	0.0	0.0	0.0	0.0	0.0	0.0	0.0	0.0	0.0	0.0	0.0	0.0	SNORA32	Small nucleolar RNA SNORA32 [Source:RFAM;Acc:RF00421]
ENSMUSG00000090553	839.10693	1093.99	726.94977	804.5573	457.8939	768.50226	895.6861	678.7773	727.7653	705.02844	653.23865	724.94916	899.8192	963.72656	731.3575	0.09447098	0.20794487	-0.0017433167	-0.29994678	-0.08728123	-0.24093723	0.16699505	0.0	0.12920952	-0.20513248	-0.21354866	-0.047080994	0.051945686	0.22243118	0.089286804	Snrpe	small nuclear ribonucleoprotein E [Source:MGI Symbol;Acc:MGI:98346]
ENSMUSG00000097014	1.4666419	0.0	0.9210527	0.0	1.0	1.0	0.2236842	1.0	0.0	0.0	1.0	0.82894737	1.0	1.0	0.0	0.51286703	0.0	0.0	0.0	0.6524399	0.0	0.0	0.17179602	0.0	0.0	0.013575357	0.0	0.0	0.0	0.0	AC124338.1
ENSMUSG00000026464	887.8189	1050.2739	838.9924	1313.7578	574.46735	1080.8267	936.52606	781.71216	787.7851	1026.9856	944.569	967.0907	954.0156	1003.5239	772.45685	-0.06404877	-0.09081936	-0.034872055	0.16755486	0.0	0.011146545	-0.008609772	-0.03623104	0.00360775	0.09760094	0.078567505	0.12876034	-0.103606224	0.040880203	-0.0717659	Zc3h11a	zinc finger CCCH type containing 11A [Source:MGI Symbol;Acc:MGI:1917829]
ENSMUSG00000094410	1096.3944	1214.8389	1102.3771	1960.6007	792.2614	1421.6146	1130.3464	1004.95703	981.5198	1354.8457	1322.2528	1197.8634	1153.4368	1264.8561	961.8339	-0.11863518	-0.23983574	0.0	0.3861351	0.104735374	0.047525406	-0.09625244	-0.03282261	-0.038193703	0.13829613	0.20482063	0.07848358	-0.18876934	0.01576233	-0.11444855	Zbed6	zinc finger, BED domain containing 6 [Source:MGI Symbol;Acc:MGI:3828086]
ENSMUSG00000051998	3.0	3.0	4.0	0.0	0.0	0.0	1.0	2.0	5.0	0.0	1.0	0.0	4.0	6.0	0.4473684	1.5317376	1.2625387	2.0575595	-0.013575357	-0.013575357	-0.013575357	-0.013575357	1.1582208	2.508823	-0.013575357	0.0	-0.013575357	1.8034695	2.4599285	-0.013575357	Lax1	lymphocyte transmembrane adaptor 1 [Source:MGI Symbol;Acc:MGI:2443362]
ENSMUSG00000091176	0.0	0.0	0.0	0.0	0.0	0.0	0.0	0.0	1.0	0.0	0.0	0.0	0.0	0.0	0.0	0.0	0.0	0.0	0.0	0.0	0.0	0.0	0.0	0.20047016	0.0	0.0	0.0	0.0	0.0	0.0	Gm17678	predicted gene, 17678 [Source:MGI Symbol;Acc:MGI:4937312]
ENSMUSG00000026463	92.0	82.0	76.32895	70.0	42.943665	50.0	64.17105	79.0	50.0	14.0	12.0	4.0	82.0	74.26316	53.0	0.54132605	0.10611725	0.38270664	-0.18671179	0.1342268	-0.5469823	0.0	0.53299046	-0.098259926	-2.2233107	-2.3440485	-3.9128132	0.23201036	0.16052961	-0.061222076	Atp2b4	ATPase, Ca++ transporting, plasma membrane 4 [Source:MGI Symbol;Acc:MGI:88111]
ENSMUSG00000010311	1.0	0.0	0.0	0.0	0.0	0.0	0.0	0.0	0.0	0.0	0.0	0.0	0.0	0.0	0.0	0.0	0.0	0.0	0.0	0.0	0.0	0.0	0.0	0.0	0.0	0.0	0.0	0.0	0.0	0.0	Optc	opticin [Source:MGI Symbol;Acc:MGI:2151113]
ENSMUSG00000090208	2.5	1.0	0.5	0.0	1.0	1.0	0.0	1.0	1.0	0.5	0.5	0.0	2.0	1.0	0.5	1.2822784	0.0	0.0	0.0	0.6524399	0.0	0.0	0.17179602	0.20047016	0.0	0.0	0.0	0.81704485	0.0	0.0	Gm15851	predicted gene 15851 [Source:MGI Symbol;Acc:MGI:3801734]
ENSMUSG00000041577	57.868423	11.0	11.065789	10.0	11.0	6.0	3.0	14.276316	4.0	4.236842	12.5	2.0	37.0	10.0	2.5	2.6644719	0.0	0.38858628	-0.20206332	0.9612882	-0.8138728	-1.6268849	0.85676455	-0.9501128	-1.1556729	0.5068486	-2.12081	1.8759153	0.059886217	-1.6752108	Prelp	proline arginine-rich end leucine-rich repeat [Source:MGI Symbol;Acc:MGI:2151110]
ENSMUSG00000041559	0.0	0.0	0.0	0.0	0.0	4.0	0.0	0.0	0.0	0.0	0.0	1.0	2.0	1.0	0.0	0.0	0.0	0.0	0.0	0.0	1.7517478	0.0	0.0	0.0	0.0	0.0	0.029773176	0.81704485	0.0	0.0	Fmod	fibromodulin [Source:MGI Symbol;Acc:MGI:1328364]
ENSMUSG00000020423	368.0	472.0	420.76315	887.5	458.0	801.0	267.0	280.99997	225.0	588.9737	599.0	528.0	242.0	243.0	194.0	-0.0898819	0.0	0.21420479	0.84640026	0.91784954	0.8236122	-0.57436275	-0.2675724	-0.55954266	0.5401859	0.666193	0.5003729	-0.83788633	-0.7604408	-0.82043743	Btg2	B cell translocation gene 2, anti-proliferative [Source:MGI Symbol;Acc:MGI:108384]
ENSMUSG00000073559	3.0152974	7.1600246	5.39812	4.6640344	1.5552633	5.817661	6.2690463	0.5952381	3.8614037	2.6721804	2.6595237	1.6166667	1.6065633	3.8694508	4.6940904	-0.28801954	0.6904459	0.66292167	0.0074999332	-0.5510715	0.45151687	0.7463114	-1.8406701	0.3089254	-0.51073205	-0.4159268	-1.1178746	-1.3396474	0.0	0.5436194	Gm8618	predicted gene 8618 [Source:MGI Symbol;Acc:MGI:3647540]
ENSMUSG00000026450	1.0	0.0	0.0	0.0	0.0	0.0	0.0	0.0	0.0	0.0	0.0	0.0	0.0	2.0	0.0	0.0	0.0	0.0	0.0	0.0	0.0	0.0	0.0	0.0	0.0	0.0	0.0	0.0	0.8885413	0.0	Chit1	chitinase 1 (chitotriosidase) [Source:MGI Symbol;Acc:MGI:1919134]
ENSMUSG00000064246	20.0	23.0	10.0	0.7368421	1.0	1.0	23.000002	22.0	14.000002	0.0	2.1842105	1.3199999	21.414473	13.0	11.0	0.6932976	0.62573266	-0.19591808	-3.588981	-2.936541	-3.588981	0.873317	1.0422466	0.41884446	-3.588981	-2.4482937	-3.15867	0.6485779	0.0	0.023894787	Chi3l1	chitinase 3-like 1 [Source:MGI Symbol;Acc:MGI:1340899]
ENSMUSG00000042451	1.0	0.0	0.0	0.0	0.0	0.5	0.0	0.0	0.0	0.0	0.5263158	0.0	0.0	0.0	0.0	0.0	0.0	0.0	0.0	0.0	0.0	0.0	0.0	0.0	0.0	0.0	0.0	0.0	0.0	0.0	Mybph	myosin binding protein H [Source:MGI Symbol;Acc:MGI:1858196]
ENSMUSG00000042429	6.0	1.0	1.0	2.0	1.0	3.5	0.0	3.0	0.0	0.0	0.0	1.0	5.0	0.0	2.0	2.474178	-0.07113482	0.0	0.5554569	0.5813051	1.4879678	-0.07113482	1.6856236	-0.07113482	-0.07113482	-0.07113482	-0.041361645	2.0678382	-0.07113482	1.0823091	Adora1	adenosine A1 receptor [Source:MGI Symbol;Acc:MGI:99401]
ENSMUSG00000096676	0.0	0.0	0.0	0.0	0.0	0.0	0.0	0.0	0.0	0.0	0.0	0.0	0.0	0.0	0.0	0.0	0.0	0.0	0.0	0.0	0.0	0.0	0.0	0.0	0.0	0.0	0.0	0.0	0.0	0.0	U6	U6 spliceosomal RNA [Source:RFAM;Acc:RF00026]
ENSMUSG00000026459	0.0	0.0	0.0	0.0	0.0	0.0	0.0	0.0	0.0	0.0	0.0	0.0	0.0	0.0	0.0	0.0	0.0	0.0	0.0	0.0	0.0	0.0	0.0	0.0	0.0	0.0	0.0	0.0	0.0	0.0	Myog	myogenin [Source:MGI Symbol;Acc:MGI:97276]
ENSMUSG00000026458	312.51767	364.38153	252.63379	714.4524	372.8355	730.33704	325.87503	267.18314	213.59213	551.6438	576.0591	460.71677	316.65793	299.4246	220.8312	0.0	-0.047686577	-0.19610596	0.85914135	0.9466915	1.0160227	0.03876686	-0.014662743	-0.30895948	0.77136993	0.93550396	0.62936497	-0.12431812	-0.1335535	-0.30789995	Ppfia4	protein tyrosine phosphatase, receptor type, f polypeptide (PTPRF), interacting protein (liprin), alpha 4 [Source:MGI Symbol;Acc:MGI:1915757]
ENSMUSG00000042305	1334.4738	1606.9589	1246.4739	1476.4799	762.6169	1469.8873	1388.5804	1179.0149	1059.6746	1211.8822	1180.619	1064.4474	1547.9032	1379.5419	1193.3125	0.023890495	0.022753716	0.03625679	-0.16397667	-0.09125996	-0.04527664	0.05961609	0.0566473	-0.0686388	-0.16355991	-0.09961128	-0.23285294	0.09462929	0.0	0.055685043	Tmem183a	transmembrane protein 183A [Source:MGI Symbol;Acc:MGI:1914729]
ENSMUSG00000050526	1.0	0.0	1.3947369	1.0	0.9210526	1.0	0.0	2.0	3.6710527	0.0	0.5394737	0.0	0.0	0.0	0.0	0.0	0.0	0.55112773	0.0	0.53379524	0.0	0.0	1.1717961	2.076664	0.0	0.0	0.0	0.0	0.0	0.0	4933406M09Rik	RIKEN cDNA 4933406M09 gene [Source:MGI Symbol;Acc:MGI:3045320]
ENSMUSG00000026456	1974.8685	2462.8184	1927.2494	2586.88	1292.6318	2311.3313	1976.1417	1614.6975	1621.7092	1699.3091	1674.5538	1596.8243	2176.033	1919.9591	1763.269	0.003361702	0.052716255	0.07893276	0.059059143	0.08400631	0.021726608	-0.017323494	-0.0756855	-0.04076004	-0.2618761	-0.18139267	-0.23376656	0.0	-0.109128	0.032951355	Cyb5r1	cytochrome b5 reductase 1 [Source:MGI Symbol;Acc:MGI:1919267]
ENSMUSG00000026457	4973.604	5997.815	4347.077	7984.308	3767.803	7399.0786	4962.9766	4336.541	4002.7227	6700.928	6463.473	6079.9653	5701.882	5002.79	4336.317	-0.013698578	-0.012751579	-0.09716034	0.3354187	0.27782345	0.35075283	-0.038398743	0.0	-0.08688831	0.3679409	0.41754436	0.34549618	0.040143013	-0.07706642	-0.018425941	Adipor1	adiponectin receptor 1 [Source:MGI Symbol;Acc:MGI:1919924]
ENSMUSG00000026455	90.0	134.60526	93.0	127.80263	57.0	128.60526	188.7763	134.86841	163.0745	328.85526	308.77316	318.74982	195.0	201.8777	194.08334	-0.9721718	-0.6606326	-0.81408167	-0.8000097	-0.93904495	-0.66582155	0.07489443	-0.17717028	0.12548256	0.84885454	0.85960436	0.921679	0.0	0.12150383	0.3296013	Klhl12	kelch-like 12 (Drosophila) [Source:MGI Symbol;Acc:MGI:2385619]
ENSMUSG00000042229	631.5789	695.6684	532.4331	683.07245	301.5663	648.4606	603.26605	541.8947	552.82904	582.421	558.64825	538.4737	645.06213	632.48553	553.4804	0.12379742	-0.005964279	-0.011780739	-0.09688568	-0.2506008	-0.046749115	0.036014557	0.1142931	0.17178822	-0.041532516	0.0	-0.036866188	0.010967255	0.054058075	0.12646103	Rabif	RAB interacting factor [Source:MGI Symbol;Acc:MGI:2138605]
ENSMUSG00000077202	0.0	0.9605263	1.1052632	0.19736843	0.0	0.0	0.0	0.18421052	0.32894737	0.5	0.0	1.1217391	0.065789476	0.0	0.0	0.0	0.0	0.21552485	0.0	0.0	0.0	0.0	0.0	0.0	0.0	0.0	0.19551039	0.0	0.0	0.0	SNORA61	Small nucleolar RNA SNORA61 [Source:RFAM;Acc:RF00420]
ENSMUSG00000096712	135.87544	193.92076	139.42947	137.69112	79.028145	146.66373	152.17104	133.4941	130.36987	136.01175	124.33054	126.96699	168.62462	161.98755	132.38222	-0.14179468	0.102189064	0.0062408447	-0.4564023	-0.23155117	-0.24016953	0.0	0.044142246	0.03865099	-0.18877745	-0.21667337	-0.17020321	0.026430607	0.039994717	0.01372385	Gm15454	predicted gene 15454 [Source:MGI Symbol;Acc:MGI:3644262]
ENSMUSG00000046367	0.0	0.0	0.0	1.0	0.0	1.0	0.0	0.0	1.3552631	0.0	0.0	1.0	0.0	0.0	0.0	0.0	0.0	0.0	0.0	0.0	0.0	0.0	0.0	0.6390431	0.0	0.0	0.029773176	0.0	0.0	0.0	4931440L10Rik	RIKEN cDNA 4931440L10 gene [Source:MGI Symbol;Acc:MGI:1918251]
ENSMUSG00000042207	261.3684	355.67108	336.0	496.6447	220.0	363.39474	289.91998	256.0	241.8158	442.0	440.0	368.6842	312.0	306.0	260.9342	-0.19069529	-0.015435219	0.28246593	0.40167522	0.25281334	0.07615471	-0.06273937	-0.009190559	-0.06275177	0.518837	0.6139488	0.3750286	-0.078538895	-0.035057068	0.0	Kdm5b	lysine (K)-specific demethylase 5B [Source:MGI Symbol;Acc:MGI:1922855]
ENSMUSG00000097435	0.0	0.0	0.0	0.0	0.0	0.0	0.0	0.0	0.0	0.0	0.0	0.0	0.0	0.0	0.0	0.0	0.0	0.0	0.0	0.0	0.0	0.0	0.0	0.0	0.0	0.0	0.0	0.0	0.0	0.0	AC122771.1
ENSMUSG00000026452	1.0	0.0	0.0	0.23684211	0.0	2.0	0.0	1.0	0.0	3.0	0.0	2.0	0.09210526	0.0	0.0	0.0	0.0	0.0	0.0	0.0	0.75174785	0.0	0.17179602	0.0	1.4968833	0.0	1.0297731	0.0	0.0	0.0	Syt2	synaptotagmin II [Source:MGI Symbol;Acc:MGI:99666]
ENSMUSG00000073557	150.0	157.6908	175.97223	195.59999	79.0	144.95891	150.06053	136.40265	139.85097	176.19344	189.98158	174.83553	150.92894	185.99998	149.20001	-0.07435465	-0.27141762	0.2668152	-0.025169373	-0.30730295	-0.3322754	-0.09538746	0.0	0.064692974	0.109413624	0.31976748	0.21610403	-0.20875311	0.16417646	0.11102438	Ppp1r12b	protein phosphatase 1, regulatory (inhibitor) subunit 12B [Source:MGI Symbol;Acc:MGI:1916417]
ENSMUSG00000077846	0.0	0.0	0.0	0.0	0.0	0.0	0.0	0.0	0.0	0.0	0.0	0.0	0.0	0.0	0.0	0.0	0.0	0.0	0.0	0.0	0.0	0.0	0.0	0.0	0.0	0.0	0.0	0.0	0.0	0.0	AC131591.1
ENSMUSG00000026429	90.9342	115.08994	85.0	195.1842	117.18421	221.82892	91.9079	72.88158	84.07895	172.86185	154.36578	183.90753	99.43043	93.06912	78.08	-0.07066774	0.0	-0.057243824	0.697515	0.98730516	1.0072823	-0.076916695	-0.17849112	0.056373596	0.8076272	0.7460151	1.0148406	-0.08510876	-0.108997345	-0.09744406	Ube2t	ubiquitin-conjugating enzyme E2T (putative) [Source:MGI Symbol;Acc:MGI:1914446]
ENSMUSG00000042793	0.0	0.0	0.0	0.0	0.0	1.0	0.0	0.0	0.0	0.0	2.0	0.0	0.0	1.0	0.0	0.0	0.0	0.0	0.0	0.0	0.0	0.0	0.0	0.0	0.0	1.0135753	0.0	0.0	0.0	0.0	Lgr6	leucine-rich repeat-containing G protein-coupled receptor 6 [Source:MGI Symbol;Acc:MGI:2441805]
ENSMUSG00000066885	0.0	1.0	1.6315789	0.0	1.0394737	2.631579	0.0	0.0	1.8026316	2.0	0.0	0.2631579	2.605263	0.0	0.0	0.0	0.0	0.77740353	0.0	0.7082931	1.1476765	0.0	0.0	1.0505748	0.9119208	0.0	0.0	1.1984738	0.0	0.0	Ptprv	protein tyrosine phosphatase, receptor type, V [Source:MGI Symbol;Acc:MGI:108027]
ENSMUSG00000031506	2416.533	3110.45	2518.8474	2767.6538	1394.0607	2695.6362	2551.4163	2197.6199	2087.962	2237.9614	2115.7122	2107.3984	2826.4114	2644.031	2315.5408	-0.029276848	0.065709114	0.14133358	-0.16730976	-0.13083267	-0.08019161	0.027468681	0.04517269	0.0	-0.1884594	-0.16784668	-0.15732956	0.053450584	0.028715134	0.102228165	Ptpn7	protein tyrosine phosphatase, non-receptor type 7 [Source:MGI Symbol;Acc:MGI:2156893]
ENSMUSG00000026426	4835.4893	5758.085	4279.2744	5529.3726	2791.4868	5356.54	4888.16	4057.6055	3848.305	4364.583	4136.4834	4054.3748	5384.7026	4914.356	4301.2925	0.06096363	0.043691635	-0.004548073	-0.079340935	-0.039575577	0.0	0.05497837	0.019375801	-0.028355598	-0.13528442	-0.111068726	-0.12379646	0.072862625	0.012495041	0.08516598	Arl8a	ADP-ribosylation factor-like 8A [Source:MGI Symbol;Acc:MGI:1915974]
ENSMUSG00000087721	1.5921053	1.1052631	1.7615789	7.268848	2.618421	2.3947368	3.3072069	2.0526316	2.0131578	1.1052632	2.4736843	3.9868422	3.3289473	1.4883041	1.5394738	-0.57798475	-1.2092707	-0.32126683	1.2790477	0.83186626	-0.1976558	0.45507812	0.0	6.597042E-4	-1.15296	0.11096609	0.81574893	0.3428402	-0.74706006	-0.43338943	5S_rRNA	5S ribosomal RNA [Source:RFAM;Acc:RF00001]
ENSMUSG00000085311	4.6527777	6.6977444	3.2236843	7.026316	3.5394735	12.259825	3.2236843	6.0498247	7.8410163	4.9342103	3.8947368	8.868421	2.3466668	7.6352344	3.6447368	-0.25638437	0.0	-0.6749816	0.004533291	0.041147947	0.9327874	-0.8073808	0.33386254	0.73668385	-0.22008705	-0.45972562	0.7436235	-1.387169	0.38638687	-0.4155681	Gm15445	predicted gene 15445 [Source:MGI Symbol;Acc:MGI:3707341]
ENSMUSG00000026424	0.118421055	0.0	0.0	1.0	0.0	0.0	0.0	0.0	1.0	0.0	0.0	4.0	0.0	0.0	0.0	0.0	0.0	0.0	0.0	0.0	0.0	0.0	0.0	0.20047016	0.0	0.0	2.0297732	0.0	0.0	0.0	Gpr37l1	G protein-coupled receptor 37-like 1 [Source:MGI Symbol;Acc:MGI:1928503]
ENSMUSG00000079139	603.02637	711.0592	513.0	682.1444	328.0	616.4079	613.375	477.51755	479.30753	499.89035	491.16507	479.61185	645.45197	652.4671	496.97974	0.12247753	0.09102726	0.0	-0.033424377	-0.06395817	-0.054460526	0.12541103	-0.002743721	0.0313282	-0.19656086	-0.12030983	-0.13845348	0.07726097	0.16435242	0.03653717	Gm4204	predicted gene 4204 [Source:MGI Symbol;Acc:MGI:3782381]
ENSMUSG00000097680	111.59008	146.7239	106.68615	169.30417	87.75854	154.89664	118.28244	94.64359	112.73863	169.56735	128.68088	121.04499	110.76125	115.21141	91.72974	-0.12569618	0.0	-0.07974768	0.14195395	0.2197957	0.13879824	-0.06328392	-0.15188265	0.12919664	0.42952394	0.13311768	0.061061382	-0.2797575	-0.1514306	-0.21535015	AC130277.1
ENSMUSG00000003051	3.0	0.0	1.0	0.0	0.13157895	0.0	1.0	1.0	0.0	1.0	1.0	0.0	1.0	0.0	0.0	1.5453129	0.0	0.07113482	0.0	0.0	0.0	0.0	0.17179602	0.0	0.0	0.013575357	0.0	0.0	0.0	0.0	Elf3	E74-like factor 3 [Source:MGI Symbol;Acc:MGI:1101781]
ENSMUSG00000041926	3332.324	4324.5103	3225.5186	5656.8457	3029.4597	5411.588	3696.6946	3381.207	3012.335	5021.897	4578.177	4643.658	4148.3105	3720.9045	3147.8547	-0.17268944	-0.065880775	-0.10890293	0.25702095	0.3819313	0.31823158	-0.044596672	0.059765816	-0.07821655	0.3705845	0.33877945	0.37546635	0.0	-0.08537388	-0.061756134	Rnpep	arginyl aminopeptidase (aminopeptidase B) [Source:MGI Symbol;Acc:MGI:2384902]
ENSMUSG00000062580	1081.7504	1424.2103	1032.9707	797.46735	402.85522	753.61194	1117.7239	965.8223	953.1515	657.6978	568.47394	661.99994	1303.2246	1197.2036	995.2305	-0.02558136	0.10201454	0.018634796	-0.79921055	-0.75852585	-0.7556572	0.0	0.02232647	0.03194809	-0.79188156	-0.9005575	-0.66462326	0.09983158	0.04891014	0.047247887	Timm17a	translocase of inner mitochondrial membrane 17a [Source:MGI Symbol;Acc:MGI:1343131]
ENSMUSG00000048096	2.0	0.0	0.0	0.0	2.0	0.0	0.0	1.0	0.0	0.0	0.0	1.0789473	2.0	1.0	0.0	0.96035033	0.0	0.0	0.0	1.6524398	0.0	0.0	0.17179602	0.0	0.0	0.0	0.13939756	0.81704485	0.0	0.0	Lmod1	leiomodin 1 (smooth muscle) [Source:MGI Symbol;Acc:MGI:2135671]
ENSMUSG00000087859	0.0	0.0	0.0	0.0	0.0	0.0	0.0	0.0	0.0	0.0	0.0	0.0	0.0	0.0	0.0	0.0	0.0	0.0	0.0	0.0	0.0	0.0	0.0	0.0	0.0	0.0	0.0	0.0	0.0	0.0	U6	U6 spliceosomal RNA [Source:RFAM;Acc:RF00026]
ENSMUSG00000041889	10.315789	14.0	12.0	18.0	8.763157	15.947369	11.0	11.0	15.0	8.0	9.0	7.666667	17.447369	11.447369	7.0	-0.17137384	0.0	0.15759063	0.2980101	0.28538394	0.24848771	-0.10033941	0.13272095	0.6088543	-0.58658576	-0.31500602	-0.5301337	0.44347596	-0.093021154	-0.53770757	Shisa4	shisa homolog 4 (Xenopus laevis) [Source:MGI Symbol;Acc:MGI:1924802]
ENSMUSG00000041879	1778.7098	2002.1682	1700.8285	2412.8967	1121.0461	2101.8767	1740.352	1523.3552	1393.9342	1848.6641	1840.7633	1753.0922	1960.8969	1774.4015	1583.6974	-0.0072221756	-0.10568905	0.03896904	0.0989542	0.018881798	0.025022507	-0.06028843	-0.01935482	-0.1187706	0.0	0.09547615	0.04127121	-0.00984478	-0.08253002	0.01833725	Ipo9	importin 9 [Source:MGI Symbol;Acc:MGI:1918944]
ENSMUSG00000009418	1964.8809	2264.8218	1862.5857	3843.6584	1709.6908	3138.7224	2166.2896	1822.6842	1588.8674	2939.007	2838.6624	2521.0322	2304.3643	2124.7502	1866.3368	-0.1188612	-0.18310452	-0.085211754	0.51541805	0.3725214	0.34827137	3.080368E-4	-0.015792847	-0.18518448	0.41359615	0.4651327	0.31013393	-0.032239914	-0.07781887	0.0	Nav1	neuron navigator 1 [Source:MGI Symbol;Acc:MGI:2183683]
ENSMUSG00000093515	0.0	0.0	0.0	0.0	0.0	0.0	0.0	0.0	0.0	0.0	0.0	0.0	0.0	0.0	0.0	0.0	0.0	0.0	0.0	0.0	0.0	0.0	0.0	0.0	0.0	0.0	0.0	0.0	0.0	0.0	mmu-mir-1231	mmu-mir-1231 [Source:miRBase;Acc:MI0019183]
ENSMUSG00000054412	13.697369	10.901316	19.664474	1.1486263	21.769737	31.151316	22.730263	27.81579	23.197369	40.93421	37.63158	26.236843	23.5	26.184212	18.29715	-0.8629892	-1.4615846	-0.23051214	-4.5991664	0.4975257	0.11380243	-0.15388823	0.37046194	0.1371932	0.66798973	0.6482811	0.14412928	-0.22753286	0.0	-0.25217533	Gm4793	predicted gene 4793 [Source:MGI Symbol;Acc:MGI:3646955]
ENSMUSG00000090399	81.830925	53.64474	81.103935	210.46242	81.00884	142.76068	76.4457	77.32598	68.26017	135.25002	120.526306	87.3421	80.5	73.25	82.36842	-0.12975264	-1.0081611	-0.03184271	0.899333	0.54777	0.46452522	-0.249578	0.0	-0.1512351	0.54672813	0.4821024	0.03370142	-0.29671574	-0.36137915	0.07278633	Nav1	neuron navigator 1 [Source:MGI Symbol;Acc:MGI:2183683]
ENSMUSG00000026421	3254.0132	4047.2087	2968.895	4346.486	2274.8289	4370.1255	3547.881	2892.6433	2836.0388	3307.333	3180.184	3140.1501	3779.0696	3376.6587	3006.8552	-0.041776657	0.0037317276	-0.06328678	0.04209423	0.1338501	0.17507553	0.061346054	-1.6307831E-4	0.0	-0.066758156	-0.021661758	-0.023740768	0.03072834	-0.060210228	0.03735161	Csrp1	cysteine and glycine-rich protein 1 [Source:MGI Symbol;Acc:MGI:88549]
ENSMUSG00000041801	453.8947	551.7832	391.10526	380.5263	199.64474	402.2105	419.73257	356.0768	371.35526	281.5526	236.99998	304.14474	611.3142	346.97864	452.39404	0.13872337	0.15126896	0.03470707	-0.44939613	-0.35410976	-0.24428558	0.004221916	0.0	0.08928585	-0.59865856	-0.745522	-0.36945343	0.42497444	-0.32059574	0.32703972	Phlda3	pleckstrin homology-like domain, family A, member 3 [Source:MGI Symbol;Acc:MGI:1351485]
ENSMUSG00000026418	0.0	0.0	1.0	0.90789473	1.6184211	1.0	0.0	0.0	0.9868421	1.0	0.90789473	3.0	2.0	0.0	0.0	0.0	0.0	0.07113482	0.0	1.3470268	0.0	0.0	0.0	0.18136127	0.0	0.0	1.6147357	0.81704485	0.0	0.0	Tnni1	troponin I, skeletal, slow 1 [Source:MGI Symbol;Acc:MGI:105073]
ENSMUSG00000041782	9.0	10.0	14.0	7.0	1.0	5.0	11.0	16.0	6.0	2.0	2.0	1.0	18.0	10.0	6.0	0.34484267	0.22764683	1.0930572	-0.35148597	-2.1329927	-0.7117567	0.61273456	1.3863633	0.0	-1.8735118	-1.7718573	-2.7556593	1.2015371	0.42503667	-0.047026157	Lad1	ladinin [Source:MGI Symbol;Acc:MGI:109343]
ENSMUSG00000026414	0.0	0.0	0.0	0.0	0.0	0.0	0.0	0.0	0.0	0.0	0.0	1.1184211	1.0	0.0	0.0	0.0	0.0	0.0	0.0	0.0	0.0	0.0	0.0	0.0	0.0	0.0	0.19123667	0.0	0.0	0.0	Tnnt2	troponin T2, cardiac [Source:MGI Symbol;Acc:MGI:104597]
ENSMUSG00000026413	2.0	0.0	0.0	0.0	1.0	0.0	0.0	0.0	0.0	0.0	0.0	0.0	7.0	0.118421055	0.0	0.96035033	0.0	0.0	0.0	0.6524399	0.0	0.0	0.0	0.0	0.0	0.0	0.0	2.6244	0.0	0.0	Pkp1	plakophilin 1 [Source:MGI Symbol;Acc:MGI:1328359]
ENSMUSG00000051985	0.0	0.0	0.0	1.0	0.0	0.0	0.0	0.0	0.3026316	0.0	0.0	0.5	0.0	0.0	0.0	0.0	0.0	0.0	0.0	0.0	0.0	0.0	0.0	0.0	0.0	0.0	0.0	0.0	0.0	0.0	Igfn1	immunoglobulin-like and fibronectin type III domain containing 1 [Source:MGI Symbol;Acc:MGI:3045352]
ENSMUSG00000026411	224.0	290.0	211.3421	284.0	139.0	275.74994	239.36842	208.0	195.99998	287.30255	311.99988	287.5921	287.00003	240.99998	219.48685	-0.09125948	0.012095928	-0.06439352	-0.08262539	-0.08758354	0.0	-0.017139912	0.013271332	-0.04378462	0.21938372	0.44001245	0.33868933	0.12298727	-0.05753374	0.07247019	Tmem9	transmembrane protein 9 [Source:MGI Symbol;Acc:MGI:1913491]
ENSMUSG00000097918	0.59210527	0.0	0.0	0.0	0.0	0.0	0.0	0.0	0.0	0.0	0.0	0.0	0.0	0.0	0.0	0.0	0.0	0.0	0.0	0.0	0.0	0.0	0.0	0.0	0.0	0.0	0.0	0.0	0.0	0.0	Ascl5	achaete-scute complex homolog 5 (Drosophila) [Source:MGI Symbol;Acc:MGI:2685043]
ENSMUSG00000026407	1.2763158	1.0	0.0	0.0	0.0	0.0	1.7105262	0.0	1.0	0.0	0.0	1.0	0.80263156	0.0	0.0	0.3123357	0.0	0.0	0.0	0.0	0.0	0.7131759	0.0	0.20047016	0.0	0.0	0.029773176	0.0	0.0	0.0	Cacna1s	calcium channel, voltage-dependent, L type, alpha 1S subunit [Source:MGI Symbol;Acc:MGI:88294]
ENSMUSG00000086264	1.0	1.0	0.0	0.0	0.0	2.0	0.0	1.0	0.0	0.0	0.0	0.0	0.82894737	0.0	0.0	0.0	0.0	0.0	0.0	0.0	0.75174785	0.0	0.17179602	0.0	0.0	0.0	0.0	0.0	0.0	0.0	Gm15850	predicted gene 15850 [Source:MGI Symbol;Acc:MGI:3801986]
ENSMUSG00000041642	713.2632	790.9925	734.20386	1279.8749	604.49945	1003.3552	633.09607	690.81616	610.0	1011.36414	905.03284	770.7632	756.3421	800.91174	678.4869	-0.15253067	-0.27250004	0.0	0.3572073	0.30086613	0.13119316	-0.34615517	0.012783051	-0.13803577	0.30283642	0.24423027	0.028745651	-0.21123123	-0.057130814	-0.031550407	Kif21b	kinesin family member 21B [Source:MGI Symbol;Acc:MGI:109234]
ENSMUSG00000087230	1.0	0.0	0.0	0.0	0.0	0.0	0.0	0.0	0.0	1.0657895	0.0	0.0	0.0	0.0	0.0	0.0	0.0	0.0	0.0	0.0	0.0	0.0	0.0	0.0	0.0038431603	0.0	0.0	0.0	0.0	0.0	2310006M14Rik	RIKEN cDNA 2310006M14 gene [Source:MGI Symbol;Acc:MGI:1923672]
ENSMUSG00000041605	0.0	0.0	0.0	0.82894737	0.0	1.0	0.0	0.0	0.0	1.0	1.3026316	1.0	1.5789473	0.0	0.0	0.0	0.0	0.0	0.0	0.0	0.0	0.0	0.0	0.0	0.0	0.39500454	0.029773176	0.47600785	0.0	0.0	5730559C18Rik	RIKEN cDNA 5730559C18 gene [Source:MGI Symbol;Acc:MGI:1921579]
ENSMUSG00000097315	0.0	0.0	0.0	0.0	0.0	0.0	0.0	0.0	0.0	0.0	0.0	0.0	0.0	0.0	0.0	0.0	0.0	0.0	0.0	0.0	0.0	0.0	0.0	0.0	0.0	0.0	0.0	0.0	0.0	0.0	AC124550.1
ENSMUSG00000052759	0.0	0.5	0.5	0.0	0.0	0.0	1.0	0.0	0.0	0.0	0.0	1.0	0.5	2.0	1.0	0.0	0.0	0.0	0.0	0.0	0.0	0.0	0.0	0.0	0.0	0.0	0.029773176	0.0	0.8885413	0.15344395	Gpr25	G protein-coupled receptor 25 [Source:MGI Symbol;Acc:MGI:2686146]
ENSMUSG00000097433	5.6776314	5.611842	6.1184206	9.618422	3.4736845	8.368422	3.6447365	4.236842	3.9583333	3.9144738	2.3092105	6.267601	5.368421	8.960527	3.0197375	0.21085405	-0.07515955	0.42950845	0.6376064	0.19412112	0.5619178	-0.45023537	0.0	-0.069422245	-0.37404644	-1.0338104	0.42290092	-0.013242722	0.79733944	-0.50691843	AC124550.2
ENSMUSG00000041570	733.44086	861.98047	825.5392	1435.6713	587.06586	1057.4781	638.6935	603.01355	634.0016	1011.1114	984.9013	829.1243	691.7105	703.80255	618.98016	-0.029925346	-0.06614971	0.25151443	0.6052885	0.34100533	0.2893467	-0.25109768	-0.10097027	0.0	0.3848343	0.4485979	0.21640491	-0.25774384	-0.16124439	-0.08161926	Camsap2	calmodulin regulated spectrin-associated protein family, member 2 [Source:MGI Symbol;Acc:MGI:1922434]
ENSMUSG00000097403	12.703948	11.546053	8.592105	17.078947	4.171875	15.605264	10.388158	10.256578	6.276316	7.9407897	7.118421	9.927633	10.927632	9.072369	7.7828946	0.40707612	0.0	-0.046332836	0.50025964	-0.50734353	0.49522948	0.095124245	0.30979443	-0.37009096	-0.3192761	-0.37534642	0.12074375	0.046474457	-0.15045881	-0.106728315	AC122127.1
ENSMUSG00000026404	140.29604	153.26974	119.697365	165.8158	84.0	171.27632	147.125	116.020615	130.4737	156.84868	151.92107	131.42763	171.96712	155.84868	126.88816	-0.0469532	-0.18855333	-0.16525173	-0.13960457	-0.094876766	0.032295704	0.0	-0.109600544	0.088451385	0.065515995	0.1211195	-0.071736336	0.10339975	0.032909393	0.0012235641	Ddx59	DEAD (Asp-Glu-Ala-Asp) box polypeptide 59 [Source:MGI Symbol;Acc:MGI:1915247]
ENSMUSG00000041498	156.5946	203.1579	176.78947	309.6547	176.19737	316.26794	186.41684	172.1842	125.94211	299.42105	257.38156	259.4079	163.96053	163.18237	127.39474	-0.28578234	-0.17941427	0.0	0.36408472	0.57646465	0.5197277	-0.05589962	0.06258154	-0.3599367	0.60092926	0.48431683	0.5118284	-0.3627739	-0.298141	-0.39041758	Kif14	kinesin family member 14 [Source:MGI Symbol;Acc:MGI:1098226]
ENSMUSG00000097229	0.0	1.0	0.0	0.0	0.0	0.0	0.0	1.0	0.0	0.0	0.0	0.0	0.0	0.0	0.0	0.0	0.0	0.0	0.0	0.0	0.0	0.0	0.17179602	0.0	0.0	0.0	0.0	0.0	0.0	0.0	AC126606.1
ENSMUSG00000041483	403.3684	471.35526	416.73334	538.5	256.86844	478.57895	427.68423	334.0	359.46622	510.10526	480.6316	436.1875	415.8158	452.0	350.26315	-0.062833786	-0.10731602	0.09497738	0.020256042	-0.021812439	-0.024777412	0.0	-0.12363815	0.011044502	0.22743416	0.2432251	0.11944008	-0.16229248	0.029582024	-0.07339859	Zfp281	zinc finger protein 281 [Source:MGI Symbol;Acc:MGI:3029290]
ENSMUSG00000097113	0.0	3.5131578	1.0	2.0	1.0	4.565789	1.0	2.8157895	1.6842105	4.282895	0.0	2.131579	1.0	3.0	3.8289473	-0.95254266	0.5513772	-0.88140786	-0.32595098	-0.30010277	0.9900694	-0.95254266	0.7127929	0.0	1.0579644	-0.95254266	0.1691531	-0.95254266	0.52096105	1.137849	RP23-302C16.2
ENSMUSG00000097448	0.0	0.0	0.0	0.0	0.0	0.0	0.0	0.0	0.0	1.0	0.0	0.0	0.0	0.0	0.0	0.0	0.0	0.0	0.0	0.0	0.0	0.0	0.0	0.0	0.0	0.0	0.0	0.0	0.0	0.0	RP23-302C16.3
ENSMUSG00000092912	0.0	0.0	0.0	0.0	0.0	0.0	0.0	0.0	0.0	0.0	0.0	0.0	0.0	0.0	0.0	0.0	0.0	0.0	0.0	0.0	0.0	0.0	0.0	0.0	0.0	0.0	0.0	0.0	0.0	0.0	U6	U6 spliceosomal RNA [Source:RFAM;Acc:RF00026]
ENSMUSG00000096432	0.0	0.0	0.0	0.0	0.0	0.0	0.0	0.0	0.0	0.0	0.0	0.8552632	0.0	0.0	0.0	0.0	0.0	0.0	0.0	0.0	0.0	0.0	0.0	0.0	0.0	0.0	0.0	0.0	0.0	0.0	AC125186.1
ENSMUSG00000026398	0.0	0.0	1.0	0.0	0.0	1.0	0.0	0.0	0.0	0.0	1.0	0.0	0.0	0.0	0.0	0.0	0.0	0.07113482	0.0	0.0	0.0	0.0	0.0	0.0	0.0	0.013575357	0.0	0.0	0.0	0.0	Nr5a2	nuclear receptor subfamily 5, group A, member 2 [Source:MGI Symbol;Acc:MGI:1346834]
ENSMUSG00000088970	0.0	0.0	0.0	0.0	0.0	0.0	0.0	0.0	0.0	0.0	0.0	0.0	0.0	0.0	0.0	0.0	0.0	0.0	0.0	0.0	0.0	0.0	0.0	0.0	0.0	0.0	0.0	0.0	0.0	0.0	U7	U7 small nuclear RNA [Source:RFAM;Acc:RF00066]
ENSMUSG00000077207	0.0	0.0	0.0	0.0	0.0	0.0	0.0	0.0	0.0	0.0	0.0	0.0	0.0	0.0	0.0	0.0	0.0	0.0	0.0	0.0	0.0	0.0	0.0	0.0	0.0	0.0	0.0	0.0	0.0	0.0	U6	U6 spliceosomal RNA [Source:RFAM;Acc:RF00026]
ENSMUSG00000088164	0.0	0.0	0.0	0.0	0.0	0.0	0.0	0.0	0.0	0.0	0.0	0.0	0.0	0.0	0.0	0.0	0.0	0.0	0.0	0.0	0.0	0.0	0.0	0.0	0.0	0.0	0.0	0.0	0.0	0.0	SNORA17	Small nucleolar RNA SNORA17 [Source:RFAM;Acc:RF00560]
ENSMUSG00000088715	0.0	0.0	0.0	0.0	0.0	0.0	0.0	0.0	0.0	0.0	0.0	0.0	0.0	0.0	0.0	0.0	0.0	0.0	0.0	0.0	0.0	0.0	0.0	0.0	0.0	0.0	0.0	0.0	0.0	0.0	SNORA17	Small nucleolar RNA SNORA17 [Source:RFAM;Acc:RF00560]
ENSMUSG00000051480	1.0	2.0	0.0	1.0	0.0	0.0	1.0	1.6184211	3.0	0.0	1.0	2.0	0.0	2.0	0.0	0.0	0.6911515	0.0	0.0	0.0	0.0	0.0	0.866383	1.7854326	0.0	0.013575357	1.0297731	0.0	0.8885413	0.0	A130050O07Rik	RIKEN cDNA A130050O07 gene [Source:MGI Symbol;Acc:MGI:2443458]
ENSMUSG00000065565	0.0	0.0	0.0	0.0	0.0	0.0	0.0	0.0	0.0	0.0	0.0	0.0	0.0	0.0	0.0	0.0	0.0	0.0	0.0	0.0	0.0	0.0	0.0	0.0	0.0	0.0	0.0	0.0	0.0	0.0	Mir181a-1	microRNA 181a-1 [Source:MGI Symbol;Acc:MGI:3629589]
ENSMUSG00000065458	0.7631579	0.093333334	0.0	0.97333336	0.0	0.0	0.0	0.0	0.0	0.0	0.0	0.0	0.0	0.118421055	0.31578946	0.0	0.0	0.0	0.0	0.0	0.0	0.0	0.0	0.0	0.0	0.0	0.0	0.0	0.0	0.0	Mir181b-1	microRNA 181b-1 [Source:MGI Symbol;Acc:MGI:3618735]
ENSMUSG00000088564	0.0	0.0	0.0	0.0	0.0	0.0	0.0	0.0	0.0	0.0	0.0	0.0	0.0	0.0	0.0	0.0	0.0	0.0	0.0	0.0	0.0	0.0	0.0	0.0	0.0	0.0	0.0	0.0	0.0	0.0	5S_rRNA	5S ribosomal RNA [Source:RFAM;Acc:RF00001]
ENSMUSG00000026395	5633.4175	6522.1025	5288.815	9865.937	4316.034	7855.5605	5543.75	4478.3726	4842.6836	6292.843	6055.9165	5578.0127	6132.1875	6828.6367	4990.8037	-0.02191639	-0.07978821	-0.0021982193	0.45277023	0.28586864	0.24918461	-0.066679	-0.1415062	0.0	0.08935547	0.13564396	0.033246994	-0.042830467	0.18386173	-0.00356102	Ptprc	protein tyrosine phosphatase, receptor type, C [Source:MGI Symbol;Acc:MGI:97810]
ENSMUSG00000026394	0.0	0.0	0.0	0.0	0.0	0.7631579	0.0	0.0	0.0	0.0	0.0	0.0	0.0	0.0	0.0	0.0	0.0	0.0	0.0	0.0	0.0	0.0	0.0	0.0	0.0	0.0	0.0	0.0	0.0	0.0	Atp6v1g3	ATPase, H+ transporting, lysosomal V1 subunit G3 [Source:MGI Symbol;Acc:MGI:2450548]
ENSMUSG00000026393	1728.4702	2018.3485	1582.6754	2780.4084	1233.506	2381.6252	1722.712	1413.3658	1427.2457	1985.7451	2018.483	1827.7366	2013.6738	1805.2373	1534.7666	-0.021616936	-0.067136765	-0.037962914	0.33042526	0.18374157	0.23223114	-0.048046112	-0.10053253	-0.057759285	0.1301384	0.2553835	0.12836838	0.05541134	-0.030733109	0.0	Nek7	NIMA (never in mitosis gene a)-related expressed kinase 7 [Source:MGI Symbol;Acc:MGI:1890645]
ENSMUSG00000019230	1.0	0.0	0.0	0.0	0.0	1.0	0.0	0.0	0.0	0.0	0.0	0.0	0.0	0.0	0.0	0.0	0.0	0.0	0.0	0.0	0.0	0.0	0.0	0.0	0.0	0.0	0.0	0.0	0.0	0.0	Lhx9	LIM homeobox protein 9 [Source:MGI Symbol;Acc:MGI:1316721]
ENSMUSG00000079283	90.434204	115.124985	88.12	96.69737	50.55921	119.355255	94.197365	83.210526	75.80263	107.210526	64.0	72.47369	107.460526	78.30921	85.85527	-0.037203312	0.041858196	0.036181927	-0.27435398	-0.1840086	0.15451574	0.0	0.054139614	-0.05170393	0.15987301	-0.48277473	-0.28719187	0.06835747	-0.31669903	0.080928326	2310009B15Rik	RIKEN cDNA 2310009B15 gene [Source:MGI Symbol;Acc:MGI:1916799]
ENSMUSG00000065275	0.0	0.0	0.0	0.0	0.0	0.0	0.0	0.0	0.0	0.0	0.0	0.0	0.0	0.0	0.0	0.0	0.0	0.0	0.0	0.0	0.0	0.0	0.0	0.0	0.0	0.0	0.0	0.0	0.0	0.0	n-R5s217	nuclear encoded rRNA 5S 217 [Source:MGI Symbol;Acc:MGI:4422082]
ENSMUSG00000056268	748.6315	818.7763	612.6974	1482.4012	645.9802	1137.6052	712.4606	557.77625	590.4013	992.6381	917.6974	836.6382	745.2894	732.0395	583.4671	0.09305954	-0.046925545	-0.08523655	0.7449093	0.5723839	0.48812962	0.0	-0.12006378	-0.009380341	0.45164204	0.44004726	0.32283115	-0.056700706	-0.011083603	-0.07345104	Dennd1b	DENN/MADD domain containing 1B [Source:MGI Symbol;Acc:MGI:2447812]
ENSMUSG00000086113	0.93421054	2.0410526	1.8933333	2.5131578	0.84210527	0.23684211	3.5394738	1.3901138	0.6184211	0.0	0.46052632	1.1948051	1.1578947	4.0526314	0.0	-0.28654858	0.43391624	0.70551467	0.66954434	0.11796376	-0.28654858	1.4757218	0.36045042	-0.28654858	-0.28654858	-0.28654858	0.0	-0.2579997	1.6208516	-0.28654858	4930596I21Rik	RIKEN cDNA 4930596I21 gene [Source:MGI Symbol;Acc:MGI:1925479]
ENSMUSG00000085361	3.6999986	9.807314	2.9999993	3.7058465	2.1000001	4.1999984	4.8111086	5.5999966	5.3073072	3.807893	5.2087693	1.9087722	6.5999956	5.899997	7.799996	-0.35723007	0.77990437	-0.54900813	-0.6887102	-0.48227572	-0.38296854	0.0	0.45211697	0.4033451	-0.3641914	0.18941283	-1.242687	0.33440495	0.24415064	0.9118123	Gm16305	predicted gene 16305 [Source:MGI Symbol;Acc:MGI:3826519]
ENSMUSG00000085481	0.0	0.5	0.0	0.0	0.0	0.0	0.0	0.0	0.0	0.0	0.0	0.0	0.0	0.0	0.0	0.0	0.0	0.0	0.0	0.0	0.0	0.0	0.0	0.0	0.0	0.0	0.0	0.0	0.0	0.0	Gm16304	predicted gene 16304 [Source:MGI Symbol;Acc:MGI:3826518]
ENSMUSG00000063681	2.0	0.0	0.0	0.0	0.0	0.0	0.0	0.0	0.0	0.0	0.0	0.0	0.02631579	0.0	0.0	0.96035033	0.0	0.0	0.0	0.0	0.0	0.0	0.0	0.0	0.0	0.0	0.0	0.0	0.0	0.0	Crb1	crumbs homolog 1 (Drosophila) [Source:MGI Symbol;Acc:MGI:2136343]
ENSMUSG00000033964	276.8158	291.8158	249.38158	426.96054	176.95833	305.0	273.38126	195.38158	242.23685	317.76315	293.8158	340.5526	282.0	318.1316	222.0	0.0	-0.19306707	-0.03978634	0.29141808	0.046572685	-0.06871891	-0.03962612	-0.29118586	0.04761219	0.15059662	0.1392107	0.36837482	-0.11653614	0.12888813	-0.12527275	Zbtb41	zinc finger and BTB domain containing 41 homolog [Source:MGI Symbol;Acc:MGI:2444487]
ENSMUSG00000033952	216.0	223.34212	181.98686	701.6711	288.8158	569.3151	222.61842	213.86844	157.7237	503.75656	493.73682	541.61847	219.0	292.08002	185.0	-0.19713831	-0.41811275	-0.33355045	1.1688666	0.91406965	0.99245596	-0.17521095	0.0	-0.41065025	0.9761281	1.0487981	1.1985307	-0.32054424	0.16638517	-0.2275505	Aspm	asp (abnormal spindle)-like, microcephaly associated (Drosophila) [Source:MGI Symbol;Acc:MGI:1334448]
ENSMUSG00000026368	0.0	0.0	0.0	0.0	0.0	2.368421	0.0	0.0	0.0	0.0	0.0	0.0	0.0	0.90789473	0.0	0.0	0.0	0.0	0.0	0.0	0.9956734	0.0	0.0	0.0	0.0	0.0	0.0	0.0	0.0	0.0	F13b	coagulation factor XIII, beta subunit [Source:MGI Symbol;Acc:MGI:88379]
ENSMUSG00000057037	0.0	0.0	0.0	0.0	0.0	0.0	0.0	1.0	0.0	0.0	0.0	0.0	0.0	0.0	0.0	0.0	0.0	0.0	0.0	0.0	0.0	0.0	0.17179602	0.0	0.0	0.0	0.0	0.0	0.0	0.0	Cfhr1	complement factor H-related 1 [Source:MGI Symbol;Acc:MGI:2138169]
ENSMUSG00000090623	0.0	0.0	0.0	0.0	0.0	0.0	0.0	0.0	0.0	0.0	0.0	0.0	0.0	0.0	0.0	0.0	0.0	0.0	0.0	0.0	0.0	0.0	0.0	0.0	0.0	0.0	0.0	0.0	0.0	0.0	Cfhr3	complement factor H-related 3 [Source:MGI Symbol;Acc:MGI:3647418]
ENSMUSG00000096117	0.0	0.0	0.0	0.0	0.0	0.0	0.0	0.0	0.0	0.0	0.0	0.0	0.0	0.0	0.0	0.0	0.0	0.0	0.0	0.0	0.0	0.0	0.0	0.0	0.0	0.0	0.0	0.0	0.0	0.0	U6	U6 spliceosomal RNA [Source:RFAM;Acc:RF00026]
ENSMUSG00000070594	2.5	4.0	1.5	4.0	0.75	6.0	1.0	2.25	1.75	20.75	16.25	12.25	3.868421	2.5	1.25	-0.05944264	0.34943044	-0.68562376	0.28487062	-1.1043186	0.99498916	-1.341721	0.0	-0.33389592	2.945239	2.694222	2.302762	0.4270686	-0.1312517	-0.8663489	Gm4788	predicted gene 4788 [Source:MGI Symbol;Acc:MGI:3646434]
ENSMUSG00000095393	0.0	0.0	0.0	0.0	0.0	0.0	0.0	0.0	0.0	0.0	0.0	0.0	0.0	0.0	0.0	0.0	0.0	0.0	0.0	0.0	0.0	0.0	0.0	0.0	0.0	0.0	0.0	0.0	0.0	0.0	U6	U6 spliceosomal RNA [Source:RFAM;Acc:RF00026]
ENSMUSG00000033898	2.8377194	2.0	1.0	11.000001	2.75	4.3333335	2.6666667	1.75	1.25	34.25	37.249992	25.045557	5.1315784	6.0	2.75	-0.40214288	-1.1760736	-1.7960902	1.2187985	0.24464643	0.0	-0.51345193	-0.8880741	-1.3448268	3.1427279	3.3655186	2.809031	0.30922258	0.6062788	-0.25434947	Cfhr2	complement factor H-related 2 [Source:MGI Symbol;Acc:MGI:3611575]
ENSMUSG00000089991	4.6578946	7.0	8.320175	21.959427	7.2500005	11.587719	9.967106	8.570175	6.25	65.53873	62.151302	55.852562	10.25	12.5	6.8070173	-1.0910926	-0.77261424	-0.14337206	0.8122394	0.23930025	0.015151739	-0.01521039	0.0	-0.42679453	2.6750758	2.7001674	2.5622041	-0.096524	0.26127672	-0.3506539	Gm16332	predicted gene 16332 [Source:MGI Symbol;Acc:MGI:3840155]
ENSMUSG00000085867	0.33333337	0.0	0.33333334	0.0	0.0	0.33333337	0.33333334	1.3333334	0.0	0.31578946	2.0	2.3333335	0.81578946	0.0	0.33333334	0.0	0.0	0.0	0.0	0.0	0.0	0.0	0.5868335	0.0	0.0	1.0135753	1.2521658	0.0	0.0	0.0	Gm5834	predicted pseudogene 5834 [Source:MGI Symbol;Acc:MGI:3643955]
ENSMUSG00000087930	0.0	0.0	0.0	0.0	0.0	0.0	0.0	0.0	0.0	0.0	0.0	0.0	0.0	0.0	0.0	0.0	0.0	0.0	0.0	0.0	0.0	0.0	0.0	0.0	0.0	0.0	0.0	0.0	0.0	0.0	SNORA55	Small nucleolar RNA SNORA55 [Source:RFAM;Acc:RF00431]
ENSMUSG00000026365	150.26315	192.44736	103.12352	424.97922	146.24998	303.114	171.99998	147.08333	116.74999	1333.073	1243.6337	1068.5635	222.74997	208.63156	121.129395	-0.4016571	-0.3138833	-0.8339901	0.76448584	0.25137758	0.4021101	-0.22835445	-0.22106886	-0.5256057	2.6991057	2.7005668	2.4978757	0.02297163	0.0	-0.5195055	Cfh	complement component factor h [Source:MGI Symbol;Acc:MGI:88385]
ENSMUSG00000052726	0.0	0.0	0.0	0.0	0.0	0.36842105	0.0	0.0	0.0	0.0	0.0	0.0	0.0	0.0	0.0	0.0	0.0	0.0	0.0	0.0	0.0	0.0	0.0	0.0	0.0	0.0	0.0	0.0	0.0	0.0	Kcnt2	potassium channel, subfamily T, member 2 [Source:MGI Symbol;Acc:MGI:3036273]
ENSMUSG00000093252	0.0	0.0	0.0	0.0	0.0	0.0	0.0	0.94736844	0.0	0.0	0.0	0.0	0.0	0.0	0.0	0.0	0.0	0.0	0.0	0.0	0.0	0.0	0.09379359	0.0	0.0	0.0	0.0	0.0	0.0	0.0	AC109245.1
ENSMUSG00000095238	0.0	0.0	0.0	0.0	0.0	0.0	0.0	0.0	0.0	0.0	0.0	0.0	0.0	0.0	0.0	0.0	0.0	0.0	0.0	0.0	0.0	0.0	0.0	0.0	0.0	0.0	0.0	0.0	0.0	0.0	GM4845	Protein Gm4845 [Source:UniProtKB/TrEMBL;Acc:J3QQ61]
ENSMUSG00000093879	0.0	0.0	0.0	0.0	0.0	0.0	0.0	0.0	0.0	0.0	0.0	0.0	0.0	0.0	0.0	0.0	0.0	0.0	0.0	0.0	0.0	0.0	0.0	0.0	0.0	0.0	0.0	0.0	0.0	0.0	U6	U6 spliceosomal RNA [Source:RFAM;Acc:RF00026]
ENSMUSG00000089418	0.0	0.0	0.0	0.0	0.0	0.0	0.0	0.0	0.0	0.0	0.0	0.0	0.0	0.0	0.0	0.0	0.0	0.0	0.0	0.0	0.0	0.0	0.0	0.0	0.0	0.0	0.0	0.0	0.0	0.0	Y_RNA	Y RNA [Source:RFAM;Acc:RF00019]
[truncated: 36,749 more rows]
